# Supplementary material for: Analysis and Screening of Reproductive Long Non-coding RNAs Through Genome-Wide Analyses of Goat Endometrium During the Pre-attachment Phase
Source: Front Genet. 2020 Oct 23;11:568017. doi: 10.3389/fgene.2020.568017 (PMC7649795; doi:10.3389/fgene.2020.568017)
Supplement: Supplementary file 1 [file Table_1.XLSX]

## Sheet: Sheet1
Table. S1 Primer sequence for the selected genes for Real-time RT-PCR
Gene name	Primer sequence			Amplicon length (bp)	Tm (°C)
MX2	F	CACAGCTGTAGGTGATGACG		131	60
	R	GGCACAGAAAACAAAAGGGGT
ISG20	F	CTCCGTGCTGTACGACAAGT		79	60
	R	AGCTGTGATTCCACTGACCG
ERP27	F	CTGAGGTGGCTGTCATAGGC		111	60
	R	AGGCAGTGCTGATCCCAAAA
ISLR	F	AGAGTAGTTTGAAGGATGCAGG		145	60
	R	CAGCCTTCAGGTCACGGTAG
IL1R2	F	CCCGATTGGGAAATCCCTGG		77	60
	R	GGCCTTTCACCTTCAGTGGA
LNC_001872	F	ACAACAGTGTCAGCATCCGT		136	60
	R	TGTTGGAGTCCCGTTATGGC
LNC_007222	F	CGTGCCGAAATCCACCTGAA		172	60
	R	GACACACACACAGTTTCAACAGG
XR_001297095.2	F	AGAAGGCCTGTCGTGTTGTC		137	60
	R	GCTTTTGCTGGGACATGATGG
XR_001917728.1	F	CTGGGACTTGGAACTCGGAC		134	60
	R	GTGTGGGTCTTCCGTTCCTT
LNC_006582	F	TCGCTGATGAGACACACCAC		175	60
	R	ACGAGGCCGACTATTACTGC
GAPDH	F	TGCCCGTTCGACAGATAGC		145	60
	R	ACGATGTCCACTTTGCCAGTA
