# Supplementary material for: Analysis and Screening of Reproductive Long Non-coding RNAs Through Genome-Wide Analyses of Goat Endometrium During the Pre-attachment Phase
Source: Front Genet. 2020 Oct 23;11:568017. doi: 10.3389/fgene.2020.568017 (PMC7649795; doi:10.3389/fgene.2020.568017)
Supplement: Supplementary file 2 [file Table_2.XLSX]

## Sheet: Sheet1
Table. S2 The values of Pearson’s correlation coefficient
	P16_1	P16_2	P16_3	C16_1	C16_2	C16_3
P16_1	1	0.86	0.851	0.854	0.854	0.854
P16_2	0.86	1	0.921	0.86	0.848	0.869
P16_3	0.851	0.921	1	0.852	0.84	0.858
C16_1	0.854	0.86	0.852	1	0.915	0.91
C16_2	0.854	0.848	0.84	0.915	1	0.909
C16_3	0.854	0.869	0.858	0.91	0.909	1
