# Supplementary material for: Analysis and Screening of Reproductive Long Non-coding RNAs Through Genome-Wide Analyses of Goat Endometrium During the Pre-attachment Phase
Source: Front Genet. 2020 Oct 23;11:568017. doi: 10.3389/fgene.2020.568017 (PMC7649795; doi:10.3389/fgene.2020.568017)
Supplement: Supplementary file 3 [file Table_3.XLSX]

## Sheet: Sheet1
Table. S3 The information of 11,723 (927 annotated lncRNAs and 10,796 novel lncRNAs) lncRNA transcripts.
Novel_lncRNA_ID	Novel_lncRNA_Gene_ID	Gene_Type	Status	Chromosome	Start	End	Strand	Exon_number	Length	ORF
LNC_003902	XLOC_034658	intronic_lncRNA	Novel_lncRNA	NC_030816.1	2607017	2722585	-	18	2240	648
LNC_003903	XLOC_034665	intronic_lncRNA	Novel_lncRNA	NC_030816.1	4581890	4619256	-	2	233	77
LNC_003900	XLOC_034644	lincRNA	Novel_lncRNA	NC_030816.1	2045862	2053101	-	2	699	75
LNC_003901	XLOC_034651	intronic_lncRNA	Novel_lncRNA	NC_030816.1	2454155	2538392	-	8	1301	275
LNC_003906	XLOC_034692	lincRNA	Novel_lncRNA	NC_030816.1	6176585	6191768	-	2	321	51
LNC_003907	XLOC_034692	lincRNA	Novel_lncRNA	NC_030816.1	6186523	6191748	-	2	913	91
LNC_003904	XLOC_034675	antisense_lncRNA	Novel_lncRNA	NC_030816.1	5766199	5768527	-	2	374	124
LNC_003905	XLOC_034675	intronic_lncRNA	Novel_lncRNA	NC_030816.1	5766199	5781523	-	4	1147	267
LNC_008011	XLOC_069588	intronic_lncRNA	Novel_lncRNA	NC_030827.1	71381730	71402826	-	4	4213	255
LNC_008010	XLOC_069588	intronic_lncRNA	Novel_lncRNA	NC_030827.1	71381730	71394452	-	2	622	194
LNC_003908	XLOC_034701	lincRNA	Novel_lncRNA	NC_030816.1	6507600	6512310	-	2	998	114
LNC_003909	XLOC_034702	intronic_lncRNA	Novel_lncRNA	NC_030816.1	6530087	6639120	-	5	2315	194
LNC_008015	XLOC_069677	intronic_lncRNA	Novel_lncRNA	NC_030828.1	6052504	6055527	+	2	695	231
LNC_008014	XLOC_069670	intronic_lncRNA	Novel_lncRNA	NC_030828.1	5224528	5276080	+	6	1757	325
LNC_008017	XLOC_069685	lincRNA	Novel_lncRNA	NC_030828.1	6467547	6534725	+	5	940	141
LNC_008016	XLOC_069678	intronic_lncRNA	Novel_lncRNA	NC_030828.1	6151835	6287791	+	5	1281	190
LNC_000256	XLOC_002216	intronic_lncRNA	Novel_lncRNA	NC_030808.1	34198355	34229848	-	6	1974	403
LNC_009715	XLOC_084033	lincRNA	Novel_lncRNA	NC_030834.1	30577942	30583163	-	2	202	67
LNC_000109	XLOC_000869	lincRNA	Novel_lncRNA	NC_030808.1	83322700	83327505	+	3	889	131
LNC_000108	XLOC_000866	intronic_lncRNA	Novel_lncRNA	NC_030808.1	83160125	83168843	+	3	566	103
LNC_009714	XLOC_084031	intronic_lncRNA	Novel_lncRNA	NC_030834.1	30490230	30513134	-	7	3004	278
LNC_000103	XLOC_000845	intronic_lncRNA	Novel_lncRNA	NC_030808.1	82582284	82587216	+	3	336	111
LNC_000102	XLOC_000844	intronic_lncRNA	Novel_lncRNA	NC_030808.1	82560805	82571248	+	21	4595	1022
LNC_000101	XLOC_000840	intronic_lncRNA	Novel_lncRNA	NC_030808.1	82492222	82494262	+	7	742	247
LNC_000100	XLOC_000839	intronic_lncRNA	Novel_lncRNA	NC_030808.1	82491705	82492047	+	2	267	88
LNC_000107	XLOC_000866	intronic_lncRNA	Novel_lncRNA	NC_030808.1	83136700	83168843	+	8	2314	605
LNC_000106	XLOC_000864	intronic_lncRNA	Novel_lncRNA	NC_030808.1	83014777	83021643	+	3	232	76
LNC_000105	XLOC_000863	intronic_lncRNA	Novel_lncRNA	NC_030808.1	82997834	83002968	+	4	2104	159
LNC_000104	XLOC_000847	intronic_lncRNA	Novel_lncRNA	NC_030808.1	82602151	82607133	+	2	475	157
LNC_008019	XLOC_069686	lincRNA	Novel_lncRNA	NC_030828.1	6628389	6672911	+	5	379	95
LNC_009716	XLOC_084037	intronic_lncRNA	Novel_lncRNA	NC_030834.1	30611374	30694451	-	9	1755	353
LNC_008018	XLOC_069686	lincRNA	Novel_lncRNA	NC_030828.1	6558054	6671281	+	6	787	144
LNC_009711	XLOC_084005	intronic_lncRNA	Novel_lncRNA	NC_030834.1	29735928	29756370	-	4	637	139
LNC_009710	XLOC_084005	intronic_lncRNA	Novel_lncRNA	NC_030834.1	29687022	29761544	-	15	2872	513
LNC_009713	XLOC_084023	intronic_lncRNA	Novel_lncRNA	NC_030834.1	30030661	30055079	-	5	2365	437
LNC_009712	XLOC_084007	intronic_lncRNA	Novel_lncRNA	NC_030834.1	29810844	29839749	-	7	1849	353
LNC_008851	XLOC_076951	intronic_lncRNA	Novel_lncRNA	NC_030830.1	41207649	41211986	-	4	2896	296
LNC_008998	XLOC_077942	lincRNA	Novel_lncRNA	NC_030831.1	14988732	14998998	-	2	1694	163
LNC_008013	XLOC_069632	antisense_lncRNA	Novel_lncRNA	NC_030828.1	1555618	1577656	+	2	3669	406
LNC_008447	XLOC_073588	intronic_lncRNA	Novel_lncRNA	NC_030829.1	13670732	13716789	-	16	3317	794
LNC_008012	XLOC_069632	intronic_lncRNA	Novel_lncRNA	NC_030828.1	1477767	1577656	+	7	3916	354
LNC_010029	XLOC_087207	antisense_lncRNA	Novel_lncRNA	NC_030836.1	25849349	25864162	-	2	13688	181
LNC_010028	XLOC_087201	intronic_lncRNA	Novel_lncRNA	NC_030836.1	25758025	25760774	-	4	456	151
LNC_010021	XLOC_087149	intronic_lncRNA	Novel_lncRNA	NC_030836.1	17959969	18060426	-	4	1045	160
LNC_010020	XLOC_087144	intronic_lncRNA	Novel_lncRNA	NC_030836.1	17622281	17704773	-	3	548	182
LNC_010023	XLOC_087152	intronic_lncRNA	Novel_lncRNA	NC_030836.1	21404628	21411194	-	4	518	108
LNC_010022	XLOC_087150	intronic_lncRNA	Novel_lncRNA	NC_030836.1	18077515	18104731	-	6	589	195
LNC_010025	XLOC_087173	lincRNA	Novel_lncRNA	NC_030836.1	24635153	24647728	-	3	1064	113
LNC_008996	XLOC_077932	intronic_lncRNA	Novel_lncRNA	NC_030831.1	13921153	13925772	-	3	1098	103
LNC_010027	XLOC_087192	intronic_lncRNA	Novel_lncRNA	NC_030836.1	25488808	25505893	-	6	3040	702
LNC_010026	XLOC_087192	intronic_lncRNA	Novel_lncRNA	NC_030836.1	25488808	25500210	-	3	974	245
LNC_004275	XLOC_037690	intronic_lncRNA	Novel_lncRNA	NC_030817.1	80503104	80504615	+	2	1426	200
LNC_008997	XLOC_077932	antisense_lncRNA	Novel_lncRNA	NC_030831.1	13921153	13926862	-	2	825	112
LNC_007218	XLOC_063202	intronic_lncRNA	Novel_lncRNA	NC_030825.1	49978643	49981618	-	2	2134	343
LNC_004274	XLOC_037688	intronic_lncRNA	Novel_lncRNA	NC_030817.1	80487702	80496029	+	4	619	114
LNC_007219	XLOC_063205	intronic_lncRNA	Novel_lncRNA	NC_030825.1	49988970	49989957	-	3	477	158
LNC_010203	XLOC_088293	intronic_lncRNA	Novel_lncRNA	NW_017189516.1	23648296	23663687	+	3	513	171
LNC_010202	XLOC_088290	intronic_lncRNA	Novel_lncRNA	NW_017189516.1	23154774	23160047	+	7	822	273
LNC_010205	XLOC_088303	intronic_lncRNA	Novel_lncRNA	NW_017189516.1	24111775	24113491	+	3	931	227
LNC_010204	XLOC_088297	intronic_lncRNA	Novel_lncRNA	NW_017189516.1	23760303	23820868	+	4	1186	383
LNC_009135	XLOC_079113	intronic_lncRNA	Novel_lncRNA	NC_030832.1	26203407	26222665	+	4	6453	230
LNC_010207	XLOC_088375	lincRNA	Novel_lncRNA	NW_017189516.1	26338816	26341895	+	2	1050	103
LNC_009134	XLOC_079113	intronic_lncRNA	Novel_lncRNA	NC_030832.1	26200459	26222665	+	6	6677	264
LNC_007212	XLOC_063174	intronic_lncRNA	Novel_lncRNA	NC_030825.1	49415678	49417348	-	3	409	122
LNC_010206	XLOC_088349	lincRNA	Novel_lncRNA	NW_017189516.1	25269362	25270895	+	2	1214	145
LNC_009137	XLOC_079124	intronic_lncRNA	Novel_lncRNA	NC_030832.1	26313133	26333001	+	15	2895	892
LNC_007213	XLOC_063179	intronic_lncRNA	Novel_lncRNA	NC_030825.1	49503977	49514850	-	6	1184	376
LNC_010209	XLOC_088375	lincRNA	Novel_lncRNA	NW_017189516.1	26338883	26438510	+	5	3505	137
LNC_009136	XLOC_079113	antisense_lncRNA	Novel_lncRNA	NC_030832.1	26216428	26248595	+	3	10294	204
LNC_007379	XLOC_064416	intronic_lncRNA	Novel_lncRNA	NC_030826.1	20142707	20154262	+	2	10908	272
LNC_007378	XLOC_064415	intronic_lncRNA	Novel_lncRNA	NC_030826.1	20103465	20103906	+	2	330	109
LNC_010208	XLOC_088375	lincRNA	Novel_lncRNA	NW_017189516.1	26338826	26392639	+	3	3566	119
LNC_007375	XLOC_064407	intronic_lncRNA	Novel_lncRNA	NC_030826.1	19968077	19974371	+	9	3878	183
LNC_007374	XLOC_064404	intronic_lncRNA	Novel_lncRNA	NC_030826.1	19920666	19928476	+	3	1079	218
LNC_007377	XLOC_064414	intronic_lncRNA	Novel_lncRNA	NC_030826.1	20088580	20098547	+	3	379	126
LNC_007376	XLOC_064407	intronic_lncRNA	Novel_lncRNA	NC_030826.1	19972341	19974371	+	2	1820	296
LNC_007371	XLOC_064389	intronic_lncRNA	Novel_lncRNA	NC_030826.1	19640862	19647248	+	4	707	108
LNC_007370	XLOC_064386	intronic_lncRNA	Novel_lncRNA	NC_030826.1	19312313	19325344	+	4	337	94
LNC_007373	XLOC_064399	intronic_lncRNA	Novel_lncRNA	NC_030826.1	19838818	19844467	+	5	1378	269
LNC_007372	XLOC_064395	intronic_lncRNA	Novel_lncRNA	NC_030826.1	19719300	19721314	+	2	910	302
LNC_000819	XLOC_006816	lincRNA	Novel_lncRNA	NC_030809.1	16453431	16457656	-	3	646	125
LNC_000818	XLOC_006796	intronic_lncRNA	Novel_lncRNA	NC_030809.1	16236516	16288023	-	4	495	159
LNC_001432	XLOC_011655	intronic_lncRNA	Novel_lncRNA	NC_030810.1	64078464	64253736	-	4	906	213
LNC_001433	XLOC_011659	intronic_lncRNA	Novel_lncRNA	NC_030810.1	64509996	64521408	-	3	1308	300
LNC_001434	XLOC_011659	intronic_lncRNA	Novel_lncRNA	NC_030810.1	64509996	64527081	-	5	2034	300
LNC_001435	XLOC_011661	lincRNA	Novel_lncRNA	NC_030810.1	65114092	65114409	-	2	227	56
LNC_001436	XLOC_011700	intronic_lncRNA	Novel_lncRNA	NC_030810.1	66963415	67013990	-	2	324	107
LNC_001437	XLOC_011702	lincRNA	Novel_lncRNA	NC_030810.1	67119953	67125251	-	3	716	146
LNC_000811	XLOC_006741	intronic_lncRNA	Novel_lncRNA	NC_030809.1	14413849	14415230	-	2	754	168
LNC_000810	XLOC_006737	intronic_lncRNA	Novel_lncRNA	NC_030809.1	14299702	14351949	-	14	3061	551
LNC_000813	XLOC_006743	intronic_lncRNA	Novel_lncRNA	NC_030809.1	14431046	14431506	-	2	309	102
LNC_000812	XLOC_006742	intronic_lncRNA	Novel_lncRNA	NC_030809.1	14417098	14430327	-	6	508	168
LNC_000815	XLOC_006751	intronic_lncRNA	Novel_lncRNA	NC_030809.1	14636029	14684330	-	3	283	91
LNC_000814	XLOC_006745	intronic_lncRNA	Novel_lncRNA	NC_030809.1	14441987	14474913	-	14	2167	490
LNC_000817	XLOC_006792	intronic_lncRNA	Novel_lncRNA	NC_030809.1	16144243	16144902	-	2	237	79
LNC_000816	XLOC_006756	antisense_lncRNA	Novel_lncRNA	NC_030809.1	14810500	14815098	-	2	463	154
LNC_006112	XLOC_053611	intronic_lncRNA	Novel_lncRNA	NC_030822.1	18439611	18451935	-	4	1150	303
LNC_006113	XLOC_053611	intronic_lncRNA	Novel_lncRNA	NC_030822.1	18440083	18452190	-	4	1454	319
LNC_006110	XLOC_053597	intronic_lncRNA	Novel_lncRNA	NC_030822.1	17505496	17530852	-	6	1252	177
LNC_004482	XLOC_039298	intronic_lncRNA	Novel_lncRNA	NC_030817.1	76340996	76362306	-	6	1407	314
LNC_004483	XLOC_039298	intronic_lncRNA	Novel_lncRNA	NC_030817.1	76340996	76362309	-	6	1410	314
LNC_004480	XLOC_039235	intronic_lncRNA	Novel_lncRNA	NC_030817.1	74643101	74651511	-	4	6127	160
LNC_004481	XLOC_039298	intronic_lncRNA	Novel_lncRNA	NC_030817.1	76340996	76347481	-	6	1358	314
LNC_004486	XLOC_039319	intronic_lncRNA	Novel_lncRNA	NC_030817.1	76825763	76828722	-	4	1600	318
LNC_004487	XLOC_039319	intronic_lncRNA	Novel_lncRNA	NC_030817.1	76825763	76828722	-	4	1825	393
LNC_004484	XLOC_039298	intronic_lncRNA	Novel_lncRNA	NC_030817.1	76356035	76358155	-	2	226	74
LNC_004485	XLOC_039309	intronic_lncRNA	Novel_lncRNA	NC_030817.1	76562333	76581060	-	2	1429	218
LNC_006116	XLOC_053618	intronic_lncRNA	Novel_lncRNA	NC_030822.1	19138610	19190223	-	5	467	116
LNC_004488	XLOC_039332	intronic_lncRNA	Novel_lncRNA	NC_030817.1	77220254	77233032	-	7	1862	572
LNC_004489	XLOC_039355	lincRNA	Novel_lncRNA	NC_030817.1	78396069	78399039	-	2	1801	81
LNC_006117	XLOC_053619	intronic_lncRNA	Novel_lncRNA	NC_030822.1	19191341	19199365	-	8	821	273
LNC_006035	XLOC_052907	intronic_lncRNA	Novel_lncRNA	NC_030822.1	60030586	60032422	+	3	503	167
LNC_006114	XLOC_053613	antisense_lncRNA	Novel_lncRNA	NC_030822.1	18556142	18557654	-	2	371	105
LNC_006034	XLOC_052904	intronic_lncRNA	Novel_lncRNA	NC_030822.1	59984466	59992796	+	4	338	96
LNC_006115	XLOC_053613	intronic_lncRNA	Novel_lncRNA	NC_030822.1	18556142	18585744	-	5	2249	187
LNC_006037	XLOC_052910	intronic_lncRNA	Novel_lncRNA	NC_030822.1	60115907	60122113	+	3	305	101
LNC_006036	XLOC_052910	intronic_lncRNA	Novel_lncRNA	NC_030822.1	60115572	60122113	+	4	678	133
LNC_006031	XLOC_052894	lincRNA	Novel_lncRNA	NC_030822.1	59654547	59682454	+	4	687	137
LNC_006030	XLOC_052892	intronic_lncRNA	Novel_lncRNA	NC_030822.1	58587749	58612342	+	7	871	290
LNC_006033	XLOC_052899	intronic_lncRNA	Novel_lncRNA	NC_030822.1	59860856	59863290	+	2	221	73
LNC_005035	XLOC_044079	intronic_lncRNA	Novel_lncRNA	NC_030819.1	9916097	9966289	+	17	2751	707
LNC_006032	XLOC_052898	intronic_lncRNA	Novel_lncRNA	NC_030822.1	59781243	59789086	+	6	684	170
LNC_007599	XLOC_066019	intronic_lncRNA	Novel_lncRNA	NC_030826.1	13410522	13436427	-	3	1925	224
LNC_007036	XLOC_061826	intronic_lncRNA	Novel_lncRNA	NC_030825.1	62381171	62382490	+	3	672	116
LNC_007037	XLOC_061864	intronic_lncRNA	Novel_lncRNA	NC_030825.1	63437637	63454580	+	4	231	77
LNC_007591	XLOC_065999	antisense_lncRNA	Novel_lncRNA	NC_030826.1	12123613	12133110	-	2	308	88
LNC_007590	XLOC_065991	intronic_lncRNA	Novel_lncRNA	NC_030826.1	10907107	10909428	-	2	250	83
LNC_007593	XLOC_066007	intronic_lncRNA	Novel_lncRNA	NC_030826.1	12518310	12521729	-	2	2114	522
LNC_007592	XLOC_066002	intronic_lncRNA	Novel_lncRNA	NC_030826.1	12322957	12358475	-	4	392	130
LNC_007595	XLOC_066009	intronic_lncRNA	Novel_lncRNA	NC_030826.1	12570285	12577639	-	4	1500	218
LNC_007034	XLOC_061805	lincRNA	Novel_lncRNA	NC_030825.1	61113616	61128343	+	3	248	66
LNC_007597	XLOC_066015	intronic_lncRNA	Novel_lncRNA	NC_030826.1	13365391	13376643	-	5	424	141
LNC_007596	XLOC_066011	antisense_lncRNA	Novel_lncRNA	NC_030826.1	13040084	13044124	-	2	454	138
LNC_003289	XLOC_028484	intronic_lncRNA	Novel_lncRNA	NC_030814.1	91867834	91872278	-	2	2771	127
LNC_003288	XLOC_028483	intronic_lncRNA	Novel_lncRNA	NC_030814.1	91841766	91859024	-	5	1080	255
LNC_007035	XLOC_061825	antisense_lncRNA	Novel_lncRNA	NC_030825.1	62368719	62369108	+	2	360	119
LNC_009629	XLOC_082920	lincRNA	Novel_lncRNA	NC_030834.1	26856573	26916112	+	2	451	81
LNC_009628	XLOC_082920	lincRNA	Novel_lncRNA	NC_030834.1	26856512	27280261	+	4	10933	147
LNC_009999	XLOC_086969	intronic_lncRNA	Novel_lncRNA	NC_030836.1	51274532	51276613	+	4	327	108
LNC_009998	XLOC_086968	intronic_lncRNA	Novel_lncRNA	NC_030836.1	51246856	51247722	+	2	448	148
LNC_003281	XLOC_028418	intronic_lncRNA	Novel_lncRNA	NC_030814.1	90208816	90215355	-	10	2407	423
LNC_003280	XLOC_028418	intronic_lncRNA	Novel_lncRNA	NC_030814.1	90203617	90215355	-	11	2609	434
LNC_003283	XLOC_028424	intronic_lncRNA	Novel_lncRNA	NC_030814.1	90349001	90351395	-	3	1075	210
LNC_003282	XLOC_028423	intronic_lncRNA	Novel_lncRNA	NC_030814.1	90319943	90339643	-	21	3103	941
LNC_003285	XLOC_028439	intronic_lncRNA	Novel_lncRNA	NC_030814.1	90709061	90710360	-	3	261	87
LNC_003284	XLOC_028424	intronic_lncRNA	Novel_lncRNA	NC_030814.1	90349266	90351232	-	3	810	215
LNC_003287	XLOC_028447	intronic_lncRNA	Novel_lncRNA	NC_030814.1	90803638	90809334	-	7	1111	370
LNC_003286	XLOC_028439	intronic_lncRNA	Novel_lncRNA	NC_030814.1	90709901	90714978	-	7	509	169
LNC_008572	XLOC_074523	intronic_lncRNA	Novel_lncRNA	NC_030829.1	60087019	60090378	-	3	487	161
LNC_008573	XLOC_074526	intronic_lncRNA	Novel_lncRNA	NC_030829.1	60101751	60115613	-	6	1222	407
LNC_008570	XLOC_074509	intronic_lncRNA	Novel_lncRNA	NC_030829.1	59644603	59732900	-	8	3474	340
LNC_008571	XLOC_074509	intronic_lncRNA	Novel_lncRNA	NC_030829.1	59645498	59732842	-	8	3178	337
LNC_008576	XLOC_074549	lincRNA	Novel_lncRNA	NC_030830.1	521697	529500	+	2	517	105
LNC_007030	XLOC_061764	lincRNA	Novel_lncRNA	NC_030825.1	59281380	59314495	+	4	436	73
LNC_008574	XLOC_074534	intronic_lncRNA	Novel_lncRNA	NC_030829.1	60270905	60271432	-	3	201	67
LNC_008575	XLOC_074535	intronic_lncRNA	Novel_lncRNA	NC_030829.1	60277668	60279880	-	3	546	171
LNC_008578	XLOC_074560	lincRNA	Novel_lncRNA	NC_030830.1	552751	558938	+	2	283	90
LNC_007031	XLOC_061793	intronic_lncRNA	Novel_lncRNA	NC_030825.1	60432500	60448962	+	4	271	62
LNC_000741	XLOC_006443	lincRNA	Novel_lncRNA	NC_030809.1	3818380	3820632	-	2	765	111
LNC_000740	XLOC_006410	intronic_lncRNA	Novel_lncRNA	NC_030809.1	3166942	3196436	-	8	1739	456
LNC_000743	XLOC_006451	intronic_lncRNA	Novel_lncRNA	NC_030809.1	3963331	3979903	-	8	2280	609
LNC_000742	XLOC_006450	antisense_lncRNA	Novel_lncRNA	NC_030809.1	3940754	3945869	-	2	875	141
LNC_000745	XLOC_006485	lincRNA	Novel_lncRNA	NC_030809.1	5155901	5160476	-	2	1294	168
LNC_000744	XLOC_006483	intronic_lncRNA	Novel_lncRNA	NC_030809.1	5145188	5147487	-	3	431	132
LNC_000747	XLOC_006486	intronic_lncRNA	Novel_lncRNA	NC_030809.1	5173916	5223255	-	6	2160	199
LNC_000746	XLOC_006486	intronic_lncRNA	Novel_lncRNA	NC_030809.1	5173916	5223255	-	6	2163	199
LNC_000749	XLOC_006492	intronic_lncRNA	Novel_lncRNA	NC_030809.1	5620954	5642073	-	4	1096	346
LNC_000748	XLOC_006492	intronic_lncRNA	Novel_lncRNA	NC_030809.1	5592051	5631772	-	3	439	99
LNC_005999	XLOC_052671	intronic_lncRNA	Novel_lncRNA	NC_030822.1	46674198	46675533	+	2	723	127
LNC_005998	XLOC_052663	antisense_lncRNA	Novel_lncRNA	NC_030822.1	44618979	44717311	+	2	210	58
LNC_002523	XLOC_021105	intronic_lncRNA	Novel_lncRNA	NC_030812.1	107975364	107976317	-	2	490	154
LNC_002522	XLOC_021103	intronic_lncRNA	Novel_lncRNA	NC_030812.1	107969852	107973377	-	2	467	155
LNC_002521	XLOC_021095	intronic_lncRNA	Novel_lncRNA	NC_030812.1	107683636	107718788	-	18	3144	858
LNC_002520	XLOC_021093	intronic_lncRNA	Novel_lncRNA	NC_030812.1	107572065	107655235	-	11	1606	535
LNC_002527	XLOC_021148	intronic_lncRNA	Novel_lncRNA	NC_030812.1	108441585	108446425	-	6	1149	267
LNC_002526	XLOC_021146	intronic_lncRNA	Novel_lncRNA	NC_030812.1	108431361	108438112	-	4	4040	171
LNC_002525	XLOC_021144	intronic_lncRNA	Novel_lncRNA	NC_030812.1	108420281	108427266	-	2	3167	331
LNC_002524	XLOC_021139	intronic_lncRNA	Novel_lncRNA	NC_030812.1	108349295	108355971	-	3	1010	193
LNC_007528	XLOC_065502	intronic_lncRNA	Novel_lncRNA	NC_030826.1	51630682	51639072	+	7	965	321
LNC_002529	XLOC_021186	lincRNA	Novel_lncRNA	NC_030812.1	109369534	109377015	-	2	251	83
LNC_002528	XLOC_021149	antisense_lncRNA	Novel_lncRNA	NC_030812.1	108488764	108493868	-	2	244	81
LNC_007529	XLOC_065507	antisense_lncRNA	Novel_lncRNA	NC_030826.1	51724283	51726598	+	3	765	125
LNC_003133	XLOC_026823	lincRNA	Novel_lncRNA	NC_030814.1	17729419	17769791	-	2	3195	103
LNC_003132	XLOC_026822	intronic_lncRNA	Novel_lncRNA	NC_030814.1	17504139	17555784	-	6	1102	241
LNC_003131	XLOC_026817	antisense_lncRNA	Novel_lncRNA	NC_030814.1	17464502	17465611	-	2	911	171
LNC_003130	XLOC_026817	intronic_lncRNA	Novel_lncRNA	NC_030814.1	17059583	17113631	-	3	329	100
LNC_003137	XLOC_026950	intronic_lncRNA	Novel_lncRNA	NC_030814.1	19682772	19698439	-	8	5778	454
LNC_003136	XLOC_026945	antisense_lncRNA	Novel_lncRNA	NC_030814.1	19647933	19687575	-	2	753	122
LNC_003135	XLOC_026823	lincRNA	Novel_lncRNA	NC_030814.1	17765420	17788615	-	2	3125	95
LNC_003134	XLOC_026823	lincRNA	Novel_lncRNA	NC_030814.1	17729419	17788764	-	2	1933	115
LNC_003139	XLOC_026975	intronic_lncRNA	Novel_lncRNA	NC_030814.1	22128509	22205188	-	3	663	154
LNC_003138	XLOC_026959	intronic_lncRNA	Novel_lncRNA	NC_030814.1	20573185	20590943	-	5	798	205
LNC_009199	XLOC_079515	intronic_lncRNA	Novel_lncRNA	NC_030832.1	39177328	39186357	+	4	773	257
LNC_009198	XLOC_079513	intronic_lncRNA	Novel_lncRNA	NC_030832.1	39164721	39169826	+	2	4723	173
LNC_008716	XLOC_075766	intronic_lncRNA	Novel_lncRNA	NC_030830.1	41086439	41088058	+	6	849	256
LNC_008717	XLOC_075768	intronic_lncRNA	Novel_lncRNA	NC_030830.1	41098569	41099194	+	2	430	143
LNC_005199	XLOC_045743	intronic_lncRNA	Novel_lncRNA	NC_030819.1	71401545	71430859	-	8	895	297
LNC_005198	XLOC_045735	intronic_lncRNA	Novel_lncRNA	NC_030819.1	71081521	71085452	-	6	1224	278
LNC_008712	XLOC_075731	lincRNA	Novel_lncRNA	NC_030830.1	40084291	40085199	+	2	509	134
LNC_008713	XLOC_075744	intronic_lncRNA	Novel_lncRNA	NC_030830.1	40363337	40375885	+	7	5352	225
LNC_008710	XLOC_075719	intronic_lncRNA	Novel_lncRNA	NC_030830.1	39881096	39902276	+	2	473	140
LNC_008711	XLOC_075721	intronic_lncRNA	Novel_lncRNA	NC_030830.1	39916149	39927153	+	6	931	188
LNC_005193	XLOC_045660	intronic_lncRNA	Novel_lncRNA	NC_030819.1	67642332	67666113	-	4	817	136
LNC_005192	XLOC_045659	intronic_lncRNA	Novel_lncRNA	NC_030819.1	67618479	67636866	-	4	439	145
LNC_005191	XLOC_045649	intronic_lncRNA	Novel_lncRNA	NC_030819.1	67360680	67392318	-	4	906	230
LNC_005190	XLOC_045648	intronic_lncRNA	Novel_lncRNA	NC_030819.1	67256326	67324217	-	5	310	89
LNC_005197	XLOC_045694	intronic_lncRNA	Novel_lncRNA	NC_030819.1	69813151	69833339	-	10	1127	287
LNC_005196	XLOC_045689	intronic_lncRNA	Novel_lncRNA	NC_030819.1	68718268	68777181	-	11	2206	464
LNC_005195	XLOC_045684	intronic_lncRNA	Novel_lncRNA	NC_030819.1	68663119	68670681	-	4	4341	158
LNC_005194	XLOC_045684	intronic_lncRNA	Novel_lncRNA	NC_030819.1	68655731	68668958	-	6	2108	232
LNC_002428	XLOC_020447	antisense_lncRNA	Novel_lncRNA	NC_030812.1	72105600	72194033	-	4	11899	195
LNC_002429	XLOC_020447	antisense_lncRNA	Novel_lncRNA	NC_030812.1	72184805	72194031	-	2	2071	162
LNC_002426	XLOC_020441	intronic_lncRNA	Novel_lncRNA	NC_030812.1	70075701	70134787	-	6	4741	329
LNC_002427	XLOC_020447	antisense_lncRNA	Novel_lncRNA	NC_030812.1	72105600	72193404	-	3	11182	195
LNC_002424	XLOC_020422	intronic_lncRNA	Novel_lncRNA	NC_030812.1	69618365	69625695	-	6	526	175
LNC_002425	XLOC_020437	intronic_lncRNA	Novel_lncRNA	NC_030812.1	69783228	69800710	-	9	1600	465
LNC_002422	XLOC_020393	intronic_lncRNA	Novel_lncRNA	NC_030812.1	68815946	68838557	-	3	225	74
LNC_002423	XLOC_020420	intronic_lncRNA	Novel_lncRNA	NC_030812.1	69547825	69567731	-	3	265	88
LNC_002420	XLOC_020390	intronic_lncRNA	Novel_lncRNA	NC_030812.1	68484197	68485928	-	2	208	69
LNC_002421	XLOC_020392	antisense_lncRNA	Novel_lncRNA	NC_030812.1	68752203	68760260	-	2	235	67
LNC_005429	XLOC_047929	intronic_lncRNA	Novel_lncRNA	NC_030820.1	32751120	32854600	-	8	1642	403
LNC_005428	XLOC_047929	intronic_lncRNA	Novel_lncRNA	NC_030820.1	32751120	32834109	-	6	1452	339
LNC_008666	XLOC_075322	antisense_lncRNA	Novel_lncRNA	NC_030830.1	23382965	23470233	+	4	720	238
LNC_008667	XLOC_075322	antisense_lncRNA	Novel_lncRNA	NC_030830.1	23382965	23470233	+	3	720	238
LNC_008664	XLOC_075314	intronic_lncRNA	Novel_lncRNA	NC_030830.1	22747646	22751877	+	7	3198	349
LNC_005423	XLOC_047884	lincRNA	Novel_lncRNA	NC_030820.1	29996886	30040475	-	2	1504	121
LNC_008665	XLOC_075315	intronic_lncRNA	Novel_lncRNA	NC_030830.1	22751960	22762946	+	2	10747	254
LNC_005422	XLOC_047874	intronic_lncRNA	Novel_lncRNA	NC_030820.1	28811557	28813435	-	2	1397	359
LNC_008662	XLOC_075312	intronic_lncRNA	Novel_lncRNA	NC_030830.1	22731394	22737978	+	7	1373	334
LNC_010086	XLOC_087605	intronic_lncRNA	Novel_lncRNA	NC_030836.1	44168736	44172983	-	5	3257	311
LNC_005421	XLOC_047873	intronic_lncRNA	Novel_lncRNA	NC_030820.1	28807821	28817953	-	5	414	110
LNC_008663	XLOC_075314	intronic_lncRNA	Novel_lncRNA	NC_030830.1	22746676	22751877	+	9	3020	448
LNC_005420	XLOC_047847	intronic_lncRNA	Novel_lncRNA	NC_030820.1	27595665	27630035	-	8	924	307
LNC_008192	XLOC_071345	intronic_lncRNA	Novel_lncRNA	NC_030828.1	26165537	26229512	-	3	9383	547
LNC_005427	XLOC_047928	intronic_lncRNA	Novel_lncRNA	NC_030820.1	32665943	32713144	-	26	5789	978
LNC_008661	XLOC_075308	intronic_lncRNA	Novel_lncRNA	NC_030830.1	22700226	22703324	+	3	2836	140
LNC_005426	XLOC_047926	intronic_lncRNA	Novel_lncRNA	NC_030820.1	32497260	32564787	-	14	4430	831
LNC_005425	XLOC_047918	intronic_lncRNA	Novel_lncRNA	NC_030820.1	31492539	31507254	-	8	1307	331
LNC_005424	XLOC_047917	intronic_lncRNA	Novel_lncRNA	NC_030820.1	31454674	31485734	-	5	565	138
LNC_004248	XLOC_037511	intronic_lncRNA	Novel_lncRNA	NC_030817.1	76322055	76324120	+	5	752	220
LNC_004249	XLOC_037511	intronic_lncRNA	Novel_lncRNA	NC_030817.1	76322299	76324120	+	4	693	201
LNC_004240	XLOC_037472	lincRNA	Novel_lncRNA	NC_030817.1	75309732	75310810	+	2	1044	108
LNC_004241	XLOC_037472	lincRNA	Novel_lncRNA	NC_030817.1	75309732	75310810	+	2	1044	108
LNC_004242	XLOC_037500	intronic_lncRNA	Novel_lncRNA	NC_030817.1	76242152	76243206	+	4	573	158
LNC_004243	XLOC_037501	intronic_lncRNA	Novel_lncRNA	NC_030817.1	76245985	76249245	+	8	866	288
LNC_004244	XLOC_037503	intronic_lncRNA	Novel_lncRNA	NC_030817.1	76253050	76254719	+	4	456	151
LNC_004245	XLOC_037504	intronic_lncRNA	Novel_lncRNA	NC_030817.1	76257648	76260262	+	5	650	216
LNC_004246	XLOC_037506	intronic_lncRNA	Novel_lncRNA	NC_030817.1	76275796	76283026	+	2	600	137
LNC_004247	XLOC_037509	intronic_lncRNA	Novel_lncRNA	NC_030817.1	76311001	76317475	+	11	1267	338
LNC_010234	XLOC_088892	intronic_lncRNA	Novel_lncRNA	NW_017189516.1	50740617	50759918	+	6	880	293
LNC_010235	XLOC_088897	lincRNA	Novel_lncRNA	NW_017189516.1	51190741	51191861	+	2	701	175
LNC_010236	XLOC_088906	intronic_lncRNA	Novel_lncRNA	NW_017189516.1	51763654	51889984	+	15	2299	766
LNC_010237	XLOC_088930	intronic_lncRNA	Novel_lncRNA	NW_017189516.1	52710925	52715176	+	3	1130	330
LNC_010230	XLOC_088862	lincRNA	Novel_lncRNA	NW_017189516.1	47959411	47974010	+	2	14544	277
LNC_010231	XLOC_088865	intronic_lncRNA	Novel_lncRNA	NW_017189516.1	48101947	48150893	+	11	1690	405
LNC_001199	XLOC_009918	intronic_lncRNA	Novel_lncRNA	NC_030810.1	97448368	97469249	+	5	1530	218
LNC_001198	XLOC_009906	intronic_lncRNA	Novel_lncRNA	NC_030810.1	96461346	96464037	+	2	588	174
LNC_001197	XLOC_009902	intronic_lncRNA	Novel_lncRNA	NC_030810.1	95256495	95267012	+	2	207	53
LNC_001196	XLOC_009892	antisense_lncRNA	Novel_lncRNA	NC_030810.1	94460618	94460935	+	2	279	92
LNC_001195	XLOC_009823	intronic_lncRNA	Novel_lncRNA	NC_030810.1	92043294	92048247	+	5	720	223
LNC_001194	XLOC_009822	intronic_lncRNA	Novel_lncRNA	NC_030810.1	91990388	92025751	+	19	4156	795
LNC_001193	XLOC_009822	intronic_lncRNA	Novel_lncRNA	NC_030810.1	91990388	92025751	+	20	4249	826
LNC_001192	XLOC_009819	intronic_lncRNA	Novel_lncRNA	NC_030810.1	91839389	91852757	+	7	943	232
LNC_001191	XLOC_009817	intronic_lncRNA	Novel_lncRNA	NC_030810.1	91630950	91778317	+	19	9042	1146
LNC_001190	XLOC_009817	intronic_lncRNA	Novel_lncRNA	NC_030810.1	91630939	91778317	+	20	9104	1163
LNC_000113	XLOC_000896	intronic_lncRNA	Novel_lncRNA	NC_030808.1	85758063	85832720	+	16	7472	586
LNC_004107	XLOC_036475	intronic_lncRNA	Novel_lncRNA	NC_030817.1	21615988	21617800	+	4	614	119
LNC_004106	XLOC_036475	intronic_lncRNA	Novel_lncRNA	NC_030817.1	21615623	21617800	+	5	560	126
LNC_004105	XLOC_036475	intronic_lncRNA	Novel_lncRNA	NC_030817.1	21613097	21617800	+	7	1059	153
LNC_004104	XLOC_036475	intronic_lncRNA	Novel_lncRNA	NC_030817.1	21613097	21617800	+	8	1129	276
LNC_004103	XLOC_036473	intronic_lncRNA	Novel_lncRNA	NC_030817.1	21456296	21524572	+	3	530	120
LNC_004102	XLOC_036469	intronic_lncRNA	Novel_lncRNA	NC_030817.1	21066856	21080864	+	4	644	126
LNC_004101	XLOC_036455	lincRNA	Novel_lncRNA	NC_030817.1	20603981	20607363	+	3	601	78
LNC_004100	XLOC_036451	intronic_lncRNA	Novel_lncRNA	NC_030817.1	20449981	20463101	+	4	368	122
LNC_004109	XLOC_036479	intronic_lncRNA	Novel_lncRNA	NC_030817.1	21839713	21853286	+	9	922	307
LNC_004108	XLOC_036476	intronic_lncRNA	Novel_lncRNA	NC_030817.1	21667638	21764005	+	6	3659	301
LNC_001997	XLOC_016665	intronic_lncRNA	Novel_lncRNA	NC_030812.1	18069481	18151917	+	5	580	150
LNC_001996	XLOC_016605	lincRNA	Novel_lncRNA	NC_030812.1	12475049	12505205	+	2	236	54
LNC_001995	XLOC_016521	intronic_lncRNA	Novel_lncRNA	NC_030812.1	8946382	9059342	+	7	3945	403
LNC_001994	XLOC_016521	intronic_lncRNA	Novel_lncRNA	NC_030812.1	8940438	9059342	+	8	3697	403
LNC_001993	XLOC_016437	intronic_lncRNA	Novel_lncRNA	NC_030812.1	6059664	6084535	+	6	5420	207
LNC_001992	XLOC_016434	antisense_lncRNA	Novel_lncRNA	NC_030812.1	5769095	5791854	+	2	550	181
LNC_001991	XLOC_016434	intronic_lncRNA	Novel_lncRNA	NC_030812.1	5628887	5791854	+	24	3297	1042
LNC_001990	XLOC_016434	intronic_lncRNA	Novel_lncRNA	NC_030812.1	5628887	5791854	+	23	3260	866
LNC_001999	XLOC_016676	intronic_lncRNA	Novel_lncRNA	NC_030812.1	18983290	18994819	+	4	9795	478
LNC_001998	XLOC_016665	intronic_lncRNA	Novel_lncRNA	NC_030812.1	18094652	18151917	+	3	868	94
LNC_006900	XLOC_060734	intronic_lncRNA	Novel_lncRNA	NC_030825.1	26800962	26809473	+	8	1446	285
LNC_003739	XLOC_033001	intronic_lncRNA	Novel_lncRNA	NC_030815.1	102309997	102334790	-	4	658	199
LNC_003738	XLOC_033001	intronic_lncRNA	Novel_lncRNA	NC_030815.1	102309997	102324316	-	4	568	189
LNC_003731	XLOC_032953	intronic_lncRNA	Novel_lncRNA	NC_030815.1	100806338	100812947	-	3	542	130
LNC_003730	XLOC_032952	intronic_lncRNA	Novel_lncRNA	NC_030815.1	100780731	100798531	-	4	1445	378
LNC_003733	XLOC_032956	intronic_lncRNA	Novel_lncRNA	NC_030815.1	101008781	101035632	-	4	846	210
LNC_003732	XLOC_032953	intronic_lncRNA	Novel_lncRNA	NC_030815.1	100806338	100813720	-	3	756	130
LNC_003735	XLOC_032979	intronic_lncRNA	Novel_lncRNA	NC_030815.1	101717827	101790524	-	4	873	196
LNC_003734	XLOC_032957	intronic_lncRNA	Novel_lncRNA	NC_030815.1	101040734	101043846	-	3	240	79
LNC_003737	XLOC_032993	intronic_lncRNA	Novel_lncRNA	NC_030815.1	102096339	102107811	-	4	4472	184
LNC_003736	XLOC_032980	intronic_lncRNA	Novel_lncRNA	NC_030815.1	101793503	101820997	-	5	1389	228
LNC_007296	XLOC_063860	intronic_lncRNA	Novel_lncRNA	NC_030825.1	64049469	64069110	-	22	3521	831
LNC_007297	XLOC_063860	intronic_lncRNA	Novel_lncRNA	NC_030825.1	64049469	64069110	-	22	3518	830
LNC_007294	XLOC_063848	intronic_lncRNA	Novel_lncRNA	NC_030825.1	63889185	63889894	-	3	309	74
LNC_007295	XLOC_063857	intronic_lncRNA	Novel_lncRNA	NC_030825.1	64027840	64030952	-	4	1182	223
LNC_007292	XLOC_063830	intronic_lncRNA	Novel_lncRNA	NC_030825.1	63674699	63677585	-	2	1686	313
LNC_007293	XLOC_063841	intronic_lncRNA	Novel_lncRNA	NC_030825.1	63818111	63823653	-	6	1029	342
LNC_007290	XLOC_063817	lincRNA	Novel_lncRNA	NC_030825.1	63296314	63297811	-	2	1263	89
LNC_007291	XLOC_063821	intronic_lncRNA	Novel_lncRNA	NC_030825.1	63343745	63345587	-	3	360	119
LNC_007748	XLOC_067101	intronic_lncRNA	Novel_lncRNA	NC_030826.1	46024543	46039555	-	3	307	101
LNC_007749	XLOC_067102	intronic_lncRNA	Novel_lncRNA	NC_030826.1	46482289	46486071	-	4	641	205
LNC_007298	XLOC_063862	intronic_lncRNA	Novel_lncRNA	NC_030825.1	64093894	64096455	-	2	272	90
LNC_007299	XLOC_063863	intronic_lncRNA	Novel_lncRNA	NC_030825.1	64098759	64105737	-	5	595	198
LNC_003454	XLOC_030239	intronic_lncRNA	Novel_lncRNA	NC_030815.1	64935178	64942364	+	4	446	148
LNC_003455	XLOC_030241	intronic_lncRNA	Novel_lncRNA	NC_030815.1	64957733	64963413	+	3	461	146
LNC_003456	XLOC_030284	intronic_lncRNA	Novel_lncRNA	NC_030815.1	69122220	69124014	+	5	732	173
LNC_003457	XLOC_030287	intronic_lncRNA	Novel_lncRNA	NC_030815.1	69133477	69133832	+	2	224	74
LNC_003450	XLOC_030227	intronic_lncRNA	Novel_lncRNA	NC_030815.1	63898196	63901313	+	2	596	190
LNC_003451	XLOC_030231	lincRNA	Novel_lncRNA	NC_030815.1	64435978	64523505	+	3	301	88
LNC_003452	XLOC_030237	intronic_lncRNA	Novel_lncRNA	NC_030815.1	64682427	64780703	+	12	11231	421
LNC_003453	XLOC_030237	antisense_lncRNA	Novel_lncRNA	NC_030815.1	64713955	64780703	+	2	390	129
LNC_003458	XLOC_030308	intronic_lncRNA	Novel_lncRNA	NC_030815.1	70132140	70160458	+	5	816	271
LNC_003459	XLOC_030315	intronic_lncRNA	Novel_lncRNA	NC_030815.1	70359858	70393433	+	13	2216	619
LNC_005676	XLOC_050220	intronic_lncRNA	Novel_lncRNA	NC_030821.1	77814517	77819481	+	5	262	87
LNC_005677	XLOC_050221	intronic_lncRNA	Novel_lncRNA	NC_030821.1	77906937	77916084	+	5	222	74
LNC_005674	XLOC_050189	intronic_lncRNA	Novel_lncRNA	NC_030821.1	74091974	74109041	+	2	222	73
LNC_005675	XLOC_050198	lincRNA	Novel_lncRNA	NC_030821.1	74940930	74972285	+	2	641	191
LNC_005672	XLOC_050162	intronic_lncRNA	Novel_lncRNA	NC_030821.1	71249261	71364566	+	5	408	99
LNC_005673	XLOC_050166	intronic_lncRNA	Novel_lncRNA	NC_030821.1	71435576	71474712	+	9	727	242
LNC_005670	XLOC_050162	intronic_lncRNA	Novel_lncRNA	NC_030821.1	71221955	71302229	+	11	1220	386
LNC_005671	XLOC_050162	intronic_lncRNA	Novel_lncRNA	NC_030821.1	71242647	71302229	+	4	370	123
LNC_005678	XLOC_050227	antisense_lncRNA	Novel_lncRNA	NC_030821.1	78933021	78937368	+	3	3072	163
LNC_005679	XLOC_050232	intronic_lncRNA	Novel_lncRNA	NC_030821.1	78992739	79075031	+	19	5204	924
LNC_007128	XLOC_062754	intronic_lncRNA	Novel_lncRNA	NC_030825.1	27600305	27642497	-	16	3575	537
LNC_007129	XLOC_062776	intronic_lncRNA	Novel_lncRNA	NC_030825.1	35470340	35479316	-	2	404	134
LNC_007120	XLOC_062703	lincRNA	Novel_lncRNA	NC_030825.1	26346011	26351704	-	3	576	119
LNC_007121	XLOC_062705	intronic_lncRNA	Novel_lncRNA	NC_030825.1	26458755	26462759	-	7	471	157
LNC_007122	XLOC_062706	intronic_lncRNA	Novel_lncRNA	NC_030825.1	26464737	26466400	-	3	408	89
LNC_007123	XLOC_062708	intronic_lncRNA	Novel_lncRNA	NC_030825.1	26571017	26594940	-	9	1210	319
LNC_007124	XLOC_062712	intronic_lncRNA	Novel_lncRNA	NC_030825.1	26740267	26749562	-	3	771	256
LNC_007125	XLOC_062720	antisense_lncRNA	Novel_lncRNA	NC_030825.1	27044573	27047766	-	2	2341	156
LNC_007126	XLOC_062730	intronic_lncRNA	Novel_lncRNA	NC_030825.1	27267712	27270213	-	3	386	101
LNC_007127	XLOC_062747	intronic_lncRNA	Novel_lncRNA	NC_030825.1	27543153	27548212	-	3	1362	229
LNC_005372	XLOC_047574	intronic_lncRNA	Novel_lncRNA	NC_030820.1	10400703	10401278	-	2	210	69
LNC_006659	XLOC_058129	intronic_lncRNA	Novel_lncRNA	NC_030824.1	19158275	19166020	+	7	933	271
LNC_006658	XLOC_058122	intronic_lncRNA	Novel_lncRNA	NC_030824.1	19008487	19037378	+	4	1488	224
LNC_010786	XLOC_095454	intronic_lncRNA	Novel_lncRNA	NW_017217487.1	1	9566	-	3	3287	365
LNC_010787	XLOC_095473	lincRNA	Novel_lncRNA	NW_017217773.1	16679	18210	-	2	426	141
LNC_010780	XLOC_095357	lincRNA	Novel_lncRNA	NW_017216838.1	1517	8811	+	2	2125	282
LNC_010781	XLOC_095411	intronic_lncRNA	Novel_lncRNA	NW_017217253.1	5432	8951	+	10	1490	391
LNC_001609	XLOC_012994	antisense_lncRNA	Novel_lncRNA	NC_030811.1	13038257	13216279	+	2	864	94
LNC_001608	XLOC_012973	intronic_lncRNA	Novel_lncRNA	NC_030811.1	8407395	8418865	+	4	964	319
LNC_001607	XLOC_012973	intronic_lncRNA	Novel_lncRNA	NC_030811.1	8395950	8418865	+	6	2432	726
LNC_001606	XLOC_012965	intronic_lncRNA	Novel_lncRNA	NC_030811.1	8106063	8110479	+	2	239	79
LNC_001605	XLOC_012964	intronic_lncRNA	Novel_lncRNA	NC_030811.1	8096902	8099002	+	2	303	101
LNC_001604	XLOC_012962	intronic_lncRNA	Novel_lncRNA	NC_030811.1	7982954	7991775	+	2	246	82
LNC_001603	XLOC_012961	intronic_lncRNA	Novel_lncRNA	NC_030811.1	7977433	7979228	+	2	349	116
LNC_001602	XLOC_012957	intronic_lncRNA	Novel_lncRNA	NC_030811.1	7886822	7891906	+	3	3089	672
LNC_001601	XLOC_012955	intronic_lncRNA	Novel_lncRNA	NC_030811.1	7849363	7851174	+	3	1364	201
LNC_001600	XLOC_012943	lincRNA	Novel_lncRNA	NC_030811.1	7072840	7079384	+	3	1074	100
LNC_008969	XLOC_077702	intronic_lncRNA	Novel_lncRNA	NC_030831.1	58487371	58507659	+	13	2603	561
LNC_008968	XLOC_077702	intronic_lncRNA	Novel_lncRNA	NC_030831.1	58486437	58507659	+	14	2040	561
LNC_008965	XLOC_077684	intronic_lncRNA	Novel_lncRNA	NC_030831.1	57061934	57089581	+	7	5617	365
LNC_008964	XLOC_077679	antisense_lncRNA	Novel_lncRNA	NC_030831.1	57019951	57039852	+	2	2583	114
LNC_008967	XLOC_077684	intronic_lncRNA	Novel_lncRNA	NC_030831.1	57062017	57089581	+	8	4808	365
LNC_008966	XLOC_077684	lincRNA	Novel_lncRNA	NC_030831.1	57062013	57071973	+	2	3722	124
LNC_008961	XLOC_077656	lincRNA	Novel_lncRNA	NC_030831.1	55437651	55440719	+	2	2324	172
LNC_008960	XLOC_077641	lincRNA	Novel_lncRNA	NC_030831.1	55349245	55435246	+	3	327	97
LNC_008963	XLOC_077678	intronic_lncRNA	Novel_lncRNA	NC_030831.1	56995422	57026961	+	8	944	314
LNC_008962	XLOC_077670	intronic_lncRNA	Novel_lncRNA	NC_030831.1	56150418	56172846	+	5	723	237
LNC_006902	XLOC_060754	intronic_lncRNA	Novel_lncRNA	NC_030825.1	27339112	27352254	+	6	1166	206
LNC_006539	XLOC_057380	intronic_lncRNA	Novel_lncRNA	NC_030823.1	65314024	65462875	-	3	795	177
LNC_009382	XLOC_080939	antisense_lncRNA	Novel_lncRNA	NC_030833.1	14149331	14256187	+	3	5942	218
LNC_009383	XLOC_080939	lincRNA	Novel_lncRNA	NC_030833.1	14178002	14185135	+	2	6661	156
LNC_009380	XLOC_080914	intronic_lncRNA	Novel_lncRNA	NC_030833.1	12676555	12695632	+	9	3349	370
LNC_009381	XLOC_080914	intronic_lncRNA	Novel_lncRNA	NC_030833.1	12692746	12695632	+	2	277	92
LNC_009386	XLOC_080998	intronic_lncRNA	Novel_lncRNA	NC_030833.1	16327477	16442192	+	9	2299	697
LNC_009387	XLOC_080998	intronic_lncRNA	Novel_lncRNA	NC_030833.1	16374430	16442192	+	4	1569	453
LNC_009384	XLOC_080969	antisense_lncRNA	Novel_lncRNA	NC_030833.1	14743169	14769412	+	3	1087	93
LNC_009385	XLOC_080996	intronic_lncRNA	Novel_lncRNA	NC_030833.1	15636663	15770894	+	2	437	85
LNC_009388	XLOC_081000	intronic_lncRNA	Novel_lncRNA	NC_030833.1	16569740	16586627	+	4	522	173
LNC_009389	XLOC_081002	intronic_lncRNA	Novel_lncRNA	NC_030833.1	16660596	16672652	+	6	951	241
LNC_008261	XLOC_071863	lincRNA	Novel_lncRNA	NC_030828.1	60347192	60348164	-	2	440	62
LNC_005139	XLOC_045119	intronic_lncRNA	Novel_lncRNA	NC_030819.1	32999481	33027204	-	8	1860	522
LNC_000458	XLOC_003894	intronic_lncRNA	Novel_lncRNA	NC_030808.1	146028740	146041080	-	3	1682	560
LNC_008389	XLOC_073202	antisense_lncRNA	Novel_lncRNA	NC_030829.1	54188533	54195038	+	2	2468	137
LNC_008388	XLOC_073199	intronic_lncRNA	Novel_lncRNA	NC_030829.1	54161544	54167706	+	3	905	301
LNC_008381	XLOC_073103	intronic_lncRNA	Novel_lncRNA	NC_030829.1	51969192	51971594	+	2	762	146
LNC_008380	XLOC_073090	intronic_lncRNA	Novel_lncRNA	NC_030829.1	51472414	51475812	+	3	516	155
LNC_008383	XLOC_073127	lincRNA	Novel_lncRNA	NC_030829.1	52743366	52744060	+	2	326	108
LNC_008382	XLOC_073117	intronic_lncRNA	Novel_lncRNA	NC_030829.1	52566456	52576505	+	5	1016	206
LNC_008385	XLOC_073170	intronic_lncRNA	Novel_lncRNA	NC_030829.1	53389159	53392878	+	2	297	95
LNC_008384	XLOC_073150	antisense_lncRNA	Novel_lncRNA	NC_030829.1	53087441	53212416	+	2	217	65
LNC_008387	XLOC_073189	intronic_lncRNA	Novel_lncRNA	NC_030829.1	53644276	53707568	+	5	524	174
LNC_008386	XLOC_073185	intronic_lncRNA	Novel_lncRNA	NC_030829.1	53601564	53632706	+	8	886	295
LNC_005078	XLOC_044437	antisense_lncRNA	Novel_lncRNA	NC_030819.1	58106448	58113743	+	2	720	85
LNC_005079	XLOC_044441	intronic_lncRNA	Novel_lncRNA	NC_030819.1	58164531	58180906	+	6	1989	583
LNC_000554	XLOC_004640	intronic_lncRNA	Novel_lncRNA	NC_030809.1	20214412	20242151	+	8	1352	268
LNC_000555	XLOC_004640	intronic_lncRNA	Novel_lncRNA	NC_030809.1	20214728	20242151	+	9	1195	320
LNC_000556	XLOC_004640	intronic_lncRNA	Novel_lncRNA	NC_030809.1	20237935	20242151	+	3	301	99
LNC_000557	XLOC_004672	intronic_lncRNA	Novel_lncRNA	NC_030809.1	23689620	23697345	+	4	1176	343
LNC_000550	XLOC_004614	intronic_lncRNA	Novel_lncRNA	NC_030809.1	17418856	17471592	+	18	1454	484
LNC_005071	XLOC_044382	intronic_lncRNA	Novel_lncRNA	NC_030819.1	54981053	54994827	+	3	418	139
LNC_000552	XLOC_004636	intronic_lncRNA	Novel_lncRNA	NC_030809.1	20031719	20045732	+	7	1146	256
LNC_000553	XLOC_004637	intronic_lncRNA	Novel_lncRNA	NC_030809.1	20054387	20109849	+	4	756	251
LNC_000451	XLOC_003809	intronic_lncRNA	Novel_lncRNA	NC_030808.1	143448933	143463278	-	13	1714	460
LNC_000450	XLOC_003805	intronic_lncRNA	Novel_lncRNA	NC_030808.1	143327633	143330379	-	4	328	109
LNC_005133	XLOC_044947	intronic_lncRNA	Novel_lncRNA	NC_030819.1	10296536	10456578	-	4	4774	266
LNC_005132	XLOC_044947	lincRNA	Novel_lncRNA	NC_030819.1	10294253	10300515	-	2	3469	266
LNC_000455	XLOC_003861	intronic_lncRNA	Novel_lncRNA	NC_030808.1	144745281	144770893	-	6	1544	363
LNC_000454	XLOC_003831	intronic_lncRNA	Novel_lncRNA	NC_030808.1	143914612	143922225	-	3	362	120
LNC_003924	XLOC_034948	intronic_lncRNA	Novel_lncRNA	NC_030816.1	19343942	19347015	-	2	419	116
LNC_003925	XLOC_034971	intronic_lncRNA	Novel_lncRNA	NC_030816.1	19681736	19696761	-	5	397	131
LNC_003926	XLOC_034978	intronic_lncRNA	Novel_lncRNA	NC_030816.1	20403837	20446390	-	8	1802	497
LNC_003927	XLOC_034986	intronic_lncRNA	Novel_lncRNA	NC_030816.1	21069611	21080636	-	4	1035	171
LNC_003920	XLOC_034915	intronic_lncRNA	Novel_lncRNA	NC_030816.1	13208907	13226770	-	6	1041	225
LNC_005137	XLOC_045117	intronic_lncRNA	Novel_lncRNA	NC_030819.1	32247816	32263179	-	3	312	104
LNC_003922	XLOC_034947	intronic_lncRNA	Novel_lncRNA	NC_030816.1	19306462	19308610	-	3	347	115
LNC_003923	XLOC_034948	antisense_lncRNA	Novel_lncRNA	NC_030816.1	19343942	19346761	-	2	357	118
LNC_008039	XLOC_069874	lincRNA	Novel_lncRNA	NC_030828.1	20101328	20106544	+	2	1347	147
LNC_005136	XLOC_045107	lincRNA	Novel_lncRNA	NC_030819.1	30721084	30724792	-	2	3249	299
LNC_003928	XLOC_034988	intronic_lncRNA	Novel_lncRNA	NC_030816.1	21133966	21135897	-	2	324	82
LNC_003929	XLOC_034990	intronic_lncRNA	Novel_lncRNA	NC_030816.1	21142698	21147659	-	3	271	89
LNC_009789	XLOC_084979	intronic_lncRNA	Novel_lncRNA	NC_030835.1	32034496	32057204	+	2	364	121
LNC_000169	XLOC_001327	intronic_lncRNA	Novel_lncRNA	NC_030808.1	126875050	126876415	+	3	317	105
LNC_000168	XLOC_001326	intronic_lncRNA	Novel_lncRNA	NC_030808.1	126746042	126752372	+	3	525	105
LNC_000165	XLOC_001320	intronic_lncRNA	Novel_lncRNA	NC_030808.1	126573552	126589189	+	5	850	177
LNC_000164	XLOC_001307	antisense_lncRNA	Novel_lncRNA	NC_030808.1	125809950	125819825	+	3	210	43
LNC_005447	XLOC_048080	intronic_lncRNA	Novel_lncRNA	NC_030820.1	41845043	41876798	-	2	353	108
LNC_000166	XLOC_001321	intronic_lncRNA	Novel_lncRNA	NC_030808.1	126592140	126613439	+	2	5450	172
LNC_000161	XLOC_001286	intronic_lncRNA	Novel_lncRNA	NC_030808.1	124445523	124488395	+	7	2795	499
LNC_000160	XLOC_001249	intronic_lncRNA	Novel_lncRNA	NC_030808.1	119057054	119109778	+	3	2357	365
LNC_000163	XLOC_001286	intronic_lncRNA	Novel_lncRNA	NC_030808.1	124448954	124479833	+	4	4095	373
LNC_000162	XLOC_001286	intronic_lncRNA	Novel_lncRNA	NC_030808.1	124448954	124479833	+	4	4049	373
LNC_010003	XLOC_087041	antisense_lncRNA	Novel_lncRNA	NC_030836.1	6327445	6628456	-	5	4711	195
LNC_010002	XLOC_087021	intronic_lncRNA	Novel_lncRNA	NC_030836.1	4547466	4611628	-	13	4729	415
LNC_001388	XLOC_011367	intronic_lncRNA	Novel_lncRNA	NC_030810.1	36586830	36644035	-	3	351	102
LNC_001389	XLOC_011376	lincRNA	Novel_lncRNA	NC_030810.1	37307523	37320400	-	3	2564	295
LNC_010007	XLOC_087088	intronic_lncRNA	Novel_lncRNA	NC_030836.1	8945967	9042330	-	20	3101	657
LNC_010006	XLOC_087088	intronic_lncRNA	Novel_lncRNA	NC_030836.1	8945967	9013227	-	13	1722	487
LNC_010005	XLOC_087077	intronic_lncRNA	Novel_lncRNA	NC_030836.1	8531062	8535670	-	2	485	120
LNC_010004	XLOC_087063	intronic_lncRNA	Novel_lncRNA	NC_030836.1	6931836	6957334	-	2	404	134
LNC_001382	XLOC_011253	lincRNA	Novel_lncRNA	NC_030810.1	31434974	31441575	-	2	6573	180
LNC_001383	XLOC_011262	lincRNA	Novel_lncRNA	NC_030810.1	32366121	32599193	-	2	230	47
LNC_001380	XLOC_011218	intronic_lncRNA	Novel_lncRNA	NC_030810.1	29217055	29240329	-	10	1279	409
LNC_001381	XLOC_011251	intronic_lncRNA	Novel_lncRNA	NC_030810.1	31225507	31281730	-	3	387	128
LNC_001386	XLOC_011366	intronic_lncRNA	Novel_lncRNA	NC_030810.1	36249612	36505651	-	4	1709	279
LNC_001387	XLOC_011367	intronic_lncRNA	Novel_lncRNA	NC_030810.1	36533031	36644392	-	6	1172	225
LNC_001384	XLOC_011335	intronic_lncRNA	Novel_lncRNA	NC_030810.1	34083439	34207198	-	6	692	202
LNC_001385	XLOC_011340	intronic_lncRNA	Novel_lncRNA	NC_030810.1	34639528	34707133	-	22	3220	734
LNC_009078	XLOC_078562	intronic_lncRNA	Novel_lncRNA	NC_030832.1	672616	685039	+	3	276	91
LNC_009079	XLOC_078563	intronic_lncRNA	Novel_lncRNA	NC_030832.1	705783	711914	+	2	433	144
LNC_004712	XLOC_041531	intronic_lncRNA	Novel_lncRNA	NC_030818.1	93530725	93532574	+	4	488	94
LNC_004713	XLOC_041531	intronic_lncRNA	Novel_lncRNA	NC_030818.1	93530734	93531861	+	2	354	106
LNC_004710	XLOC_041499	intronic_lncRNA	Novel_lncRNA	NC_030818.1	92616836	92634302	+	4	832	217
LNC_004711	XLOC_041501	intronic_lncRNA	Novel_lncRNA	NC_030818.1	92695215	92696571	+	2	206	68
LNC_004716	XLOC_041547	intronic_lncRNA	Novel_lncRNA	NC_030818.1	94034404	94092967	+	5	553	183
LNC_004717	XLOC_041548	intronic_lncRNA	Novel_lncRNA	NC_030818.1	94216991	94278724	+	4	260	86
LNC_004714	XLOC_041532	intronic_lncRNA	Novel_lncRNA	NC_030818.1	93543142	93577843	+	10	1935	505
LNC_004715	XLOC_041544	intronic_lncRNA	Novel_lncRNA	NC_030818.1	93783165	93924815	+	18	2587	674
LNC_004718	XLOC_041549	intronic_lncRNA	Novel_lncRNA	NC_030818.1	94425661	94571571	+	3	335	105
LNC_004719	XLOC_041555	intronic_lncRNA	Novel_lncRNA	NC_030818.1	94922860	94979397	+	8	1011	279
LNC_009537	XLOC_082100	intronic_lncRNA	Novel_lncRNA	NC_030833.1	29119933	29144649	-	16	4130	947
LNC_007357	XLOC_064304	intronic_lncRNA	Novel_lncRNA	NC_030826.1	14713903	14717306	+	4	1372	224
LNC_007356	XLOC_064290	intronic_lncRNA	Novel_lncRNA	NC_030826.1	14277640	14287777	+	4	1565	236
LNC_007355	XLOC_064286	intronic_lncRNA	Novel_lncRNA	NC_030826.1	14196819	14212314	+	9	836	278
LNC_007354	XLOC_064276	intronic_lncRNA	Novel_lncRNA	NC_030826.1	13984297	13985943	+	3	753	205
LNC_007353	XLOC_064274	antisense_lncRNA	Novel_lncRNA	NC_030826.1	13846720	13850674	+	2	524	81
LNC_007352	XLOC_064273	intronic_lncRNA	Novel_lncRNA	NC_030826.1	13823476	13875332	+	15	4354	352
LNC_007351	XLOC_064273	intronic_lncRNA	Novel_lncRNA	NC_030826.1	13785174	13810785	+	10	7691	569
LNC_007350	XLOC_064272	intronic_lncRNA	Novel_lncRNA	NC_030826.1	13770315	13780698	+	7	915	305
LNC_007359	XLOC_064317	intronic_lncRNA	Novel_lncRNA	NC_030826.1	15448147	15449813	+	3	459	121
LNC_007358	XLOC_064307	lincRNA	Novel_lncRNA	NC_030826.1	14792381	14798710	+	2	1104	132
LNC_000833	XLOC_007011	intronic_lncRNA	Novel_lncRNA	NC_030809.1	29482175	29497266	-	3	4853	349
LNC_000832	XLOC_007003	intronic_lncRNA	Novel_lncRNA	NC_030809.1	29327003	29332128	-	3	410	136
LNC_000831	XLOC_006999	intronic_lncRNA	Novel_lncRNA	NC_030809.1	29169171	29177496	-	10	1744	463
LNC_000830	XLOC_006999	intronic_lncRNA	Novel_lncRNA	NC_030809.1	29169171	29177496	-	10	1747	464
LNC_000837	XLOC_007102	intronic_lncRNA	Novel_lncRNA	NC_030809.1	34656595	34819907	-	7	1027	294
LNC_000836	XLOC_007063	intronic_lncRNA	Novel_lncRNA	NC_030809.1	31690913	31706623	-	2	304	101
LNC_000835	XLOC_007012	intronic_lncRNA	Novel_lncRNA	NC_030809.1	29503893	29508828	-	11	1799	460
LNC_000834	XLOC_007012	intronic_lncRNA	Novel_lncRNA	NC_030809.1	29503893	29508828	-	11	1802	461
LNC_000839	XLOC_007109	intronic_lncRNA	Novel_lncRNA	NC_030809.1	37842614	37853458	-	3	518	172
LNC_000838	XLOC_007108	intronic_lncRNA	Novel_lncRNA	NC_030809.1	37623713	37669581	-	9	2224	479
LNC_006408	XLOC_056289	intronic_lncRNA	Novel_lncRNA	NC_030823.1	3646678	3715484	-	3	690	229
LNC_006409	XLOC_056294	intronic_lncRNA	Novel_lncRNA	NC_030823.1	3826152	3875783	-	11	2732	457
LNC_009522	XLOC_081934	lincRNA	Novel_lncRNA	NC_030833.1	20586159	20586522	-	2	265	49
LNC_009523	XLOC_081940	lincRNA	Novel_lncRNA	NC_030833.1	20604131	20615267	-	2	1296	134
LNC_009252	XLOC_079939	lincRNA	Novel_lncRNA	NC_030832.1	9205388	9220054	-	3	4495	180
LNC_009521	XLOC_081862	intronic_lncRNA	Novel_lncRNA	NC_030833.1	19309580	19311146	-	2	234	77
LNC_009526	XLOC_082058	intronic_lncRNA	Novel_lncRNA	NC_030833.1	27845492	27855191	-	3	478	80
LNC_009527	XLOC_082060	intronic_lncRNA	Novel_lncRNA	NC_030833.1	27917624	28007780	-	4	365	77
LNC_009524	XLOC_081988	intronic_lncRNA	Novel_lncRNA	NC_030833.1	21512806	21564656	-	21	2915	673
LNC_009525	XLOC_082040	intronic_lncRNA	Novel_lncRNA	NC_030833.1	27345130	27445595	-	3	921	247
LNC_002093	XLOC_017438	intronic_lncRNA	Novel_lncRNA	NC_030812.1	50492155	50578184	+	8	1210	282
LNC_002092	XLOC_017437	intronic_lncRNA	Novel_lncRNA	NC_030812.1	50346107	50406520	+	18	2643	773
LNC_002091	XLOC_017421	intronic_lncRNA	Novel_lncRNA	NC_030812.1	49065451	49073990	+	2	301	100
LNC_002090	XLOC_017420	intronic_lncRNA	Novel_lncRNA	NC_030812.1	48976667	48994050	+	2	262	86
LNC_002097	XLOC_017468	intronic_lncRNA	Novel_lncRNA	NC_030812.1	55197746	55201264	+	4	2733	299
LNC_002096	XLOC_017457	intronic_lncRNA	Novel_lncRNA	NC_030812.1	55018673	55026931	+	6	1358	348
LNC_002095	XLOC_017454	antisense_lncRNA	Novel_lncRNA	NC_030812.1	54879182	54880076	+	2	580	140
LNC_002094	XLOC_017454	intronic_lncRNA	Novel_lncRNA	NC_030812.1	54869990	54880076	+	4	630	178
LNC_002099	XLOC_017476	intronic_lncRNA	Novel_lncRNA	NC_030812.1	55278764	55280422	+	3	452	150
LNC_002098	XLOC_017469	intronic_lncRNA	Novel_lncRNA	NC_030812.1	55206034	55210947	+	6	1780	352
LNC_009607	XLOC_082709	lincRNA	Novel_lncRNA	NC_030834.1	16529316	16535546	+	2	588	66
LNC_009606	XLOC_082688	lincRNA	Novel_lncRNA	NC_030834.1	12710411	12719575	+	3	548	96
LNC_009605	XLOC_082678	intronic_lncRNA	Novel_lncRNA	NC_030834.1	12644479	12661841	+	12	3500	376
LNC_009604	XLOC_082676	intronic_lncRNA	Novel_lncRNA	NC_030834.1	12623241	12631484	+	8	1642	296
LNC_009603	XLOC_082672	intronic_lncRNA	Novel_lncRNA	NC_030834.1	12577430	12604838	+	9	1724	504
LNC_009602	XLOC_082667	intronic_lncRNA	Novel_lncRNA	NC_030834.1	12406636	12431041	+	3	1068	141
LNC_009601	XLOC_082665	intronic_lncRNA	Novel_lncRNA	NC_030834.1	12365489	12389477	+	11	1278	425
LNC_009600	XLOC_082658	intronic_lncRNA	Novel_lncRNA	NC_030834.1	12259359	12271009	+	4	474	154
LNC_009979	XLOC_086797	lincRNA	Novel_lncRNA	NC_030836.1	45913046	45913805	+	2	393	114
LNC_009978	XLOC_086792	intronic_lncRNA	Novel_lncRNA	NC_030836.1	45865351	45866928	+	4	1231	340
LNC_009609	XLOC_082734	intronic_lncRNA	Novel_lncRNA	NC_030834.1	18379970	18383441	+	2	320	98
LNC_009608	XLOC_082726	intronic_lncRNA	Novel_lncRNA	NC_030834.1	16993448	16997745	+	3	260	86
LNC_008554	XLOC_074414	intronic_lncRNA	Novel_lncRNA	NC_030829.1	57675934	57677876	-	3	214	71
LNC_001430	XLOC_011635	lincRNA	Novel_lncRNA	NC_030810.1	63830762	63850233	-	2	1388	86
LNC_000769	XLOC_006578	intronic_lncRNA	Novel_lncRNA	NC_030809.1	9114832	9121889	-	6	530	176
LNC_000768	XLOC_006576	intronic_lncRNA	Novel_lncRNA	NC_030809.1	9043321	9043895	-	2	337	112
LNC_008550	XLOC_074383	intronic_lncRNA	Novel_lncRNA	NC_030829.1	56289667	56292490	-	3	342	113
LNC_008551	XLOC_074386	intronic_lncRNA	Novel_lncRNA	NC_030829.1	56394539	56397036	-	5	369	120
LNC_008552	XLOC_074391	antisense_lncRNA	Novel_lncRNA	NC_030829.1	56443857	56454970	-	2	465	104
LNC_001431	XLOC_011638	intronic_lncRNA	Novel_lncRNA	NC_030810.1	63919570	63963602	-	9	6289	500
LNC_000763	XLOC_006558	intronic_lncRNA	Novel_lncRNA	NC_030809.1	8677136	8692609	-	11	2506	347
LNC_000762	XLOC_006553	intronic_lncRNA	Novel_lncRNA	NC_030809.1	8275276	8290654	-	7	1162	165
LNC_000761	XLOC_006538	intronic_lncRNA	Novel_lncRNA	NC_030809.1	7514946	7523881	-	2	526	124
LNC_000760	XLOC_006537	intronic_lncRNA	Novel_lncRNA	NC_030809.1	7478016	7491907	-	6	875	263
LNC_000767	XLOC_006575	intronic_lncRNA	Novel_lncRNA	NC_030809.1	9040690	9041901	-	3	205	68
LNC_000766	XLOC_006574	intronic_lncRNA	Novel_lncRNA	NC_030809.1	9032287	9035412	-	3	318	105
LNC_000765	XLOC_006572	intronic_lncRNA	Novel_lncRNA	NC_030809.1	9016934	9020408	-	2	1717	349
LNC_000764	XLOC_006569	lincRNA	Novel_lncRNA	NC_030809.1	8937744	8951641	-	2	522	68
LNC_006353	XLOC_055792	intronic_lncRNA	Novel_lncRNA	NC_030823.1	62277252	62278887	+	2	348	116
LNC_006354	XLOC_055819	intronic_lncRNA	Novel_lncRNA	NC_030823.1	63644367	63714896	+	2	665	221
LNC_006355	XLOC_055822	intronic_lncRNA	Novel_lncRNA	NC_030823.1	64382769	64425126	+	13	1484	481
LNC_002545	XLOC_021362	intronic_lncRNA	Novel_lncRNA	NC_030812.1	114646766	114655691	-	4	644	214
LNC_002544	XLOC_021358	intronic_lncRNA	Novel_lncRNA	NC_030812.1	114508655	114529351	-	8	6237	551
LNC_002547	XLOC_021378	lincRNA	Novel_lncRNA	NC_030812.1	115305602	115312699	-	3	1001	168
LNC_002546	XLOC_021372	antisense_lncRNA	Novel_lncRNA	NC_030812.1	114977301	114978341	-	2	952	185
LNC_002541	XLOC_021339	intronic_lncRNA	Novel_lncRNA	NC_030812.1	113672116	113773467	-	10	945	315
LNC_002540	XLOC_021337	intronic_lncRNA	Novel_lncRNA	NC_030812.1	113611382	113621361	-	4	2639	157
LNC_002543	XLOC_021351	intronic_lncRNA	Novel_lncRNA	NC_030812.1	114253471	114284982	-	6	740	198
LNC_002542	XLOC_021351	intronic_lncRNA	Novel_lncRNA	NC_030812.1	114253471	114284982	-	5	608	154
LNC_006357	XLOC_055829	intronic_lncRNA	Novel_lncRNA	NC_030823.1	64890210	64910594	+	14	3205	352
LNC_002549	XLOC_021382	lincRNA	Novel_lncRNA	NC_030812.1	115344746	115345432	-	2	516	171
LNC_002548	XLOC_021382	lincRNA	Novel_lncRNA	NC_030812.1	115344746	115345432	-	2	536	178
LNC_003155	XLOC_027319	intronic_lncRNA	Novel_lncRNA	NC_030814.1	39825008	39833648	-	3	248	82
LNC_001438	XLOC_011707	intronic_lncRNA	Novel_lncRNA	NC_030810.1	67135837	67271973	-	4	5196	348
LNC_003157	XLOC_027325	intronic_lncRNA	Novel_lncRNA	NC_030814.1	39886737	40291477	-	16	2027	603
LNC_003156	XLOC_027320	intronic_lncRNA	Novel_lncRNA	NC_030814.1	39841584	39845549	-	2	1274	233
LNC_003151	XLOC_027149	intronic_lncRNA	Novel_lncRNA	NC_030814.1	38591430	38605918	-	16	2076	588
LNC_003150	XLOC_027139	lincRNA	Novel_lncRNA	NC_030814.1	38521240	38535869	-	3	744	163
LNC_003153	XLOC_027313	lincRNA	Novel_lncRNA	NC_030814.1	39667439	39669777	-	3	939	75
LNC_003152	XLOC_027295	lincRNA	Novel_lncRNA	NC_030814.1	39592775	39614931	-	2	8669	152
LNC_003159	XLOC_027400	intronic_lncRNA	Novel_lncRNA	NC_030814.1	45048126	45083444	-	14	1601	513
LNC_003158	XLOC_027362	intronic_lncRNA	Novel_lncRNA	NC_030814.1	41782817	41784043	-	2	267	88
LNC_006429	XLOC_056544	intronic_lncRNA	Novel_lncRNA	NC_030823.1	26029715	26035619	-	3	333	78
LNC_000499	XLOC_004280	intronic_lncRNA	Novel_lncRNA	NC_030809.1	6559124	6583426	+	3	703	203
LNC_000498	XLOC_004273	intronic_lncRNA	Novel_lncRNA	NC_030809.1	6417881	6450683	+	11	2243	660
LNC_000495	XLOC_004259	lincRNA	Novel_lncRNA	NC_030809.1	5808282	5810865	+	2	729	104
LNC_000494	XLOC_004232	intronic_lncRNA	Novel_lncRNA	NC_030809.1	5250916	5276283	+	3	4725	362
LNC_000497	XLOC_004273	intronic_lncRNA	Novel_lncRNA	NC_030809.1	6417878	6450683	+	11	2240	658
LNC_000496	XLOC_004273	intronic_lncRNA	Novel_lncRNA	NC_030809.1	6417422	6450683	+	10	2527	614
LNC_000491	XLOC_004225	intronic_lncRNA	Novel_lncRNA	NC_030809.1	4809268	4821733	+	9	1263	326
LNC_000490	XLOC_004199	intronic_lncRNA	Novel_lncRNA	NC_030809.1	3829359	3832156	+	2	1237	281
LNC_000493	XLOC_004232	intronic_lncRNA	Novel_lncRNA	NC_030809.1	5227064	5258661	+	4	21649	401
LNC_000492	XLOC_004226	intronic_lncRNA	Novel_lncRNA	NC_030809.1	4872887	4876310	+	3	318	39
LNC_002400	XLOC_020286	intronic_lncRNA	Novel_lncRNA	NC_030812.1	61495138	61495756	-	2	467	128
LNC_002401	XLOC_020287	intronic_lncRNA	Novel_lncRNA	NC_030812.1	61522239	61550980	-	9	1149	382
LNC_002402	XLOC_020288	intronic_lncRNA	Novel_lncRNA	NC_030812.1	61566005	61574264	-	3	338	112
LNC_002403	XLOC_020288	intronic_lncRNA	Novel_lncRNA	NC_030812.1	61566931	61574276	-	3	296	98
LNC_002404	XLOC_020298	intronic_lncRNA	Novel_lncRNA	NC_030812.1	62864683	62871456	-	4	317	105
LNC_002405	XLOC_020308	intronic_lncRNA	Novel_lncRNA	NC_030812.1	63456185	63473881	-	2	267	88
LNC_002406	XLOC_020351	intronic_lncRNA	Novel_lncRNA	NC_030812.1	66323963	66345067	-	9	3283	290
LNC_002407	XLOC_020355	intronic_lncRNA	Novel_lncRNA	NC_030812.1	66397191	66412012	-	4	781	259
LNC_002408	XLOC_020363	intronic_lncRNA	Novel_lncRNA	NC_030812.1	66739322	66999637	-	3	1509	502
LNC_002409	XLOC_020363	intronic_lncRNA	Novel_lncRNA	NC_030812.1	66739322	66999637	-	3	1494	497
LNC_010649	XLOC_093487	intronic_lncRNA	Novel_lncRNA	NW_017190135.1	1522	8017	-	3	4131	159
LNC_010648	XLOC_093485	intronic_lncRNA	Novel_lncRNA	NW_017190135.1	8755	30226	+	12	1998	448
LNC_010641	XLOC_093439	intronic_lncRNA	Novel_lncRNA	NW_017190074.1	109854	113337	+	2	834	176
LNC_010640	XLOC_093436	intronic_lncRNA	Novel_lncRNA	NW_017190073.1	493694	575250	-	7	690	211
LNC_010643	XLOC_093451	lincRNA	Novel_lncRNA	NW_017190077.1	3512	5276	-	3	1637	402
LNC_010642	XLOC_093450	lincRNA	Novel_lncRNA	NW_017190077.1	831	3323	-	2	2406	340
LNC_010645	XLOC_093472	intronic_lncRNA	Novel_lncRNA	NW_017190133.1	96100	96413	+	2	211	70
LNC_010644	XLOC_093470	intronic_lncRNA	Novel_lncRNA	NW_017190133.1	47565	48168	+	3	289	96
LNC_010647	XLOC_093476	antisense_lncRNA	Novel_lncRNA	NW_017190133.1	118104	119155	+	2	393	54
LNC_010646	XLOC_093473	intronic_lncRNA	Novel_lncRNA	NW_017190133.1	98383	98764	+	2	233	77
LNC_008785	XLOC_076508	intronic_lncRNA	Novel_lncRNA	NC_030830.1	21329088	21401179	-	5	1014	337
LNC_001018	XLOC_008459	intronic_lncRNA	Novel_lncRNA	NC_030810.1	7949113	8015823	+	5	714	236
LNC_001019	XLOC_008480	intronic_lncRNA	Novel_lncRNA	NC_030810.1	9983426	9987741	+	2	1031	129
LNC_001012	XLOC_008429	intronic_lncRNA	Novel_lncRNA	NC_030810.1	4183326	4196278	+	8	1583	231
LNC_001013	XLOC_008435	intronic_lncRNA	Novel_lncRNA	NC_030810.1	4718786	4730928	+	2	1619	497
LNC_001010	XLOC_008421	intronic_lncRNA	Novel_lncRNA	NC_030810.1	3516829	3662651	+	8	2949	835
LNC_001011	XLOC_008425	intronic_lncRNA	Novel_lncRNA	NC_030810.1	3756092	3779335	+	4	612	141
LNC_001016	XLOC_008458	intronic_lncRNA	Novel_lncRNA	NC_030810.1	7820610	7844911	+	9	1221	277
LNC_001017	XLOC_008458	lincRNA	Novel_lncRNA	NC_030810.1	7838585	7844911	+	2	206	68
LNC_001014	XLOC_008437	lincRNA	Novel_lncRNA	NC_030810.1	4774836	4775355	+	2	220	73
LNC_001015	XLOC_008457	intronic_lncRNA	Novel_lncRNA	NC_030810.1	7795281	7797693	+	4	808	174
LNC_008738	XLOC_076015	intronic_lncRNA	Novel_lncRNA	NC_030830.1	4933872	4940613	-	6	922	123
LNC_008739	XLOC_076015	intronic_lncRNA	Novel_lncRNA	NC_030830.1	4933872	4940613	-	6	967	117
LNC_008730	XLOC_075893	antisense_lncRNA	Novel_lncRNA	NC_030830.1	595045	643523	-	2	4201	618
LNC_008731	XLOC_075942	intronic_lncRNA	Novel_lncRNA	NC_030830.1	1516032	1527197	-	8	2308	591
LNC_008732	XLOC_075942	intronic_lncRNA	Novel_lncRNA	NC_030830.1	1516032	1527229	-	8	2346	593
LNC_008733	XLOC_075981	intronic_lncRNA	Novel_lncRNA	NC_030830.1	2341672	2349089	-	3	1626	446
LNC_008734	XLOC_075989	intronic_lncRNA	Novel_lncRNA	NC_030830.1	2579792	2585131	-	4	1053	160
LNC_008735	XLOC_075990	intronic_lncRNA	Novel_lncRNA	NC_030830.1	2589082	2594108	-	5	704	176
LNC_008736	XLOC_075993	antisense_lncRNA	Novel_lncRNA	NC_030830.1	2785108	2841167	-	2	240	72
LNC_008737	XLOC_076010	intronic_lncRNA	Novel_lncRNA	NC_030830.1	4801651	4902605	-	3	4281	402
LNC_007903	XLOC_068295	intronic_lncRNA	Novel_lncRNA	NC_030827.1	39312758	39456840	+	9	1211	253
LNC_010258	XLOC_089133	intronic_lncRNA	Novel_lncRNA	NW_017189516.1	463055	534834	-	5	999	139
LNC_010259	XLOC_089134	intronic_lncRNA	Novel_lncRNA	NW_017189516.1	631907	688141	-	7	789	220
LNC_010256	XLOC_089126	antisense_lncRNA	Novel_lncRNA	NW_017189516.1	65629997	65636224	+	2	3522	217
LNC_010257	XLOC_089133	intronic_lncRNA	Novel_lncRNA	NW_017189516.1	463055	534061	-	4	1055	139
LNC_010254	XLOC_089059	antisense_lncRNA	Novel_lncRNA	NW_017189516.1	61602316	61603984	+	2	348	115
LNC_010255	XLOC_089124	intronic_lncRNA	Novel_lncRNA	NW_017189516.1	65569843	65595157	+	13	5935	378
LNC_010252	XLOC_089023	intronic_lncRNA	Novel_lncRNA	NW_017189516.1	59020565	59025892	+	5	642	214
LNC_010253	XLOC_089059	antisense_lncRNA	Novel_lncRNA	NW_017189516.1	61602309	61602771	+	2	287	95
LNC_010250	XLOC_089004	intronic_lncRNA	Novel_lncRNA	NW_017189516.1	58364784	58379835	+	13	1856	530
LNC_010251	XLOC_089022	intronic_lncRNA	Novel_lncRNA	NW_017189516.1	59017125	59018336	+	2	435	86
LNC_001171	XLOC_009707	intronic_lncRNA	Novel_lncRNA	NC_030810.1	86454895	86499390	+	9	1166	388
LNC_001170	XLOC_009698	intronic_lncRNA	Novel_lncRNA	NC_030810.1	86188103	86208721	+	2	362	103
LNC_001173	XLOC_009709	lincRNA	Novel_lncRNA	NC_030810.1	86523951	86536293	+	3	3507	169
LNC_001172	XLOC_009708	intronic_lncRNA	Novel_lncRNA	NC_030810.1	86503012	86523805	+	9	970	250
LNC_001175	XLOC_009722	intronic_lncRNA	Novel_lncRNA	NC_030810.1	86918456	86923294	+	8	2412	244
LNC_001174	XLOC_009709	lincRNA	Novel_lncRNA	NC_030810.1	86523951	86548165	+	3	1513	123
LNC_001177	XLOC_009740	intronic_lncRNA	Novel_lncRNA	NC_030810.1	87534942	87540720	+	4	1319	120
LNC_001176	XLOC_009722	intronic_lncRNA	Novel_lncRNA	NC_030810.1	86920432	86923036	+	6	769	213
LNC_001179	XLOC_009748	intronic_lncRNA	Novel_lncRNA	NC_030810.1	88159918	88162647	+	3	695	231
LNC_001178	XLOC_009748	intronic_lncRNA	Novel_lncRNA	NC_030810.1	88159772	88178526	+	3	1378	241
LNC_010754	XLOC_094777	lincRNA	Novel_lncRNA	NW_017212407.1	3613	3966	-	2	272	83
LNC_004279	XLOC_037699	intronic_lncRNA	Novel_lncRNA	NC_030817.1	80599141	80600461	+	3	882	238
LNC_007188	XLOC_063059	intronic_lncRNA	Novel_lncRNA	NC_030825.1	46793070	46819255	-	18	4177	634
LNC_004278	XLOC_037699	intronic_lncRNA	Novel_lncRNA	NC_030817.1	80596355	80600461	+	10	1802	552
LNC_003713	XLOC_032776	intronic_lncRNA	Novel_lncRNA	NC_030815.1	85528974	85594450	-	15	2691	488
LNC_003712	XLOC_032772	intronic_lncRNA	Novel_lncRNA	NC_030815.1	85138246	85142972	-	3	241	79
LNC_003711	XLOC_032771	intronic_lncRNA	Novel_lncRNA	NC_030815.1	85070888	85096798	-	2	361	95
LNC_003710	XLOC_032762	intronic_lncRNA	Novel_lncRNA	NC_030815.1	84421754	84422194	-	2	345	115
LNC_003717	XLOC_032799	antisense_lncRNA	Novel_lncRNA	NC_030815.1	88381931	88434238	-	2	341	113
LNC_003716	XLOC_032793	lincRNA	Novel_lncRNA	NC_030815.1	88135276	88144044	-	4	1778	144
LNC_003715	XLOC_032793	lincRNA	Novel_lncRNA	NC_030815.1	88135276	88144025	-	3	1726	144
LNC_003714	XLOC_032780	intronic_lncRNA	Novel_lncRNA	NC_030815.1	86190277	86205266	-	2	3941	489
LNC_003719	XLOC_032815	intronic_lncRNA	Novel_lncRNA	NC_030815.1	89819798	89849652	-	7	1238	364
LNC_003718	XLOC_032800	intronic_lncRNA	Novel_lncRNA	NC_030815.1	88504501	88511600	-	2	3024	293
LNC_005386	XLOC_047655	intronic_lncRNA	Novel_lncRNA	NC_030820.1	17274934	17278618	-	2	564	173
LNC_005387	XLOC_047656	intronic_lncRNA	Novel_lncRNA	NC_030820.1	17291400	17302917	-	6	434	144
LNC_005384	XLOC_047643	intronic_lncRNA	Novel_lncRNA	NC_030820.1	16287355	16447339	-	2	572	190
LNC_005385	XLOC_047644	intronic_lncRNA	Novel_lncRNA	NC_030820.1	16664193	16675551	-	5	570	190
LNC_005382	XLOC_047638	intronic_lncRNA	Novel_lncRNA	NC_030820.1	16075867	16081704	-	5	1057	225
LNC_005383	XLOC_047641	intronic_lncRNA	Novel_lncRNA	NC_030820.1	16188090	16203402	-	4	511	100
LNC_005380	XLOC_047638	intronic_lncRNA	Novel_lncRNA	NC_030820.1	16073146	16082138	-	5	919	242
LNC_005381	XLOC_047638	intronic_lncRNA	Novel_lncRNA	NC_030820.1	16073146	16091094	-	6	1264	388
LNC_005388	XLOC_047659	intronic_lncRNA	Novel_lncRNA	NC_030820.1	17519889	17524606	-	2	358	74
LNC_005389	XLOC_047664	intronic_lncRNA	Novel_lncRNA	NC_030820.1	17636557	17676432	-	8	807	225
LNC_007728	XLOC_066973	lincRNA	Novel_lncRNA	NC_030826.1	42641050	42654629	-	2	1808	123
LNC_007729	XLOC_066978	intronic_lncRNA	Novel_lncRNA	NC_030826.1	42699604	42702152	-	5	700	145
LNC_007726	XLOC_066965	intronic_lncRNA	Novel_lncRNA	NC_030826.1	42451508	42456690	-	7	1463	185
LNC_007727	XLOC_066969	antisense_lncRNA	Novel_lncRNA	NC_030826.1	42522551	42570617	-	2	766	125
LNC_007724	XLOC_066951	intronic_lncRNA	Novel_lncRNA	NC_030826.1	42322747	42365887	-	5	626	164
LNC_007725	XLOC_066964	intronic_lncRNA	Novel_lncRNA	NC_030826.1	42442800	42447837	-	4	4021	259
LNC_007722	XLOC_066946	intronic_lncRNA	Novel_lncRNA	NC_030826.1	42284103	42286015	-	3	948	295
LNC_007723	XLOC_066947	intronic_lncRNA	Novel_lncRNA	NC_030826.1	42286480	42288206	-	7	987	220
LNC_007720	XLOC_066942	intronic_lncRNA	Novel_lncRNA	NC_030826.1	42214561	42217261	-	3	214	71
LNC_007721	XLOC_066943	intronic_lncRNA	Novel_lncRNA	NC_030826.1	42217326	42233146	-	9	1032	343
LNC_003438	XLOC_030143	intronic_lncRNA	Novel_lncRNA	NC_030815.1	60194690	60205077	+	3	4495	311
LNC_003439	XLOC_030144	intronic_lncRNA	Novel_lncRNA	NC_030815.1	60277396	60336542	+	11	1767	502
LNC_003436	XLOC_030089	intronic_lncRNA	Novel_lncRNA	NC_030815.1	59157040	59164826	+	3	489	81
LNC_003437	XLOC_030111	intronic_lncRNA	Novel_lncRNA	NC_030815.1	59671529	59680057	+	10	1185	343
LNC_003434	XLOC_030088	intronic_lncRNA	Novel_lncRNA	NC_030815.1	59149419	59152650	+	10	1315	390
LNC_003435	XLOC_030089	intronic_lncRNA	Novel_lncRNA	NC_030815.1	59156145	59160481	+	4	1390	309
LNC_003432	XLOC_030085	intronic_lncRNA	Novel_lncRNA	NC_030815.1	59136898	59137993	+	3	348	115
LNC_003433	XLOC_030086	intronic_lncRNA	Novel_lncRNA	NC_030815.1	59138274	59139561	+	2	744	248
LNC_003430	XLOC_030045	intronic_lncRNA	Novel_lncRNA	NC_030815.1	53514549	53832898	+	7	2522	490
LNC_003431	XLOC_030059	intronic_lncRNA	Novel_lncRNA	NC_030815.1	57358962	57437938	+	8	9726	386
LNC_005658	XLOC_050008	lincRNA	Novel_lncRNA	NC_030821.1	60638946	60671622	+	2	270	72
LNC_005659	XLOC_050029	intronic_lncRNA	Novel_lncRNA	NC_030821.1	62421339	62443419	+	4	3580	213
LNC_005650	XLOC_049965	intronic_lncRNA	Novel_lncRNA	NC_030821.1	58699196	58705194	+	5	447	128
LNC_005651	XLOC_049974	intronic_lncRNA	Novel_lncRNA	NC_030821.1	58876067	58942945	+	5	750	250
LNC_005652	XLOC_049974	intronic_lncRNA	Novel_lncRNA	NC_030821.1	58876067	58942945	+	5	813	271
LNC_005653	XLOC_049977	lincRNA	Novel_lncRNA	NC_030821.1	59828763	59831882	+	2	1046	140
LNC_005654	XLOC_049981	intronic_lncRNA	Novel_lncRNA	NC_030821.1	59833753	59836669	+	2	2361	487
LNC_005655	XLOC_049982	lincRNA	Novel_lncRNA	NC_030821.1	59836824	59849646	+	3	1998	269
LNC_005656	XLOC_049986	lincRNA	Novel_lncRNA	NC_030821.1	59984535	59986350	+	2	1404	129
LNC_005657	XLOC_049989	lincRNA	Novel_lncRNA	NC_030821.1	60001538	60005539	+	2	3767	264
LNC_002390	XLOC_020267	intronic_lncRNA	Novel_lncRNA	NC_030812.1	59578069	59598147	-	3	216	71
LNC_002391	XLOC_020269	lincRNA	Novel_lncRNA	NC_030812.1	60354675	60383440	-	3	565	70
LNC_002392	XLOC_020270	lincRNA	Novel_lncRNA	NC_030812.1	60383793	60384762	-	2	433	54
LNC_002393	XLOC_020271	lincRNA	Novel_lncRNA	NC_030812.1	60452447	60452886	-	2	344	64
LNC_002394	XLOC_020283	intronic_lncRNA	Novel_lncRNA	NC_030812.1	61400634	61414084	-	4	3189	253
LNC_002395	XLOC_020283	intronic_lncRNA	Novel_lncRNA	NC_030812.1	61400634	61424421	-	5	3371	268
LNC_002396	XLOC_020283	intronic_lncRNA	Novel_lncRNA	NC_030812.1	61400634	61427341	-	6	3722	355
LNC_002397	XLOC_020283	intronic_lncRNA	Novel_lncRNA	NC_030812.1	61400634	61427397	-	7	3889	392
LNC_002398	XLOC_020284	intronic_lncRNA	Novel_lncRNA	NC_030812.1	61456999	61458971	-	3	465	115
LNC_002399	XLOC_020284	intronic_lncRNA	Novel_lncRNA	NC_030812.1	61456999	61463487	-	8	1714	378
LNC_003380	XLOC_029173	intronic_lncRNA	Novel_lncRNA	NC_030815.1	7886249	7913592	+	3	714	198
LNC_003381	XLOC_029183	intronic_lncRNA	Novel_lncRNA	NC_030815.1	8616857	8806706	+	4	389	129
LNC_003382	XLOC_029183	intronic_lncRNA	Novel_lncRNA	NC_030815.1	8751121	8996180	+	3	638	169
LNC_003383	XLOC_029190	intronic_lncRNA	Novel_lncRNA	NC_030815.1	9481012	9671189	+	7	2871	314
LNC_003384	XLOC_029196	intronic_lncRNA	Novel_lncRNA	NC_030815.1	10007986	10049815	+	4	657	218
LNC_003385	XLOC_029199	lincRNA	Novel_lncRNA	NC_030815.1	10159290	10170912	+	2	11579	191
LNC_003386	XLOC_029237	intronic_lncRNA	Novel_lncRNA	NC_030815.1	11476130	11507276	+	4	486	162
LNC_003387	XLOC_029402	intronic_lncRNA	Novel_lncRNA	NC_030815.1	17219923	17233296	+	5	605	139
LNC_003388	XLOC_029402	intronic_lncRNA	Novel_lncRNA	NC_030815.1	17222190	17233296	+	3	339	81
LNC_003389	XLOC_029437	intronic_lncRNA	Novel_lncRNA	NC_030815.1	22250704	22291854	+	8	1035	319
LNC_008838	XLOC_076863	lincRNA	Novel_lncRNA	NC_030830.1	38170908	38173081	-	2	317	60
LNC_006099	XLOC_053421	intronic_lncRNA	Novel_lncRNA	NC_030822.1	6300157	6303945	-	3	716	158
LNC_006098	XLOC_053419	intronic_lncRNA	Novel_lncRNA	NC_030822.1	5913402	5923449	-	17	2354	523
LNC_006097	XLOC_053418	intronic_lncRNA	Novel_lncRNA	NC_030822.1	5903404	5912686	-	10	1837	477
LNC_006096	XLOC_053418	intronic_lncRNA	Novel_lncRNA	NC_030822.1	5903404	5912685	-	11	1908	438
LNC_006095	XLOC_053415	intronic_lncRNA	Novel_lncRNA	NC_030822.1	5866718	5869338	-	4	642	202
LNC_006094	XLOC_053407	intronic_lncRNA	Novel_lncRNA	NC_030822.1	5632347	5697163	-	14	2083	499
LNC_006093	XLOC_053399	intronic_lncRNA	Novel_lncRNA	NC_030822.1	5557488	5573546	-	13	1120	330
LNC_006092	XLOC_053385	lincRNA	Novel_lncRNA	NC_030822.1	5322848	5324516	-	3	412	65
LNC_006091	XLOC_053383	lincRNA	Novel_lncRNA	NC_030822.1	5305325	5307160	-	2	705	88
LNC_006090	XLOC_053382	lincRNA	Novel_lncRNA	NC_030822.1	5277525	5304264	-	2	26716	231
LNC_004529	XLOC_039648	intronic_lncRNA	Novel_lncRNA	NC_030817.1	90317361	90319658	-	4	278	92
LNC_004528	XLOC_039644	intronic_lncRNA	Novel_lncRNA	NC_030817.1	90056750	90161095	-	12	3912	492
LNC_004521	XLOC_039612	antisense_lncRNA	Novel_lncRNA	NC_030817.1	89052878	89102467	-	3	1311	144
LNC_004520	XLOC_039611	intronic_lncRNA	Novel_lncRNA	NC_030817.1	89038468	89054351	-	2	977	213
LNC_004523	XLOC_039616	intronic_lncRNA	Novel_lncRNA	NC_030817.1	89139920	89181461	-	14	2301	649
LNC_004522	XLOC_039616	intronic_lncRNA	Novel_lncRNA	NC_030817.1	89139920	89179916	-	13	2194	620
LNC_004525	XLOC_039622	intronic_lncRNA	Novel_lncRNA	NC_030817.1	89345127	89370739	-	9	1469	314
LNC_004524	XLOC_039621	intronic_lncRNA	Novel_lncRNA	NC_030817.1	89310731	89313170	-	2	476	158
LNC_004527	XLOC_039639	intronic_lncRNA	Novel_lncRNA	NC_030817.1	89810029	89839119	-	8	687	169
LNC_004526	XLOC_039627	lincRNA	Novel_lncRNA	NC_030817.1	89500871	89517688	-	2	4981	155
LNC_009012	XLOC_078115	intronic_lncRNA	Novel_lncRNA	NC_030831.1	34971920	34978333	-	3	1683	560
LNC_009013	XLOC_078116	intronic_lncRNA	Novel_lncRNA	NC_030831.1	34995198	34996744	-	2	338	101
LNC_009010	XLOC_078083	intronic_lncRNA	Novel_lncRNA	NC_030831.1	33565892	33607602	-	3	956	100
LNC_009011	XLOC_078111	intronic_lncRNA	Novel_lncRNA	NC_030831.1	34879939	34924959	-	5	765	254
LNC_009016	XLOC_078135	intronic_lncRNA	Novel_lncRNA	NC_030831.1	37369889	37384699	-	10	1218	405
LNC_009017	XLOC_078136	intronic_lncRNA	Novel_lncRNA	NC_030831.1	37391905	37396901	-	4	483	128
LNC_009014	XLOC_078122	intronic_lncRNA	Novel_lncRNA	NC_030831.1	35419447	35467045	-	23	3357	941
LNC_007598	XLOC_066016	intronic_lncRNA	Novel_lncRNA	NC_030826.1	13383100	13397507	-	8	1223	238
LNC_009018	XLOC_078141	intronic_lncRNA	Novel_lncRNA	NC_030831.1	37779621	37789411	-	4	1050	179
LNC_009019	XLOC_078142	intronic_lncRNA	Novel_lncRNA	NC_030831.1	37794337	37813753	-	4	1448	179
LNC_006673	XLOC_058241	intronic_lncRNA	Novel_lncRNA	NC_030824.1	27146412	27147354	+	2	503	162
LNC_006672	XLOC_058240	lincRNA	Novel_lncRNA	NC_030824.1	27106022	27111146	+	3	341	113
LNC_006671	XLOC_058238	intronic_lncRNA	Novel_lncRNA	NC_030824.1	27037004	27039518	+	2	974	183
LNC_006670	XLOC_058234	intronic_lncRNA	Novel_lncRNA	NC_030824.1	26983797	26989111	+	3	336	74
LNC_006677	XLOC_058267	intronic_lncRNA	Novel_lncRNA	NC_030824.1	30267536	30293712	+	3	1515	356
LNC_006676	XLOC_058267	intronic_lncRNA	Novel_lncRNA	NC_030824.1	30267536	30293283	+	2	1792	356
LNC_006675	XLOC_058258	intronic_lncRNA	Novel_lncRNA	NC_030824.1	28663765	28858515	+	4	8390	192
LNC_006674	XLOC_058256	antisense_lncRNA	Novel_lncRNA	NC_030824.1	27774644	27784222	+	2	8641	237
LNC_006679	XLOC_058324	lincRNA	Novel_lncRNA	NC_030824.1	36190426	36191170	+	2	651	54
LNC_006678	XLOC_058311	intronic_lncRNA	Novel_lncRNA	NC_030824.1	35337687	35376816	+	4	1425	474
LNC_008947	XLOC_077580	intronic_lncRNA	Novel_lncRNA	NC_030831.1	48805828	48835671	+	4	3864	750
LNC_008946	XLOC_077576	intronic_lncRNA	Novel_lncRNA	NC_030831.1	48199469	48275944	+	2	384	127
LNC_008945	XLOC_077569	intronic_lncRNA	Novel_lncRNA	NC_030831.1	47000619	47064714	+	9	8130	260
LNC_008944	XLOC_077565	intronic_lncRNA	Novel_lncRNA	NC_030831.1	46824242	46854824	+	2	388	111
LNC_008943	XLOC_077564	intronic_lncRNA	Novel_lncRNA	NC_030831.1	46770328	46780679	+	3	272	90
LNC_008942	XLOC_077562	intronic_lncRNA	Novel_lncRNA	NC_030831.1	46651816	46653367	+	2	359	119
LNC_008941	XLOC_077552	intronic_lncRNA	Novel_lncRNA	NC_030831.1	45993220	46086869	+	15	1131	337
LNC_008940	XLOC_077531	intronic_lncRNA	Novel_lncRNA	NC_030831.1	43817714	43825099	+	2	1865	173
LNC_008949	XLOC_077584	intronic_lncRNA	Novel_lncRNA	NC_030831.1	49256855	49320309	+	5	670	127
LNC_008948	XLOC_077583	intronic_lncRNA	Novel_lncRNA	NC_030831.1	49167533	49246363	+	6	723	240
LNC_007594	XLOC_066008	intronic_lncRNA	Novel_lncRNA	NC_030826.1	12561229	12564805	-	2	864	214
LNC_008714	XLOC_075744	intronic_lncRNA	Novel_lncRNA	NC_030830.1	40363757	40375885	+	6	4281	225
LNC_009625	XLOC_082911	intronic_lncRNA	Novel_lncRNA	NC_030834.1	25938993	26120752	+	9	7131	1059
LNC_009624	XLOC_082911	antisense_lncRNA	Novel_lncRNA	NC_030834.1	25933855	25936335	+	2	2173	99
LNC_009627	XLOC_082917	intronic_lncRNA	Novel_lncRNA	NC_030834.1	26375987	26390131	+	9	959	273
LNC_005016	XLOC_043926	lincRNA	Novel_lncRNA	NC_030818.1	105307902	105314813	-	3	3954	200
LNC_000537	XLOC_004528	lincRNA	Novel_lncRNA	NC_030809.1	14946482	14965746	+	2	352	89
LNC_000534	XLOC_004513	intronic_lncRNA	Novel_lncRNA	NC_030809.1	14714202	14721617	+	4	309	102
LNC_000535	XLOC_004523	intronic_lncRNA	Novel_lncRNA	NC_030809.1	14839328	14870796	+	13	2545	558
LNC_000532	XLOC_004488	intronic_lncRNA	Novel_lncRNA	NC_030809.1	14140281	14164396	+	6	1969	188
LNC_000533	XLOC_004488	antisense_lncRNA	Novel_lncRNA	NC_030809.1	14149967	14164396	+	2	502	145
LNC_000530	XLOC_004485	intronic_lncRNA	Novel_lncRNA	NC_030809.1	13981017	13982377	+	4	333	111
LNC_000531	XLOC_004486	intronic_lncRNA	Novel_lncRNA	NC_030809.1	13982563	13996722	+	5	929	309
LNC_009621	XLOC_082868	intronic_lncRNA	Novel_lncRNA	NC_030834.1	21704122	21726158	+	3	424	141
LNC_000538	XLOC_004547	intronic_lncRNA	Novel_lncRNA	NC_030809.1	15349382	15373131	+	7	2779	423
LNC_000539	XLOC_004547	intronic_lncRNA	Novel_lncRNA	NC_030809.1	15349571	15373131	+	7	2495	290
LNC_009623	XLOC_082906	intronic_lncRNA	Novel_lncRNA	NC_030834.1	25547698	25553887	+	3	2296	131
LNC_009622	XLOC_082869	intronic_lncRNA	Novel_lncRNA	NC_030834.1	21987165	22113287	+	4	1618	453
LNC_003948	XLOC_035118	intronic_lncRNA	Novel_lncRNA	NC_030816.1	28069717	28078635	-	4	576	156
LNC_003949	XLOC_035118	intronic_lncRNA	Novel_lncRNA	NC_030816.1	28069717	28082042	-	6	3207	236
LNC_003946	XLOC_035109	intronic_lncRNA	Novel_lncRNA	NC_030816.1	27990574	27997905	-	6	1261	419
LNC_003947	XLOC_035111	intronic_lncRNA	Novel_lncRNA	NC_030816.1	28012896	28016391	-	10	1274	424
LNC_003944	XLOC_035102	intronic_lncRNA	Novel_lncRNA	NC_030816.1	27168083	27238815	-	4	941	313
LNC_003945	XLOC_035108	intronic_lncRNA	Novel_lncRNA	NC_030816.1	27989455	27990349	-	2	234	78
LNC_003942	XLOC_035099	antisense_lncRNA	Novel_lncRNA	NC_030816.1	27069752	27078932	-	2	488	162
LNC_003943	XLOC_035100	intronic_lncRNA	Novel_lncRNA	NC_030816.1	27114076	27121842	-	2	265	88
LNC_003940	XLOC_035095	intronic_lncRNA	Novel_lncRNA	NC_030816.1	26802885	26968566	-	13	2430	606
LNC_003941	XLOC_035096	antisense_lncRNA	Novel_lncRNA	NC_030816.1	26963771	27017358	-	3	206	44
LNC_008055	XLOC_069956	intronic_lncRNA	Novel_lncRNA	NC_030828.1	23648078	23729962	+	12	1688	562
LNC_008054	XLOC_069952	intronic_lncRNA	Novel_lncRNA	NC_030828.1	23389914	23416399	+	4	1561	477
LNC_008057	XLOC_069957	intronic_lncRNA	Novel_lncRNA	NC_030828.1	23769092	23949536	+	8	1681	301
LNC_008056	XLOC_069956	antisense_lncRNA	Novel_lncRNA	NC_030828.1	23664244	23666499	+	2	324	106
LNC_008051	XLOC_069934	intronic_lncRNA	Novel_lncRNA	NC_030828.1	22140650	22145380	+	3	350	116
LNC_008050	XLOC_069933	intronic_lncRNA	Novel_lncRNA	NC_030828.1	22130234	22133473	+	5	484	144
LNC_008053	XLOC_069951	intronic_lncRNA	Novel_lncRNA	NC_030828.1	23315929	23318042	+	2	1293	366
LNC_008052	XLOC_069941	intronic_lncRNA	Novel_lncRNA	NC_030828.1	22550109	22557816	+	4	3530	216
LNC_008059	XLOC_069962	lincRNA	Novel_lncRNA	NC_030828.1	24276926	24277307	+	2	285	94
LNC_008058	XLOC_069959	intronic_lncRNA	Novel_lncRNA	NC_030828.1	23947587	23979182	+	3	312	103
LNC_008577	XLOC_074549	lincRNA	Novel_lncRNA	NC_030830.1	521823	525002	+	2	589	138
LNC_008122	XLOC_070533	antisense_lncRNA	Novel_lncRNA	NC_030828.1	58154803	58160676	+	2	1513	184
LNC_010551	XLOC_092575	intronic_lncRNA	Novel_lncRNA	NW_017189667.1	28111	30134	-	2	785	249
LNC_008579	XLOC_074572	intronic_lncRNA	Novel_lncRNA	NC_030830.1	792220	1217363	+	11	1509	431
LNC_010550	XLOC_092574	intronic_lncRNA	Novel_lncRNA	NW_017189667.1	22839	26282	-	2	277	91
LNC_010553	XLOC_092592	intronic_lncRNA	Novel_lncRNA	NW_017189670.1	3443	17502	+	4	1936	389
LNC_000147	XLOC_001169	intronic_lncRNA	Novel_lncRNA	NC_030808.1	113024649	113037862	+	2	421	97
LNC_000146	XLOC_001164	lincRNA	Novel_lncRNA	NC_030808.1	112613782	112614195	+	2	238	47
LNC_000145	XLOC_001148	intronic_lncRNA	Novel_lncRNA	NC_030808.1	112101982	112210219	+	23	3027	751
LNC_000144	XLOC_001148	intronic_lncRNA	Novel_lncRNA	NC_030808.1	112101982	112209946	+	23	3023	751
LNC_000143	XLOC_001128	intronic_lncRNA	Novel_lncRNA	NC_030808.1	111302920	111357119	+	9	1393	381
LNC_000142	XLOC_001125	intronic_lncRNA	Novel_lncRNA	NC_030808.1	110482939	110512309	+	6	3793	666
LNC_005461	XLOC_048157	intronic_lncRNA	Novel_lncRNA	NC_030820.1	45736394	45741251	-	4	3353	276
LNC_005460	XLOC_048155	intronic_lncRNA	Novel_lncRNA	NC_030820.1	45449050	45616402	-	2	514	128
LNC_010555	XLOC_092634	antisense_lncRNA	Novel_lncRNA	NW_017189687.1	11771	14356	+	2	1444	170
LNC_000149	XLOC_001185	intronic_lncRNA	Novel_lncRNA	NC_030808.1	114976772	115169279	+	9	6994	372
LNC_000148	XLOC_001182	lincRNA	Novel_lncRNA	NC_030808.1	114928646	114944050	+	2	300	71
LNC_005993	XLOC_052641	intronic_lncRNA	Novel_lncRNA	NC_030822.1	43063549	43120564	+	5	828	228
LNC_010557	XLOC_092672	lincRNA	Novel_lncRNA	NW_017189706.1	33289	34536	-	2	849	102
LNC_005992	XLOC_052632	intronic_lncRNA	Novel_lncRNA	NC_030822.1	41081526	41095119	+	2	206	68
LNC_010556	XLOC_092643	intronic_lncRNA	Novel_lncRNA	NW_017189688.1	13627	33255	-	11	1808	568
LNC_005991	XLOC_052618	antisense_lncRNA	Novel_lncRNA	NC_030822.1	40518250	40596687	+	4	2638	74
LNC_005990	XLOC_052615	antisense_lncRNA	Novel_lncRNA	NC_030822.1	40274816	40277791	+	2	572	124
LNC_005997	XLOC_052661	intronic_lncRNA	Novel_lncRNA	NC_030822.1	44467415	44476077	+	2	371	117
LNC_005996	XLOC_052653	intronic_lncRNA	Novel_lncRNA	NC_030822.1	44113930	44127168	+	10	1254	289
LNC_005995	XLOC_052652	intronic_lncRNA	Novel_lncRNA	NC_030822.1	44073266	44107576	+	22	3354	956
LNC_005994	XLOC_052641	intronic_lncRNA	Novel_lncRNA	NC_030822.1	43063600	43120564	+	4	622	207
LNC_006642	XLOC_058040	intronic_lncRNA	Novel_lncRNA	NC_030824.1	15800988	15805652	+	5	574	191
LNC_006643	XLOC_058043	intronic_lncRNA	Novel_lncRNA	NC_030824.1	15819842	15827215	+	4	818	224
LNC_006640	XLOC_058038	intronic_lncRNA	Novel_lncRNA	NC_030824.1	15560370	15569321	+	4	359	119
LNC_006641	XLOC_058039	lincRNA	Novel_lncRNA	NC_030824.1	15755006	15795202	+	3	1440	242
LNC_007914	XLOC_068449	intronic_lncRNA	Novel_lncRNA	NC_030827.1	65805228	65826146	+	2	345	115
LNC_006646	XLOC_058075	intronic_lncRNA	Novel_lncRNA	NC_030824.1	17304469	17308100	+	2	318	74
LNC_006647	XLOC_058075	intronic_lncRNA	Novel_lncRNA	NC_030824.1	17304511	17312742	+	4	347	112
LNC_001812	XLOC_014933	intronic_lncRNA	Novel_lncRNA	NC_030811.1	13605362	13605892	-	2	211	69
LNC_001813	XLOC_014937	lincRNA	Novel_lncRNA	NC_030811.1	13789905	13791152	-	2	266	79
LNC_001810	XLOC_014929	antisense_lncRNA	Novel_lncRNA	NC_030811.1	13572743	13575684	-	2	2840	93
LNC_001811	XLOC_014932	intronic_lncRNA	Novel_lncRNA	NC_030811.1	13599145	13603116	-	2	658	219
LNC_001816	XLOC_014970	lincRNA	Novel_lncRNA	NC_030811.1	14629451	14629827	-	2	277	91
LNC_001817	XLOC_014992	lincRNA	Novel_lncRNA	NC_030811.1	15328345	15328731	-	2	295	62
LNC_001814	XLOC_014938	intronic_lncRNA	Novel_lncRNA	NC_030811.1	13791375	13797984	-	3	934	224
LNC_001815	XLOC_014941	intronic_lncRNA	Novel_lncRNA	NC_030811.1	13845298	13849271	-	5	604	201
LNC_006844	XLOC_060134	intronic_lncRNA	Novel_lncRNA	NC_030824.1	69018314	69154375	-	7	898	228
LNC_006845	XLOC_060137	intronic_lncRNA	Novel_lncRNA	NC_030824.1	69190153	69206920	-	7	1681	294
LNC_001818	XLOC_015013	intronic_lncRNA	Novel_lncRNA	NC_030811.1	15479332	15513707	-	4	588	195
LNC_001819	XLOC_015017	intronic_lncRNA	Novel_lncRNA	NC_030811.1	16147998	16157452	-	4	766	115
LNC_006840	XLOC_060107	intronic_lncRNA	Novel_lncRNA	NC_030824.1	66647759	66743035	-	6	587	195
LNC_006841	XLOC_060108	intronic_lncRNA	Novel_lncRNA	NC_030824.1	66781665	66817496	-	14	2296	765
LNC_006842	XLOC_060109	intronic_lncRNA	Novel_lncRNA	NC_030824.1	66857120	66865614	-	2	520	173
LNC_006843	XLOC_060112	lincRNA	Novel_lncRNA	NC_030824.1	67229429	67243849	-	3	286	83
LNC_009734	XLOC_084496	intronic_lncRNA	Novel_lncRNA	NC_030835.1	4145255	4149903	+	5	663	159
LNC_004734	XLOC_041633	intronic_lncRNA	Novel_lncRNA	NC_030818.1	98408776	98425338	+	27	3823	1058
LNC_004735	XLOC_041633	intronic_lncRNA	Novel_lncRNA	NC_030818.1	98408801	98425338	+	26	3717	1031
LNC_004736	XLOC_041649	intronic_lncRNA	Novel_lncRNA	NC_030818.1	98694012	98709827	+	7	1052	350
LNC_004737	XLOC_041654	antisense_lncRNA	Novel_lncRNA	NC_030818.1	98793106	98794001	+	2	771	175
LNC_004730	XLOC_041620	intronic_lncRNA	Novel_lncRNA	NC_030818.1	98150110	98152952	+	3	1059	157
LNC_004731	XLOC_041623	intronic_lncRNA	Novel_lncRNA	NC_030818.1	98160830	98166470	+	7	1118	372
LNC_004732	XLOC_041628	intronic_lncRNA	Novel_lncRNA	NC_030818.1	98302755	98308530	+	7	1909	441
LNC_004733	XLOC_041632	intronic_lncRNA	Novel_lncRNA	NC_030818.1	98353107	98356194	+	4	444	147
LNC_004738	XLOC_041657	intronic_lncRNA	Novel_lncRNA	NC_030818.1	98827844	98833512	+	7	980	256
LNC_004739	XLOC_041657	intronic_lncRNA	Novel_lncRNA	NC_030818.1	98828394	98833512	+	4	993	226
LNC_007417	XLOC_064606	intronic_lncRNA	Novel_lncRNA	NC_030826.1	26721071	26722619	+	3	688	173
LNC_007410	XLOC_064564	intronic_lncRNA	Novel_lncRNA	NC_030826.1	25965480	26054711	+	17	3417	877
LNC_007411	XLOC_064582	intronic_lncRNA	Novel_lncRNA	NC_030826.1	26295891	26341195	+	30	4178	1250
LNC_000855	XLOC_007230	intronic_lncRNA	Novel_lncRNA	NC_030809.1	46305367	46342314	-	6	519	104
LNC_000854	XLOC_007222	intronic_lncRNA	Novel_lncRNA	NC_030809.1	45942129	46023658	-	16	3954	934
LNC_000857	XLOC_007235	intronic_lncRNA	Novel_lncRNA	NC_030809.1	46441215	46451044	-	8	992	165
LNC_000856	XLOC_007232	intronic_lncRNA	Novel_lncRNA	NC_030809.1	46399632	46405634	-	4	353	117
LNC_000851	XLOC_007209	intronic_lncRNA	Novel_lncRNA	NC_030809.1	45152933	45180669	-	6	1341	188
LNC_000850	XLOC_007180	intronic_lncRNA	Novel_lncRNA	NC_030809.1	44165666	44223939	-	5	1138	379
LNC_000853	XLOC_007217	intronic_lncRNA	Novel_lncRNA	NC_030809.1	45753721	45756590	-	3	333	111
LNC_000852	XLOC_007216	intronic_lncRNA	Novel_lncRNA	NC_030809.1	45738914	45743036	-	3	389	108
LNC_007413	XLOC_064588	intronic_lncRNA	Novel_lncRNA	NC_030826.1	26370051	26372253	+	6	811	244
LNC_000859	XLOC_007236	intronic_lncRNA	Novel_lncRNA	NC_030809.1	46458230	46466962	-	14	2633	518
LNC_000858	XLOC_007235	intronic_lncRNA	Novel_lncRNA	NC_030809.1	46442025	46451007	-	6	598	171
LNC_009197	XLOC_079511	antisense_lncRNA	Novel_lncRNA	NC_030832.1	39102702	39108383	+	2	994	331
LNC_009196	XLOC_079511	intronic_lncRNA	Novel_lncRNA	NC_030832.1	39102485	39115365	+	2	1423	463
LNC_007418	XLOC_064622	intronic_lncRNA	Novel_lncRNA	NC_030826.1	26887819	26889119	+	3	825	135
LNC_009195	XLOC_079507	intronic_lncRNA	Novel_lncRNA	NC_030832.1	38916528	38927741	+	8	873	290
LNC_007419	XLOC_064624	intronic_lncRNA	Novel_lncRNA	NC_030826.1	26894525	26895841	+	4	611	117
LNC_009194	XLOC_079503	intronic_lncRNA	Novel_lncRNA	NC_030832.1	38717211	38744767	+	3	1177	202
LNC_009193	XLOC_079503	intronic_lncRNA	Novel_lncRNA	NC_030832.1	38685030	38744767	+	11	2396	727
LNC_009192	XLOC_079498	intronic_lncRNA	Novel_lncRNA	NC_030832.1	38607634	38614570	+	3	837	203
LNC_009191	XLOC_079495	intronic_lncRNA	Novel_lncRNA	NC_030832.1	38375367	38382342	+	3	314	104
LNC_009190	XLOC_079493	intronic_lncRNA	Novel_lncRNA	NC_030832.1	38211243	38228542	+	11	3491	315
LNC_009733	XLOC_084470	intronic_lncRNA	Novel_lncRNA	NC_030835.1	2945638	2956166	+	5	402	134
LNC_009959	XLOC_086641	intronic_lncRNA	Novel_lncRNA	NC_030836.1	43497457	43501453	+	5	641	213
LNC_009958	XLOC_086639	intronic_lncRNA	Novel_lncRNA	NC_030836.1	43485185	43485783	+	3	350	116
LNC_009953	XLOC_086609	antisense_lncRNA	Novel_lncRNA	NC_030836.1	42784480	42785105	+	2	345	115
LNC_009952	XLOC_086594	intronic_lncRNA	Novel_lncRNA	NC_030836.1	42646353	42648429	+	3	1076	288
LNC_009951	XLOC_086588	intronic_lncRNA	Novel_lncRNA	NC_030836.1	42502563	42509354	+	5	3617	767
LNC_009950	XLOC_086578	intronic_lncRNA	Novel_lncRNA	NC_030836.1	42352100	42381263	+	5	1436	171
LNC_009957	XLOC_086635	intronic_lncRNA	Novel_lncRNA	NC_030836.1	43419501	43421304	+	4	568	189
LNC_000259	XLOC_002231	lincRNA	Novel_lncRNA	NC_030808.1	36329635	36439907	-	7	1661	119
LNC_009955	XLOC_086621	intronic_lncRNA	Novel_lncRNA	NC_030836.1	42995405	43009086	+	3	2001	185
LNC_009954	XLOC_086618	intronic_lncRNA	Novel_lncRNA	NC_030836.1	42970290	42972273	+	2	954	189
LNC_003787	XLOC_033333	intronic_lncRNA	Novel_lncRNA	NC_030816.1	13232605	13325954	+	6	1114	248
LNC_006468	XLOC_056855	intronic_lncRNA	Novel_lncRNA	NC_030823.1	41023302	41030862	-	9	1083	360
LNC_006469	XLOC_056856	intronic_lncRNA	Novel_lncRNA	NC_030823.1	41031680	41045816	-	16	1903	496
LNC_006466	XLOC_056817	intronic_lncRNA	Novel_lncRNA	NC_030823.1	40359931	40362831	-	3	564	111
LNC_006467	XLOC_056823	intronic_lncRNA	Novel_lncRNA	NC_030823.1	40518958	40522935	-	2	518	172
LNC_006464	XLOC_056795	intronic_lncRNA	Novel_lncRNA	NC_030823.1	39598333	39653375	-	6	7104	322
LNC_006465	XLOC_056815	intronic_lncRNA	Novel_lncRNA	NC_030823.1	40311508	40312087	-	2	303	100
LNC_006462	XLOC_056768	intronic_lncRNA	Novel_lncRNA	NC_030823.1	38521454	38611680	-	23	5799	1376
LNC_006463	XLOC_056770	lincRNA	Novel_lncRNA	NC_030823.1	39227830	39259545	-	3	4850	133
LNC_006460	XLOC_056764	intronic_lncRNA	Novel_lncRNA	NC_030823.1	38016538	38054866	-	7	608	202
LNC_006461	XLOC_056766	intronic_lncRNA	Novel_lncRNA	NC_030823.1	38434008	38449407	-	5	623	118
LNC_000709	XLOC_006140	intronic_lncRNA	Novel_lncRNA	NC_030809.1	121897072	121941787	+	4	330	109
LNC_000708	XLOC_006130	lincRNA	Novel_lncRNA	NC_030809.1	121723390	121724368	+	2	462	67
LNC_000705	XLOC_005976	antisense_lncRNA	Novel_lncRNA	NC_030809.1	119338155	119355625	+	2	435	145
LNC_000704	XLOC_005968	intronic_lncRNA	Novel_lncRNA	NC_030809.1	118646151	118700668	+	3	1306	307
LNC_000707	XLOC_006034	lincRNA	Novel_lncRNA	NC_030809.1	119766797	119767905	+	2	463	47
LNC_000706	XLOC_005979	intronic_lncRNA	Novel_lncRNA	NC_030809.1	119464009	119503980	+	10	1148	367
LNC_000701	XLOC_005967	antisense_lncRNA	Novel_lncRNA	NC_030809.1	118523134	118535427	+	2	1609	132
LNC_000700	XLOC_005966	intronic_lncRNA	Novel_lncRNA	NC_030809.1	118339903	118340669	+	2	204	67
LNC_000703	XLOC_005968	intronic_lncRNA	Novel_lncRNA	NC_030809.1	118629724	118700668	+	5	1289	307
LNC_000702	XLOC_005968	intronic_lncRNA	Novel_lncRNA	NC_030809.1	118560708	118700668	+	18	3097	767
LNC_005373	XLOC_047577	intronic_lncRNA	Novel_lncRNA	NC_030820.1	10494226	10532476	-	2	642	136
LNC_008715	XLOC_075764	intronic_lncRNA	Novel_lncRNA	NC_030830.1	41068274	41070238	+	2	229	75
LNC_002569	XLOC_021573	intronic_lncRNA	Novel_lncRNA	NC_030813.1	6664846	6864931	+	5	5397	1262
LNC_002568	XLOC_021551	intronic_lncRNA	Novel_lncRNA	NC_030813.1	6485788	6510398	+	3	2489	174
LNC_002567	XLOC_021550	intronic_lncRNA	Novel_lncRNA	NC_030813.1	6470068	6482062	+	7	768	256
LNC_002566	XLOC_021525	lincRNA	Novel_lncRNA	NC_030813.1	3804202	3804734	+	2	509	73
LNC_002565	XLOC_021474	intronic_lncRNA	Novel_lncRNA	NC_030812.1	118906665	118909197	-	3	952	306
LNC_002564	XLOC_021472	lincRNA	Novel_lncRNA	NC_030812.1	118898964	118906005	-	2	1152	141
LNC_002563	XLOC_021466	intronic_lncRNA	Novel_lncRNA	NC_030812.1	118758836	118763235	-	2	1353	192
LNC_002562	XLOC_021460	intronic_lncRNA	Novel_lncRNA	NC_030812.1	118697656	118704664	-	4	1093	171
LNC_002561	XLOC_021458	intronic_lncRNA	Novel_lncRNA	NC_030812.1	118617735	118619673	-	5	1221	293
LNC_002560	XLOC_021457	intronic_lncRNA	Novel_lncRNA	NC_030812.1	118610532	118611051	-	2	395	115
LNC_005746	XLOC_050864	intronic_lncRNA	Novel_lncRNA	NC_030821.1	20724344	20763758	-	13	1576	391
LNC_000250	XLOC_002103	lincRNA	Novel_lncRNA	NC_030808.1	19347938	19350409	-	2	2452	104
LNC_009489	XLOC_081645	lincRNA	Novel_lncRNA	NC_030833.1	6853009	6863785	-	3	561	112
LNC_009488	XLOC_081645	antisense_lncRNA	Novel_lncRNA	NC_030833.1	6826224	6863775	-	4	1472	110
LNC_003179	XLOC_027550	intronic_lncRNA	Novel_lncRNA	NC_030814.1	52555218	52676171	-	6	1284	315
LNC_003178	XLOC_027549	intronic_lncRNA	Novel_lncRNA	NC_030814.1	52356315	52548789	-	3	980	250
LNC_003177	XLOC_027535	lincRNA	Novel_lncRNA	NC_030814.1	50712639	50723194	-	2	4242	201
LNC_005377	XLOC_047620	intronic_lncRNA	Novel_lncRNA	NC_030820.1	15174723	15483486	-	14	2120	686
LNC_003175	XLOC_027517	intronic_lncRNA	Novel_lncRNA	NC_030814.1	49640615	49645654	-	3	1033	217
LNC_003174	XLOC_027514	intronic_lncRNA	Novel_lncRNA	NC_030814.1	49556356	49558411	-	3	937	71
LNC_003173	XLOC_027510	intronic_lncRNA	Novel_lncRNA	NC_030814.1	49513066	49561029	-	10	3607	346
LNC_003172	XLOC_027510	intronic_lncRNA	Novel_lncRNA	NC_030814.1	49513066	49560906	-	10	3448	334
LNC_003171	XLOC_027510	intronic_lncRNA	Novel_lncRNA	NC_030814.1	49503540	49561030	-	11	2790	346
LNC_003170	XLOC_027501	antisense_lncRNA	Novel_lncRNA	NC_030814.1	49142349	49196793	-	3	619	132
LNC_005745	XLOC_050844	lincRNA	Novel_lncRNA	NC_030821.1	20300251	20306810	-	3	1227	119
LNC_000255	XLOC_002182	lincRNA	Novel_lncRNA	NC_030808.1	30266342	30417289	-	7	1300	97
LNC_005742	XLOC_050767	intronic_lncRNA	Novel_lncRNA	NC_030821.1	17980603	17982773	-	4	397	64
LNC_000254	XLOC_002129	antisense_lncRNA	Novel_lncRNA	NC_030808.1	20698400	20706756	-	3	6268	206
LNC_005743	XLOC_050767	intronic_lncRNA	Novel_lncRNA	NC_030821.1	17980603	17982932	-	4	538	86
LNC_001302	XLOC_010613	lincRNA	Novel_lncRNA	NC_030810.1	2668492	2676839	-	3	753	124
LNC_005740	XLOC_050759	intronic_lncRNA	Novel_lncRNA	NC_030821.1	17728278	17741597	-	4	955	318
LNC_001303	XLOC_010621	lincRNA	Novel_lncRNA	NC_030810.1	2820451	2827392	-	4	3094	147
LNC_005741	XLOC_050767	intronic_lncRNA	Novel_lncRNA	NC_030821.1	17980603	17982772	-	4	514	122
LNC_001300	XLOC_010607	intronic_lncRNA	Novel_lncRNA	NC_030810.1	2480498	2492023	-	4	859	180
LNC_001301	XLOC_010609	lincRNA	Novel_lncRNA	NC_030810.1	2585903	2586534	-	2	221	73
LNC_008718	XLOC_075773	intronic_lncRNA	Novel_lncRNA	NC_030830.1	41217281	41218934	+	5	958	157
LNC_001306	XLOC_010654	intronic_lncRNA	Novel_lncRNA	NC_030810.1	3205981	3229797	-	11	1222	299
LNC_008719	XLOC_075773	intronic_lncRNA	Novel_lncRNA	NC_030830.1	41217661	41218934	+	5	645	144
LNC_001307	XLOC_010654	intronic_lncRNA	Novel_lncRNA	NC_030810.1	3205981	3229803	-	11	1319	404
LNC_010663	XLOC_093541	intronic_lncRNA	Novel_lncRNA	NW_017190143.1	107888	128553	-	26	2822	845
LNC_010662	XLOC_093539	intronic_lncRNA	Novel_lncRNA	NW_017190143.1	86169	88881	-	2	449	94
LNC_006288	XLOC_055268	intronic_lncRNA	Novel_lncRNA	NC_030823.1	36049683	36066772	+	4	706	178
LNC_006289	XLOC_055290	intronic_lncRNA	Novel_lncRNA	NC_030823.1	37622273	37636526	+	4	2285	352
LNC_010667	XLOC_093565	intronic_lncRNA	Novel_lncRNA	NW_017190147.1	631899	636779	-	2	772	182
LNC_001304	XLOC_010623	lincRNA	Novel_lncRNA	NC_030810.1	2882263	2885633	-	2	233	77
LNC_010665	XLOC_093563	intronic_lncRNA	Novel_lncRNA	NW_017190147.1	574751	600879	-	10	1194	391
LNC_010664	XLOC_093551	lincRNA	Novel_lncRNA	NW_017190147.1	561826	564223	+	2	2183	174
LNC_006282	XLOC_055186	intronic_lncRNA	Novel_lncRNA	NC_030823.1	31065981	31074931	+	2	554	108
LNC_006283	XLOC_055187	intronic_lncRNA	Novel_lncRNA	NC_030823.1	31076498	31107551	+	3	426	85
LNC_006280	XLOC_055176	intronic_lncRNA	Novel_lncRNA	NC_030823.1	30324222	30490160	+	3	439	146
LNC_001305	XLOC_010647	intronic_lncRNA	Novel_lncRNA	NC_030810.1	3152617	3172044	-	16	3835	990
LNC_006286	XLOC_055263	intronic_lncRNA	Novel_lncRNA	NC_030823.1	35653103	35662225	+	2	1490	379
LNC_006287	XLOC_055265	intronic_lncRNA	Novel_lncRNA	NC_030823.1	35731166	35740073	+	4	564	187
LNC_006284	XLOC_055201	intronic_lncRNA	Novel_lncRNA	NC_030823.1	31677125	31691751	+	3	9760	372
LNC_006285	XLOC_055254	intronic_lncRNA	Novel_lncRNA	NC_030823.1	34819985	34856695	+	4	1635	204
LNC_008538	XLOC_074265	lincRNA	Novel_lncRNA	NC_030829.1	51610959	51616706	-	2	5104	106
LNC_008539	XLOC_074275	intronic_lncRNA	Novel_lncRNA	NC_030829.1	51732776	51733972	-	2	214	71
LNC_008536	XLOC_074241	intronic_lncRNA	Novel_lncRNA	NC_030829.1	51420942	51423725	-	3	1032	245
LNC_008537	XLOC_074247	intronic_lncRNA	Novel_lncRNA	NC_030829.1	51503466	51510510	-	11	1427	475
LNC_008534	XLOC_074239	intronic_lncRNA	Novel_lncRNA	NC_030829.1	51352145	51353820	-	3	587	180
LNC_008535	XLOC_074240	antisense_lncRNA	Novel_lncRNA	NC_030829.1	51384942	51385481	-	3	313	103
LNC_008532	XLOC_074236	intronic_lncRNA	Novel_lncRNA	NC_030829.1	51324839	51326603	-	5	304	101
LNC_008533	XLOC_074237	intronic_lncRNA	Novel_lncRNA	NC_030829.1	51329263	51329775	-	2	311	90
LNC_008530	XLOC_074223	intronic_lncRNA	Novel_lncRNA	NC_030829.1	50992597	51035099	-	10	3312	785
LNC_008531	XLOC_074230	intronic_lncRNA	Novel_lncRNA	NC_030829.1	51163219	51226292	-	11	2620	415
LNC_006277	XLOC_055163	intronic_lncRNA	Novel_lncRNA	NC_030823.1	29297638	29347114	+	3	751	250
LNC_007908	XLOC_068327	intronic_lncRNA	Novel_lncRNA	NC_030827.1	42202295	42287922	+	2	307	102
LNC_006276	XLOC_055161	intronic_lncRNA	Novel_lncRNA	NC_030823.1	29146306	29165292	+	7	920	306
LNC_007909	XLOC_068396	intronic_lncRNA	Novel_lncRNA	NC_030827.1	58427681	58459345	+	7	1493	417
LNC_006275	XLOC_055158	intronic_lncRNA	Novel_lncRNA	NC_030823.1	28518791	28545816	+	12	2738	612
LNC_009229	XLOC_079780	intronic_lncRNA	Novel_lncRNA	NC_030832.1	1831711	1840064	-	3	361	120
LNC_007906	XLOC_068320	antisense_lncRNA	Novel_lncRNA	NC_030827.1	41694479	41837414	+	3	592	160
LNC_006274	XLOC_055146	intronic_lncRNA	Novel_lncRNA	NC_030823.1	27867435	27869065	+	2	208	68
LNC_007907	XLOC_068323	intronic_lncRNA	Novel_lncRNA	NC_030827.1	41924350	41930705	+	3	437	140
LNC_009221	XLOC_079730	intronic_lncRNA	Novel_lncRNA	NC_030832.1	1088509	1090782	-	3	336	111
LNC_006273	XLOC_055131	intronic_lncRNA	Novel_lncRNA	NC_030823.1	27452749	27468057	+	11	1009	335
LNC_009223	XLOC_079735	intronic_lncRNA	Novel_lncRNA	NC_030832.1	1200333	1212923	-	5	2937	204
LNC_009222	XLOC_079731	intronic_lncRNA	Novel_lncRNA	NC_030832.1	1094463	1096288	-	4	359	119
LNC_009225	XLOC_079741	intronic_lncRNA	Novel_lncRNA	NC_030832.1	1272119	1275966	-	3	771	176
LNC_007904	XLOC_068312	intronic_lncRNA	Novel_lncRNA	NC_030827.1	41016584	41033845	+	5	2641	139
LNC_009227	XLOC_079761	intronic_lncRNA	Novel_lncRNA	NC_030832.1	1474602	1481557	-	2	6731	273
LNC_006272	XLOC_055126	lincRNA	Novel_lncRNA	NC_030823.1	27067867	27070806	+	2	2539	156
LNC_007905	XLOC_068319	intronic_lncRNA	Novel_lncRNA	NC_030827.1	41517295	41650623	+	4	837	248
LNC_001038	XLOC_008578	intronic_lncRNA	Novel_lncRNA	NC_030810.1	12837588	12842813	+	2	379	110
LNC_001039	XLOC_008582	intronic_lncRNA	Novel_lncRNA	NC_030810.1	13669414	13675403	+	4	839	279
LNC_001034	XLOC_008572	intronic_lncRNA	Novel_lncRNA	NC_030810.1	12592655	12597914	+	4	692	230
LNC_001035	XLOC_008575	antisense_lncRNA	Novel_lncRNA	NC_030810.1	12697705	12699240	+	3	1195	151
LNC_001036	XLOC_008576	antisense_lncRNA	Novel_lncRNA	NC_030810.1	12744884	12757205	+	2	3495	170
LNC_001037	XLOC_008576	intronic_lncRNA	Novel_lncRNA	NC_030810.1	12744954	12764899	+	9	2313	383
LNC_001030	XLOC_008564	intronic_lncRNA	Novel_lncRNA	NC_030810.1	12495579	12503617	+	4	495	131
LNC_001031	XLOC_008565	intronic_lncRNA	Novel_lncRNA	NC_030810.1	12520249	12540813	+	5	1700	345
LNC_001032	XLOC_008566	antisense_lncRNA	Novel_lncRNA	NC_030810.1	12540995	12555232	+	2	438	138
LNC_001033	XLOC_008569	lincRNA	Novel_lncRNA	NC_030810.1	12545502	12546106	+	2	214	71
LNC_008280	XLOC_071951	intronic_lncRNA	Novel_lncRNA	NC_030828.1	66390471	66394983	-	4	1899	375
LNC_007670	XLOC_066424	intronic_lncRNA	Novel_lncRNA	NC_030826.1	27044899	27058090	-	19	6630	410
LNC_008282	XLOC_071972	intronic_lncRNA	Novel_lncRNA	NC_030828.1	67032166	67033629	-	2	592	197
LNC_008283	XLOC_071973	antisense_lncRNA	Novel_lncRNA	NC_030828.1	67055281	67123097	-	2	845	184
LNC_008284	XLOC_071999	intronic_lncRNA	Novel_lncRNA	NC_030828.1	67299165	67412830	-	16	5383	715
LNC_007900	XLOC_068286	intronic_lncRNA	Novel_lncRNA	NC_030827.1	39172465	39198057	+	12	1946	630
LNC_008286	XLOC_072007	lincRNA	Novel_lncRNA	NC_030828.1	67512408	67512974	-	2	258	85
LNC_007671	XLOC_066424	intronic_lncRNA	Novel_lncRNA	NC_030826.1	27045315	27050942	-	11	2030	450
LNC_008288	XLOC_072012	intronic_lncRNA	Novel_lncRNA	NC_030828.1	67592012	67602325	-	8	1372	338
LNC_008289	XLOC_072021	intronic_lncRNA	Novel_lncRNA	NC_030828.1	67824607	67853452	-	6	507	168
LNC_007901	XLOC_068291	intronic_lncRNA	Novel_lncRNA	NC_030827.1	39281522	39287517	+	3	317	96
LNC_007672	XLOC_066432	intronic_lncRNA	Novel_lncRNA	NC_030826.1	27139473	27140092	-	3	364	120
LNC_007673	XLOC_066433	intronic_lncRNA	Novel_lncRNA	NC_030826.1	27144720	27145904	-	4	479	159
LNC_007674	XLOC_066438	intronic_lncRNA	Novel_lncRNA	NC_030826.1	27258775	27271629	-	6	709	236
LNC_007675	XLOC_066440	intronic_lncRNA	Novel_lncRNA	NC_030826.1	27280850	27281712	-	2	752	178
LNC_004284	XLOC_037727	intronic_lncRNA	Novel_lncRNA	NC_030817.1	82317922	82333077	+	2	237	78
LNC_004285	XLOC_037730	intronic_lncRNA	Novel_lncRNA	NC_030817.1	83235739	83290993	+	5	1944	216
LNC_001159	XLOC_009538	intronic_lncRNA	Novel_lncRNA	NC_030810.1	71218369	71254267	+	18	3658	1088
LNC_001158	XLOC_009532	intronic_lncRNA	Novel_lncRNA	NC_030810.1	70645448	70651264	+	2	220	73
LNC_004280	XLOC_037701	lincRNA	Novel_lncRNA	NC_030817.1	80622729	80624525	+	2	1714	200
LNC_004281	XLOC_037705	antisense_lncRNA	Novel_lncRNA	NC_030817.1	80685219	80685699	+	2	363	73
LNC_004282	XLOC_037715	intronic_lncRNA	Novel_lncRNA	NC_030817.1	81404040	81538146	+	6	1651	397
LNC_004283	XLOC_037715	intronic_lncRNA	Novel_lncRNA	NC_030817.1	81465176	81539920	+	3	2115	210
LNC_001153	XLOC_009489	intronic_lncRNA	Novel_lncRNA	NC_030810.1	68586052	68587499	+	3	417	125
LNC_001152	XLOC_009483	intronic_lncRNA	Novel_lncRNA	NC_030810.1	68342069	68343258	+	2	703	151
LNC_001151	XLOC_009483	antisense_lncRNA	Novel_lncRNA	NC_030810.1	68310419	68343258	+	2	342	114
LNC_001150	XLOC_009482	intronic_lncRNA	Novel_lncRNA	NC_030810.1	68249541	68267391	+	4	1076	356
LNC_004288	XLOC_037781	intronic_lncRNA	Novel_lncRNA	NC_030817.1	86172908	86185320	+	2	3577	862
LNC_004289	XLOC_037784	intronic_lncRNA	Novel_lncRNA	NC_030817.1	86301033	86386831	+	6	773	257
LNC_001155	XLOC_009517	intronic_lncRNA	Novel_lncRNA	NC_030810.1	69668002	69800445	+	13	1819	551
LNC_001154	XLOC_009514	intronic_lncRNA	Novel_lncRNA	NC_030810.1	69412398	69428499	+	4	303	100
LNC_007019	XLOC_061697	intronic_lncRNA	Novel_lncRNA	NC_030825.1	57364131	57376257	+	5	627	209
LNC_008817	XLOC_076702	intronic_lncRNA	Novel_lncRNA	NC_030830.1	31039617	31040610	-	2	316	101
LNC_003883	XLOC_034535	intronic_lncRNA	Novel_lncRNA	NC_030816.1	88763171	88778637	+	8	773	170
LNC_003882	XLOC_034534	intronic_lncRNA	Novel_lncRNA	NC_030816.1	88756194	88756665	+	2	376	125
LNC_003881	XLOC_034528	antisense_lncRNA	Novel_lncRNA	NC_030816.1	88375982	88510883	+	2	719	239
LNC_003880	XLOC_034510	intronic_lncRNA	Novel_lncRNA	NC_030816.1	84922706	85489539	+	5	696	221
LNC_003887	XLOC_034563	lincRNA	Novel_lncRNA	NC_030816.1	89581886	89584188	+	3	2018	202
LNC_003886	XLOC_034562	lincRNA	Novel_lncRNA	NC_030816.1	89560692	89561383	+	2	291	96
LNC_003885	XLOC_034540	intronic_lncRNA	Novel_lncRNA	NC_030816.1	88941181	89009189	+	2	364	121
LNC_003884	XLOC_034537	intronic_lncRNA	Novel_lncRNA	NC_030816.1	88810648	88812037	+	3	466	78
LNC_003889	XLOC_034566	lincRNA	Novel_lncRNA	NC_030816.1	89614123	89621271	+	2	4801	149
LNC_003888	XLOC_034563	lincRNA	Novel_lncRNA	NC_030816.1	89581903	89584188	+	3	1946	202
LNC_006967	XLOC_061363	intronic_lncRNA	Novel_lncRNA	NC_030825.1	50588733	50591797	+	3	232	77
LNC_000288	XLOC_002581	intronic_lncRNA	Novel_lncRNA	NC_030808.1	64225885	64259993	-	6	803	246
LNC_003774	XLOC_033285	intronic_lncRNA	Novel_lncRNA	NC_030816.1	10401936	10442004	+	8	1022	326
LNC_003777	XLOC_033296	intronic_lncRNA	Novel_lncRNA	NC_030816.1	11278557	11298135	+	2	10553	284
LNC_003776	XLOC_033290	intronic_lncRNA	Novel_lncRNA	NC_030816.1	10859768	10920630	+	3	358	94
LNC_003771	XLOC_033272	intronic_lncRNA	Novel_lncRNA	NC_030816.1	9371822	9382871	+	5	544	181
LNC_003770	XLOC_033238	antisense_lncRNA	Novel_lncRNA	NC_030816.1	6408556	6409668	+	2	237	65
LNC_003773	XLOC_033279	intronic_lncRNA	Novel_lncRNA	NC_030816.1	10209486	10237735	+	4	508	168
LNC_003772	XLOC_033273	intronic_lncRNA	Novel_lncRNA	NC_030816.1	9389771	9405548	+	2	3363	160
LNC_000280	XLOC_002489	intronic_lncRNA	Novel_lncRNA	NC_030808.1	57769041	57774836	-	4	1050	350
LNC_000281	XLOC_002497	intronic_lncRNA	Novel_lncRNA	NC_030808.1	58204233	58265921	-	15	3022	620
LNC_000282	XLOC_002499	intronic_lncRNA	Novel_lncRNA	NC_030808.1	58387099	58396377	-	4	1538	351
LNC_000283	XLOC_002563	intronic_lncRNA	Novel_lncRNA	NC_030808.1	63789339	63863181	-	3	1798	238
LNC_003779	XLOC_033310	intronic_lncRNA	Novel_lncRNA	NC_030816.1	12542434	12559598	+	4	607	96
LNC_003778	XLOC_033300	intronic_lncRNA	Novel_lncRNA	NC_030816.1	11364266	11416719	+	3	1011	166
LNC_000286	XLOC_002570	antisense_lncRNA	Novel_lncRNA	NC_030808.1	64052139	64053188	-	2	531	104
LNC_000287	XLOC_002571	intronic_lncRNA	Novel_lncRNA	NC_030808.1	64078503	64086299	-	4	539	138
LNC_002828	XLOC_023914	intronic_lncRNA	Novel_lncRNA	NC_030813.1	92273932	92377888	-	10	7673	498
LNC_002829	XLOC_023916	intronic_lncRNA	Novel_lncRNA	NC_030813.1	92490767	92499133	-	8	1540	357
LNC_002822	XLOC_023849	lincRNA	Novel_lncRNA	NC_030813.1	88955743	88956597	-	2	752	250
LNC_002823	XLOC_023866	antisense_lncRNA	Novel_lncRNA	NC_030813.1	89561214	89590841	-	3	739	74
LNC_002820	XLOC_023833	antisense_lncRNA	Novel_lncRNA	NC_030813.1	86839516	86850569	-	2	290	59
LNC_002821	XLOC_023835	intronic_lncRNA	Novel_lncRNA	NC_030813.1	86965795	87044386	-	3	583	179
LNC_002826	XLOC_023868	intronic_lncRNA	Novel_lncRNA	NC_030813.1	89622479	89665862	-	6	721	121
LNC_002827	XLOC_023886	lincRNA	Novel_lncRNA	NC_030813.1	91178651	91180790	-	2	393	131
LNC_002824	XLOC_023866	antisense_lncRNA	Novel_lncRNA	NC_030813.1	89561214	89602009	-	3	814	101
LNC_002825	XLOC_023867	intronic_lncRNA	Novel_lncRNA	NC_030813.1	89589392	89591387	-	4	1015	135
LNC_007252	XLOC_063471	intronic_lncRNA	Novel_lncRNA	NC_030825.1	54780987	54790205	-	7	1197	298
LNC_007253	XLOC_063471	intronic_lncRNA	Novel_lncRNA	NC_030825.1	54780987	54792194	-	6	4256	268
LNC_007250	XLOC_063458	intronic_lncRNA	Novel_lncRNA	NC_030825.1	54641692	54662310	-	13	2015	519
LNC_007251	XLOC_063462	lincRNA	Novel_lncRNA	NC_030825.1	54723950	54734549	-	2	10486	187
LNC_007256	XLOC_063500	intronic_lncRNA	Novel_lncRNA	NC_030825.1	55369452	55373515	-	3	616	120
LNC_007257	XLOC_063523	intronic_lncRNA	Novel_lncRNA	NC_030825.1	55679652	55688664	-	13	2127	487
LNC_007254	XLOC_063484	lincRNA	Novel_lncRNA	NC_030825.1	54977023	54979363	-	2	261	41
LNC_007255	XLOC_063496	lincRNA	Novel_lncRNA	NC_030825.1	55281652	55282339	-	2	240	54
LNC_007708	XLOC_066750	intronic_lncRNA	Novel_lncRNA	NC_030826.1	38072725	38082460	-	9	944	220
LNC_007709	XLOC_066752	intronic_lncRNA	Novel_lncRNA	NC_030826.1	38139838	38146917	-	2	3051	173
LNC_007258	XLOC_063533	intronic_lncRNA	Novel_lncRNA	NC_030825.1	56068040	56072626	-	5	1184	207
LNC_007259	XLOC_063547	intronic_lncRNA	Novel_lncRNA	NC_030825.1	56348988	56350098	-	2	433	123
LNC_003410	XLOC_029677	lincRNA	Novel_lncRNA	NC_030815.1	39875157	39877768	+	2	1016	69
LNC_003411	XLOC_029770	intronic_lncRNA	Novel_lncRNA	NC_030815.1	41675775	41680970	+	6	803	224
LNC_003412	XLOC_029817	intronic_lncRNA	Novel_lncRNA	NC_030815.1	43628399	43658679	+	2	609	193
LNC_003413	XLOC_029818	intronic_lncRNA	Novel_lncRNA	NC_030815.1	43990930	44026152	+	4	321	106
LNC_003414	XLOC_029818	intronic_lncRNA	Novel_lncRNA	NC_030815.1	44012112	44085151	+	3	368	90
LNC_003415	XLOC_029826	lincRNA	Novel_lncRNA	NC_030815.1	44447478	44491192	+	3	773	67
LNC_003416	XLOC_029880	intronic_lncRNA	Novel_lncRNA	NC_030815.1	45425584	45621156	+	5	1748	506
LNC_003417	XLOC_029880	intronic_lncRNA	Novel_lncRNA	NC_030815.1	45425584	45621156	+	5	1647	506
LNC_003418	XLOC_029900	intronic_lncRNA	Novel_lncRNA	NC_030815.1	47678928	47716888	+	14	2247	666
LNC_003419	XLOC_029901	intronic_lncRNA	Novel_lncRNA	NC_030815.1	47716956	47721255	+	4	821	173
LNC_008398	XLOC_073260	lincRNA	Novel_lncRNA	NC_030829.1	57597151	57597928	+	2	647	79
LNC_010410	XLOC_091079	lincRNA	Novel_lncRNA	NW_017189517.1	12408262	12514927	-	4	406	69
LNC_006071	XLOC_053162	intronic_lncRNA	Novel_lncRNA	NC_030822.1	79204838	79224231	+	9	1662	409
LNC_006070	XLOC_053153	intronic_lncRNA	Novel_lncRNA	NC_030822.1	76935505	76957965	+	5	702	139
LNC_006073	XLOC_053171	intronic_lncRNA	Novel_lncRNA	NC_030822.1	81003455	81004842	+	2	703	183
LNC_006072	XLOC_053163	intronic_lncRNA	Novel_lncRNA	NC_030822.1	79238579	79239376	+	2	211	68
LNC_006075	XLOC_053208	intronic_lncRNA	Novel_lncRNA	NC_030822.1	708934	725374	-	10	3228	468
LNC_006074	XLOC_053186	lincRNA	Novel_lncRNA	NC_030822.1	189982	190852	-	2	277	89
LNC_006077	XLOC_053235	intronic_lncRNA	Novel_lncRNA	NC_030822.1	1351501	1378175	-	6	755	251
LNC_006076	XLOC_053208	antisense_lncRNA	Novel_lncRNA	NC_030822.1	709271	709538	-	2	214	71
LNC_006079	XLOC_053252	lincRNA	Novel_lncRNA	NC_030822.1	2209935	2216133	-	3	5216	221
LNC_006078	XLOC_053240	intronic_lncRNA	Novel_lncRNA	NC_030822.1	1514589	1516179	-	3	290	96
LNC_004503	XLOC_039471	antisense_lncRNA	Novel_lncRNA	NC_030817.1	81836575	81837301	-	2	437	122
LNC_004502	XLOC_039466	intronic_lncRNA	Novel_lncRNA	NC_030817.1	80995197	81061393	-	8	1940	363
LNC_004501	XLOC_039457	intronic_lncRNA	Novel_lncRNA	NC_030817.1	80875669	80886961	-	2	951	273
LNC_004500	XLOC_039451	intronic_lncRNA	Novel_lncRNA	NC_030817.1	80691148	80701227	-	8	4748	730
LNC_004507	XLOC_039491	intronic_lncRNA	Novel_lncRNA	NC_030817.1	82335530	82393518	-	2	1047	232
LNC_004506	XLOC_039483	intronic_lncRNA	Novel_lncRNA	NC_030817.1	82220222	82238757	-	10	7195	151
LNC_004505	XLOC_039471	intronic_lncRNA	Novel_lncRNA	NC_030817.1	81836575	81868441	-	7	2501	534
LNC_004504	XLOC_039471	intronic_lncRNA	Novel_lncRNA	NC_030817.1	81836575	81868374	-	7	2431	533
LNC_004509	XLOC_039568	intronic_lncRNA	Novel_lncRNA	NC_030817.1	87169549	87239092	-	10	1246	316
LNC_004508	XLOC_039551	intronic_lncRNA	Novel_lncRNA	NC_030817.1	86246236	86256546	-	5	1774	205
LNC_009034	XLOC_078245	lincRNA	Novel_lncRNA	NC_030831.1	45576274	45582572	-	2	424	68
LNC_005049	XLOC_044212	intronic_lncRNA	Novel_lncRNA	NC_030819.1	35749119	35787708	+	7	742	213
LNC_009036	XLOC_078253	intronic_lncRNA	Novel_lncRNA	NC_030831.1	46165376	46242997	-	4	1238	304
LNC_009037	XLOC_078259	lincRNA	Novel_lncRNA	NC_030831.1	46722606	46732207	-	2	294	76
LNC_009030	XLOC_078225	intronic_lncRNA	Novel_lncRNA	NC_030831.1	43413607	43422775	-	7	912	277
LNC_009031	XLOC_078228	intronic_lncRNA	Novel_lncRNA	NC_030831.1	43534245	43552748	-	9	1441	400
LNC_009032	XLOC_078230	intronic_lncRNA	Novel_lncRNA	NC_030831.1	43825240	43842955	-	6	936	288
LNC_005048	XLOC_044211	intronic_lncRNA	Novel_lncRNA	NC_030819.1	35531657	35716157	+	12	1944	640
LNC_009038	XLOC_078288	lincRNA	Novel_lncRNA	NC_030831.1	48409520	48425626	-	2	1532	115
LNC_009039	XLOC_078292	intronic_lncRNA	Novel_lncRNA	NC_030831.1	48709805	48750455	-	3	1090	223
LNC_006615	XLOC_057832	intronic_lncRNA	Novel_lncRNA	NC_030824.1	7726759	7748000	+	5	1283	286
LNC_006614	XLOC_057829	intronic_lncRNA	Novel_lncRNA	NC_030824.1	7698642	7715172	+	2	212	70
LNC_006617	XLOC_057835	lincRNA	Novel_lncRNA	NC_030824.1	7821244	7823098	+	2	936	107
LNC_006616	XLOC_057834	intronic_lncRNA	Novel_lncRNA	NC_030824.1	7782643	7821162	+	19	2345	734
LNC_006611	XLOC_057806	intronic_lncRNA	Novel_lncRNA	NC_030824.1	6925052	6926923	+	2	372	123
LNC_006610	XLOC_057799	intronic_lncRNA	Novel_lncRNA	NC_030824.1	6765259	6771108	+	2	1669	322
LNC_006613	XLOC_057828	intronic_lncRNA	Novel_lncRNA	NC_030824.1	7677017	7677995	+	2	272	90
LNC_006612	XLOC_057807	intronic_lncRNA	Novel_lncRNA	NC_030824.1	6936623	6944733	+	7	633	210
LNC_006619	XLOC_057856	intronic_lncRNA	Novel_lncRNA	NC_030824.1	8380071	8382046	+	3	636	127
LNC_006618	XLOC_057845	intronic_lncRNA	Novel_lncRNA	NC_030824.1	8163962	8172573	+	5	1460	268
LNC_006966	XLOC_061354	intronic_lncRNA	Novel_lncRNA	NC_030825.1	50308370	50311474	+	3	969	323
LNC_005041	XLOC_044126	antisense_lncRNA	Novel_lncRNA	NC_030819.1	14463726	14501812	+	2	483	62
LNC_009533	XLOC_082096	intronic_lncRNA	Novel_lncRNA	NC_030833.1	28956211	28961337	-	4	214	70
LNC_005040	XLOC_044125	antisense_lncRNA	Novel_lncRNA	NC_030819.1	14461572	14521288	+	3	4426	169
LNC_005043	XLOC_044131	intronic_lncRNA	Novel_lncRNA	NC_030819.1	15189643	15191008	+	2	216	72
LNC_005042	XLOC_044130	intronic_lncRNA	Novel_lncRNA	NC_030819.1	14966943	15186135	+	3	238	79
LNC_005045	XLOC_044145	lincRNA	Novel_lncRNA	NC_030819.1	20404678	20407118	+	2	678	134
LNC_005044	XLOC_044140	intronic_lncRNA	Novel_lncRNA	NC_030819.1	17139559	17145758	+	2	465	119
LNC_005047	XLOC_044203	intronic_lncRNA	Novel_lncRNA	NC_030819.1	33921687	33925935	+	2	2058	211
LNC_005046	XLOC_044187	intronic_lncRNA	Novel_lncRNA	NC_030819.1	31410948	31482300	+	8	1998	359
LNC_007416	XLOC_064603	intronic_lncRNA	Novel_lncRNA	NC_030826.1	26661102	26661657	+	2	307	101
LNC_010411	XLOC_091082	intronic_lncRNA	Novel_lncRNA	NW_017189517.1	12669816	12681795	-	5	763	196
LNC_006964	XLOC_061318	intronic_lncRNA	Novel_lncRNA	NC_030825.1	49520591	49522121	+	4	351	117
LNC_000518	XLOC_004398	intronic_lncRNA	Novel_lncRNA	NC_030809.1	10203795	10253358	+	5	1019	272
LNC_000519	XLOC_004406	lincRNA	Novel_lncRNA	NC_030809.1	10321479	10322198	+	2	264	67
LNC_000510	XLOC_004350	intronic_lncRNA	Novel_lncRNA	NC_030809.1	9130964	9139294	+	3	370	123
LNC_000511	XLOC_004351	antisense_lncRNA	Novel_lncRNA	NC_030809.1	9139447	9140230	+	2	391	75
LNC_005032	XLOC_044060	intronic_lncRNA	Novel_lncRNA	NC_030819.1	7390413	7397638	+	7	718	238
LNC_005033	XLOC_044071	intronic_lncRNA	Novel_lncRNA	NC_030819.1	9128094	9289189	+	8	941	234
LNC_005034	XLOC_044072	intronic_lncRNA	Novel_lncRNA	NC_030819.1	9337584	9442181	+	7	539	179
LNC_000515	XLOC_004394	intronic_lncRNA	Novel_lncRNA	NC_030809.1	10104010	10105483	+	2	321	41
LNC_005036	XLOC_044101	intronic_lncRNA	Novel_lncRNA	NC_030819.1	11636667	11676125	+	2	2192	219
LNC_000517	XLOC_004398	intronic_lncRNA	Novel_lncRNA	NC_030809.1	10203795	10253358	+	6	766	157
LNC_007889	XLOC_068218	intronic_lncRNA	Novel_lncRNA	NC_030827.1	35473468	35493069	+	11	3513	640
LNC_007888	XLOC_068179	intronic_lncRNA	Novel_lncRNA	NC_030827.1	33616772	33627532	+	3	870	289
LNC_006962	XLOC_061316	intronic_lncRNA	Novel_lncRNA	NC_030825.1	49489151	49503645	+	9	680	226
LNC_007886	XLOC_068171	intronic_lncRNA	Novel_lncRNA	NC_030827.1	32595727	32597189	+	2	228	75
LNC_007885	XLOC_068170	intronic_lncRNA	Novel_lncRNA	NC_030827.1	31916731	32175955	+	4	719	168
LNC_007884	XLOC_068144	intronic_lncRNA	Novel_lncRNA	NC_030827.1	30049839	30055865	+	4	1448	341
LNC_007883	XLOC_068139	intronic_lncRNA	Novel_lncRNA	NC_030827.1	28403194	28526309	+	9	1503	267
LNC_007882	XLOC_068138	intronic_lncRNA	Novel_lncRNA	NC_030827.1	28335682	28382575	+	13	1034	342
LNC_007881	XLOC_068005	antisense_lncRNA	Novel_lncRNA	NC_030827.1	26133212	26157070	+	3	11217	170
LNC_007880	XLOC_068004	intronic_lncRNA	Novel_lncRNA	NC_030827.1	26034430	26037787	+	3	237	78
LNC_003960	XLOC_035264	intronic_lncRNA	Novel_lncRNA	NC_030816.1	32423465	32485068	-	12	1642	501
LNC_003961	XLOC_035265	intronic_lncRNA	Novel_lncRNA	NC_030816.1	32495012	32502186	-	5	379	126
LNC_003962	XLOC_035266	intronic_lncRNA	Novel_lncRNA	NC_030816.1	32524288	32531573	-	4	431	124
LNC_003963	XLOC_035274	intronic_lncRNA	Novel_lncRNA	NC_030816.1	36551305	36562558	-	3	219	72
LNC_003964	XLOC_035279	intronic_lncRNA	Novel_lncRNA	NC_030816.1	37565947	37567570	-	2	228	75
LNC_003965	XLOC_035281	intronic_lncRNA	Novel_lncRNA	NC_030816.1	37621382	37635038	-	4	421	130
LNC_003966	XLOC_035281	intronic_lncRNA	Novel_lncRNA	NC_030816.1	37621382	37635301	-	5	769	105
LNC_003967	XLOC_035281	intronic_lncRNA	Novel_lncRNA	NC_030816.1	37621382	37648441	-	13	2862	822
LNC_003968	XLOC_035281	intronic_lncRNA	Novel_lncRNA	NC_030816.1	37621382	37648441	-	13	2866	826
LNC_003969	XLOC_035282	intronic_lncRNA	Novel_lncRNA	NC_030816.1	37652597	37664478	-	3	216	71
LNC_008075	XLOC_070138	intronic_lncRNA	Novel_lncRNA	NC_030828.1	31429316	31489180	+	12	1572	523
LNC_008074	XLOC_070135	intronic_lncRNA	Novel_lncRNA	NC_030828.1	31118916	31141142	+	8	860	266
LNC_008073	XLOC_070135	intronic_lncRNA	Novel_lncRNA	NC_030828.1	31063272	31141142	+	12	1524	354
LNC_008072	XLOC_070112	antisense_lncRNA	Novel_lncRNA	NC_030828.1	30187579	30197430	+	2	2351	195
LNC_008071	XLOC_070112	antisense_lncRNA	Novel_lncRNA	NC_030828.1	30187568	30252838	+	3	990	126
LNC_008070	XLOC_070105	intronic_lncRNA	Novel_lncRNA	NC_030828.1	30102936	30113518	+	3	333	98
LNC_002611	XLOC_021933	intronic_lncRNA	Novel_lncRNA	NC_030813.1	36208340	36208894	+	2	374	124
LNC_002610	XLOC_021923	intronic_lncRNA	Novel_lncRNA	NC_030813.1	35230922	35280373	+	5	617	205
LNC_002613	XLOC_021938	intronic_lncRNA	Novel_lncRNA	NC_030813.1	36799640	36805406	+	3	3039	152
LNC_002612	XLOC_021937	intronic_lncRNA	Novel_lncRNA	NC_030813.1	36615777	36629387	+	6	518	172
LNC_002615	XLOC_021942	intronic_lncRNA	Novel_lncRNA	NC_030813.1	37153692	37193213	+	5	1284	419
LNC_002614	XLOC_021942	intronic_lncRNA	Novel_lncRNA	NC_030813.1	37147326	37193213	+	6	1650	549
LNC_002617	XLOC_021985	intronic_lncRNA	Novel_lncRNA	NC_030813.1	44554080	44609181	+	14	2644	836
LNC_002616	XLOC_021944	intronic_lncRNA	Novel_lncRNA	NC_030813.1	37214917	37221453	+	7	942	307
LNC_002619	XLOC_021992	lincRNA	Novel_lncRNA	NC_030813.1	44743326	44744924	+	3	844	158
LNC_002618	XLOC_021992	lincRNA	Novel_lncRNA	NC_030813.1	44743326	44744924	+	2	616	82
LNC_010412	XLOC_091084	intronic_lncRNA	Novel_lncRNA	NW_017189517.1	12805058	12816448	-	4	1740	362
LNC_009724	XLOC_084391	lincRNA	Novel_lncRNA	NC_030834.1	44368878	44395885	-	3	2494	141
LNC_009725	XLOC_084394	lincRNA	Novel_lncRNA	NC_030834.1	44406164	44447251	-	3	545	112
LNC_009728	XLOC_084442	intronic_lncRNA	Novel_lncRNA	NC_030835.1	1609255	1615388	+	2	577	132
LNC_009729	XLOC_084443	intronic_lncRNA	Novel_lncRNA	NC_030835.1	1618563	1664519	+	31	4735	1361
LNC_004349	XLOC_038192	intronic_lncRNA	Novel_lncRNA	NC_030817.1	14604535	14605984	-	4	394	130
LNC_004348	XLOC_038191	intronic_lncRNA	Novel_lncRNA	NC_030817.1	14596292	14604184	-	6	476	158
LNC_004341	XLOC_038173	intronic_lncRNA	Novel_lncRNA	NC_030817.1	10571105	10606516	-	9	1814	422
LNC_004340	XLOC_038165	antisense_lncRNA	Novel_lncRNA	NC_030817.1	10527714	10572874	-	2	1970	103
LNC_004343	XLOC_038183	intronic_lncRNA	Novel_lncRNA	NC_030817.1	14303933	14406916	-	12	7223	638
LNC_004342	XLOC_038176	intronic_lncRNA	Novel_lncRNA	NC_030817.1	11040355	11294500	-	8	835	278
LNC_004345	XLOC_038185	intronic_lncRNA	Novel_lncRNA	NC_030817.1	14441257	14457449	-	12	911	280
LNC_004344	XLOC_038185	intronic_lncRNA	Novel_lncRNA	NC_030817.1	14441257	14449867	-	8	890	142
LNC_004347	XLOC_038190	intronic_lncRNA	Novel_lncRNA	NC_030817.1	14565921	14574337	-	2	525	174
LNC_004346	XLOC_038186	intronic_lncRNA	Novel_lncRNA	NC_030817.1	14473117	14477121	-	2	253	84
LNC_010595	XLOC_093004	intronic_lncRNA	Novel_lncRNA	NW_017189851.1	433337	436077	-	6	1480	182
LNC_010594	XLOC_093003	intronic_lncRNA	Novel_lncRNA	NW_017189851.1	428104	433247	-	6	547	182
LNC_010597	XLOC_093010	lincRNA	Novel_lncRNA	NW_017189851.1	587547	605269	-	9	1556	291
LNC_010596	XLOC_093008	intronic_lncRNA	Novel_lncRNA	NW_017189851.1	548981	551253	-	2	276	92
LNC_010591	XLOC_092979	intronic_lncRNA	Novel_lncRNA	NW_017189851.1	60966	61814	-	2	379	126
LNC_010590	XLOC_092977	intronic_lncRNA	Novel_lncRNA	NW_017189851.1	39534	44458	-	6	512	170
LNC_010593	XLOC_093003	intronic_lncRNA	Novel_lncRNA	NW_017189851.1	428104	428610	-	2	362	120
LNC_010592	XLOC_092980	intronic_lncRNA	Novel_lncRNA	NW_017189851.1	63516	64403	-	2	252	83
LNC_008028	XLOC_069767	lincRNA	Novel_lncRNA	NC_030828.1	13420871	13435185	+	5	925	148
LNC_010599	XLOC_093019	intronic_lncRNA	Novel_lncRNA	NW_017189851.1	756579	761499	-	3	1166	245
LNC_010598	XLOC_093010	lincRNA	Novel_lncRNA	NW_017189851.1	587547	605274	-	10	1570	374
LNC_008029	XLOC_069767	lincRNA	Novel_lncRNA	NC_030828.1	13431503	13435185	+	3	876	151
LNC_008983	XLOC_077835	intronic_lncRNA	Novel_lncRNA	NC_030831.1	4273019	4273708	-	2	225	75
LNC_008982	XLOC_077830	intronic_lncRNA	Novel_lncRNA	NC_030831.1	4163022	4198662	-	5	2105	135
LNC_006880	XLOC_060457	intronic_lncRNA	Novel_lncRNA	NC_030825.1	13121593	13123215	+	2	263	74
LNC_008981	XLOC_077808	antisense_lncRNA	Novel_lncRNA	NC_030831.1	2560140	2565485	-	2	3496	139
LNC_008024	XLOC_069749	lincRNA	Novel_lncRNA	NC_030828.1	10864358	10876922	+	3	4816	178
LNC_008980	XLOC_077804	lincRNA	Novel_lncRNA	NC_030831.1	2498917	2503703	-	2	4078	238
LNC_008025	XLOC_069752	lincRNA	Novel_lncRNA	NC_030828.1	10964053	10969609	+	3	300	100
LNC_008987	XLOC_077856	lincRNA	Novel_lncRNA	NC_030831.1	7078782	7090059	-	2	1836	145
LNC_008986	XLOC_077856	lincRNA	Novel_lncRNA	NC_030831.1	7046851	7090076	-	2	10668	220
LNC_008985	XLOC_077856	lincRNA	Novel_lncRNA	NC_030831.1	7043317	7090076	-	5	985	113
LNC_010049	XLOC_087344	intronic_lncRNA	Novel_lncRNA	NC_030836.1	36293335	36311421	-	7	1261	265
LNC_010048	XLOC_087344	intronic_lncRNA	Novel_lncRNA	NC_030836.1	36293335	36311419	-	7	1256	264
LNC_006881	XLOC_060471	intronic_lncRNA	Novel_lncRNA	NC_030825.1	13772029	13776420	+	3	232	77
LNC_010046	XLOC_087293	intronic_lncRNA	Novel_lncRNA	NC_030836.1	29075038	29081138	-	3	834	111
LNC_010045	XLOC_087288	intronic_lncRNA	Novel_lncRNA	NC_030836.1	29026492	29029042	-	2	751	215
LNC_008984	XLOC_077839	lincRNA	Novel_lncRNA	NC_030831.1	5056578	5087807	-	2	981	161
LNC_010043	XLOC_087288	antisense_lncRNA	Novel_lncRNA	NC_030836.1	28983486	28988340	-	3	696	124
LNC_010042	XLOC_087288	antisense_lncRNA	Novel_lncRNA	NC_030836.1	28975174	28986277	-	3	2912	112
LNC_010041	XLOC_087285	intronic_lncRNA	Novel_lncRNA	NC_030836.1	28901894	28941560	-	5	678	226
LNC_010040	XLOC_087279	intronic_lncRNA	Novel_lncRNA	NC_030836.1	28432031	28433856	-	2	529	176
LNC_001834	XLOC_015119	antisense_lncRNA	Novel_lncRNA	NC_030811.1	21182228	21195907	-	2	580	192
LNC_001835	XLOC_015129	intronic_lncRNA	Novel_lncRNA	NC_030811.1	22046106	22063064	-	10	1390	344
LNC_001836	XLOC_015139	intronic_lncRNA	Novel_lncRNA	NC_030811.1	23415050	23697020	-	7	1244	180
LNC_001837	XLOC_015139	intronic_lncRNA	Novel_lncRNA	NC_030811.1	23415050	23697219	-	8	1531	236
LNC_001830	XLOC_015070	intronic_lncRNA	Novel_lncRNA	NC_030811.1	18679179	18804356	-	12	3198	569
LNC_001831	XLOC_015071	intronic_lncRNA	Novel_lncRNA	NC_030811.1	19255860	19318780	-	5	268	88
LNC_001832	XLOC_015083	intronic_lncRNA	Novel_lncRNA	NC_030811.1	20591078	20668408	-	4	3767	223
LNC_001833	XLOC_015119	intronic_lncRNA	Novel_lncRNA	NC_030811.1	21182228	21188016	-	2	717	198
LNC_001838	XLOC_015140	intronic_lncRNA	Novel_lncRNA	NC_030811.1	24213252	24286581	-	3	333	110
LNC_001839	XLOC_015141	intronic_lncRNA	Novel_lncRNA	NC_030811.1	24287379	24324926	-	9	1108	369
LNC_006828	XLOC_060017	intronic_lncRNA	Novel_lncRNA	NC_030824.1	57486291	57509947	-	3	411	118
LNC_006829	XLOC_060042	intronic_lncRNA	Novel_lncRNA	NC_030824.1	57806491	57811465	-	4	1905	100
LNC_009103	XLOC_078851	intronic_lncRNA	Novel_lncRNA	NC_030832.1	10291068	10316313	+	5	885	280
LNC_009456	XLOC_081392	lincRNA	Novel_lncRNA	NC_030833.1	38653052	38657766	+	3	984	110
LNC_010413	XLOC_091099	lincRNA	Novel_lncRNA	NW_017189517.1	13502330	13504873	-	2	571	90
LNC_009457	XLOC_081396	intronic_lncRNA	Novel_lncRNA	NC_030833.1	38829813	38835693	+	5	382	114
LNC_009106	XLOC_078859	intronic_lncRNA	Novel_lncRNA	NC_030832.1	10419128	10473242	+	23	17828	677
LNC_004758	XLOC_041783	intronic_lncRNA	Novel_lncRNA	NC_030818.1	101926167	101931438	+	3	287	59
LNC_004759	XLOC_041795	intronic_lncRNA	Novel_lncRNA	NC_030818.1	102403241	102423554	+	4	613	145
LNC_004756	XLOC_041783	intronic_lncRNA	Novel_lncRNA	NC_030818.1	101903404	101915603	+	6	716	238
LNC_004757	XLOC_041783	intronic_lncRNA	Novel_lncRNA	NC_030818.1	101921865	101929201	+	3	1445	364
LNC_004754	XLOC_041776	intronic_lncRNA	Novel_lncRNA	NC_030818.1	101176255	101203297	+	5	871	224
LNC_004755	XLOC_041777	intronic_lncRNA	Novel_lncRNA	NC_030818.1	101559758	101629847	+	3	476	158
LNC_004752	XLOC_041765	lincRNA	Novel_lncRNA	NC_030818.1	100942050	100943960	+	2	291	49
LNC_004753	XLOC_041774	intronic_lncRNA	Novel_lncRNA	NC_030818.1	101106877	101109643	+	3	729	242
LNC_004750	XLOC_041744	intronic_lncRNA	Novel_lncRNA	NC_030818.1	99752559	99880506	+	14	2017	644
LNC_004751	XLOC_041744	intronic_lncRNA	Novel_lncRNA	NC_030818.1	99772060	99880506	+	10	1368	455
LNC_010232	XLOC_088865	intronic_lncRNA	Novel_lncRNA	NW_017189516.1	48101947	48150893	+	11	1689	462
LNC_008932	XLOC_077481	lincRNA	Novel_lncRNA	NC_030831.1	41899307	41902252	+	2	2641	113
LNC_006000	XLOC_052672	intronic_lncRNA	Novel_lncRNA	NC_030822.1	46702428	46725939	+	3	1125	375
LNC_006001	XLOC_052673	intronic_lncRNA	Novel_lncRNA	NC_030822.1	46920210	46922976	+	6	561	171
LNC_008933	XLOC_077489	intronic_lncRNA	Novel_lncRNA	NC_030831.1	42044071	42071153	+	7	699	232
LNC_006550	XLOC_057475	intronic_lncRNA	Novel_lncRNA	NC_030823.1	73915660	73925647	-	5	584	194
LNC_010239	XLOC_088937	intronic_lncRNA	Novel_lncRNA	NW_017189516.1	53539737	53555431	+	3	315	59
LNC_006101	XLOC_053448	intronic_lncRNA	Novel_lncRNA	NC_030822.1	7277495	7295298	-	3	1606	359
LNC_006551	XLOC_057478	antisense_lncRNA	Novel_lncRNA	NC_030823.1	74070939	74072599	-	2	1240	210
LNC_006100	XLOC_053442	intronic_lncRNA	Novel_lncRNA	NC_030822.1	7006138	7023526	-	9	1252	298
LNC_006556	XLOC_057507	lincRNA	Novel_lncRNA	NC_030823.1	75797240	75801453	-	2	2475	142
LNC_006103	XLOC_053473	lincRNA	Novel_lncRNA	NC_030822.1	7620016	7646058	-	4	3315	162
LNC_006557	XLOC_057510	intronic_lncRNA	Novel_lncRNA	NC_030823.1	76103270	76171713	-	6	323	90
LNC_006102	XLOC_053473	lincRNA	Novel_lncRNA	NC_030822.1	7620016	7646058	-	2	3770	162
LNC_006554	XLOC_057484	lincRNA	Novel_lncRNA	NC_030823.1	74159188	74159892	-	2	683	142
LNC_008930	XLOC_077461	lincRNA	Novel_lncRNA	NC_030831.1	40474416	40485653	+	4	9264	143
LNC_006105	XLOC_053476	lincRNA	Novel_lncRNA	NC_030822.1	7641215	7643774	-	2	1930	152
LNC_006555	XLOC_057504	intronic_lncRNA	Novel_lncRNA	NC_030823.1	75639142	75774445	-	10	1650	311
LNC_006104	XLOC_053473	lincRNA	Novel_lncRNA	NC_030822.1	7635654	7646058	-	3	1771	102
LNC_006008	XLOC_052697	lincRNA	Novel_lncRNA	NC_030822.1	49130155	49151850	+	3	259	86
LNC_006107	XLOC_053574	intronic_lncRNA	Novel_lncRNA	NC_030822.1	16172667	16186211	-	4	1077	198
LNC_006009	XLOC_052742	intronic_lncRNA	Novel_lncRNA	NC_030822.1	50438388	50451947	+	5	2543	340
LNC_006106	XLOC_053572	lincRNA	Novel_lncRNA	NC_030822.1	16112482	16165866	-	2	284	73
LNC_006558	XLOC_057537	intronic_lncRNA	Novel_lncRNA	NC_030823.1	77433771	77438314	-	3	855	284
LNC_006559	XLOC_057538	lincRNA	Novel_lncRNA	NC_030823.1	77545151	77546317	-	2	299	57
LNC_007537	XLOC_065567	intronic_lncRNA	Novel_lncRNA	NC_030826.1	53218434	53218849	+	2	221	73
LNC_007536	XLOC_065565	intronic_lncRNA	Novel_lncRNA	NC_030826.1	53193954	53197756	+	4	1535	240
LNC_007069	XLOC_062229	intronic_lncRNA	Novel_lncRNA	NC_030825.1	6473016	6739383	-	7	731	237
LNC_007068	XLOC_062227	intronic_lncRNA	Novel_lncRNA	NC_030825.1	6326233	6399667	-	3	255	84
LNC_007535	XLOC_065563	intronic_lncRNA	Novel_lncRNA	NC_030826.1	53176758	53179387	+	2	803	190
LNC_007061	XLOC_062132	intronic_lncRNA	Novel_lncRNA	NC_030825.1	2741305	2747731	-	7	772	257
LNC_007060	XLOC_062130	intronic_lncRNA	Novel_lncRNA	NC_030825.1	2662379	2740314	-	19	3095	820
LNC_007063	XLOC_062150	intronic_lncRNA	Novel_lncRNA	NC_030825.1	3602826	3690379	-	5	1379	280
LNC_007062	XLOC_062150	intronic_lncRNA	Novel_lncRNA	NC_030825.1	3602826	3690054	-	5	1391	280
LNC_007065	XLOC_062172	lincRNA	Novel_lncRNA	NC_030825.1	5123511	5138906	-	2	312	104
LNC_007064	XLOC_062165	intronic_lncRNA	Novel_lncRNA	NC_030825.1	4102487	4113958	-	4	1461	153
LNC_007067	XLOC_062226	intronic_lncRNA	Novel_lncRNA	NC_030825.1	6179894	6182923	-	3	367	122
LNC_007066	XLOC_062220	intronic_lncRNA	Novel_lncRNA	NC_030825.1	5650238	5650847	-	3	330	110
LNC_010414	XLOC_091111	lincRNA	Novel_lncRNA	NW_017189517.1	13582747	13595185	-	2	284	94
LNC_009939	XLOC_086538	intronic_lncRNA	Novel_lncRNA	NC_030836.1	41247538	41257079	+	10	1463	456
LNC_009938	XLOC_086519	intronic_lncRNA	Novel_lncRNA	NC_030836.1	40747371	40759251	+	7	1033	343
LNC_009935	XLOC_086487	intronic_lncRNA	Novel_lncRNA	NC_030836.1	39621954	39669520	+	8	1170	259
LNC_009934	XLOC_086463	intronic_lncRNA	Novel_lncRNA	NC_030836.1	36692127	36718546	+	4	479	159
LNC_009937	XLOC_086518	intronic_lncRNA	Novel_lncRNA	NC_030836.1	40744270	40746144	+	3	408	135
LNC_009936	XLOC_086510	intronic_lncRNA	Novel_lncRNA	NC_030836.1	40586258	40590286	+	4	748	94
LNC_009931	XLOC_086398	intronic_lncRNA	Novel_lncRNA	NC_030836.1	35643721	35691525	+	4	1909	436
LNC_007027	XLOC_061726	intronic_lncRNA	Novel_lncRNA	NC_030825.1	58452560	58465271	+	6	884	279
LNC_009933	XLOC_086454	intronic_lncRNA	Novel_lncRNA	NC_030836.1	36465016	36474738	+	16	2038	362
LNC_009932	XLOC_086447	intronic_lncRNA	Novel_lncRNA	NC_030836.1	36172357	36190691	+	3	520	150
LNC_006440	XLOC_056625	intronic_lncRNA	Novel_lncRNA	NC_030823.1	30014288	30104741	-	3	356	118
LNC_006441	XLOC_056638	intronic_lncRNA	Novel_lncRNA	NC_030823.1	30943733	30956664	-	14	6931	822
LNC_006442	XLOC_056638	intronic_lncRNA	Novel_lncRNA	NC_030823.1	30943733	30956664	-	14	6988	841
LNC_006443	XLOC_056644	intronic_lncRNA	Novel_lncRNA	NC_030823.1	31293541	31324878	-	13	1859	504
LNC_006444	XLOC_056648	intronic_lncRNA	Novel_lncRNA	NC_030823.1	31876447	32157418	-	14	5964	512
LNC_006445	XLOC_056659	intronic_lncRNA	Novel_lncRNA	NC_030823.1	33677668	33679691	-	2	221	73
LNC_000879	XLOC_007436	lincRNA	Novel_lncRNA	NC_030809.1	72898212	72900890	-	2	332	62
LNC_000878	XLOC_007417	lincRNA	Novel_lncRNA	NC_030809.1	71062956	71064760	-	2	1217	97
LNC_000877	XLOC_007414	intronic_lncRNA	Novel_lncRNA	NC_030809.1	70886722	70906501	-	10	1249	353
LNC_000876	XLOC_007394	intronic_lncRNA	Novel_lncRNA	NC_030809.1	66492675	66600155	-	24	2294	684
LNC_000875	XLOC_007369	intronic_lncRNA	Novel_lncRNA	NC_030809.1	65008958	65032461	-	4	210	56
LNC_000874	XLOC_007325	intronic_lncRNA	Novel_lncRNA	NC_030809.1	63145822	63153570	-	4	325	108
LNC_000873	XLOC_007278	intronic_lncRNA	Novel_lncRNA	NC_030809.1	51277326	51304139	-	8	1588	382
LNC_000872	XLOC_007276	intronic_lncRNA	Novel_lncRNA	NC_030809.1	51148485	51169852	-	3	214	70
LNC_000871	XLOC_007275	intronic_lncRNA	Novel_lncRNA	NC_030809.1	51123331	51137319	-	4	1449	482
LNC_000870	XLOC_007273	intronic_lncRNA	Novel_lncRNA	NC_030809.1	50599548	50601409	-	2	512	73
LNC_000727	XLOC_006283	intronic_lncRNA	Novel_lncRNA	NC_030809.1	131891254	131902813	+	4	782	154
LNC_000726	XLOC_006274	intronic_lncRNA	Novel_lncRNA	NC_030809.1	131300727	131392694	+	17	6115	635
LNC_000725	XLOC_006272	intronic_lncRNA	Novel_lncRNA	NC_030809.1	131256578	131287944	+	15	3186	511
LNC_000724	XLOC_006271	intronic_lncRNA	Novel_lncRNA	NC_030809.1	131067124	131070472	+	5	507	168
LNC_000723	XLOC_006266	intronic_lncRNA	Novel_lncRNA	NC_030809.1	130725255	130739434	+	3	515	171
LNC_000722	XLOC_006259	intronic_lncRNA	Novel_lncRNA	NC_030809.1	130447797	130534871	+	8	694	226
LNC_000721	XLOC_006258	intronic_lncRNA	Novel_lncRNA	NC_030809.1	130430744	130444473	+	4	208	69
LNC_000720	XLOC_006217	intronic_lncRNA	Novel_lncRNA	NC_030809.1	129934854	129945217	+	4	969	178
LNC_005939	XLOC_052267	intronic_lncRNA	Novel_lncRNA	NC_030822.1	27054317	27058300	+	2	304	101
LNC_005938	XLOC_052262	antisense_lncRNA	Novel_lncRNA	NC_030822.1	26967662	26998594	+	2	380	91
LNC_000729	XLOC_006331	intronic_lncRNA	Novel_lncRNA	NC_030809.1	135193256	135196224	+	3	2330	154
LNC_000728	XLOC_006283	intronic_lncRNA	Novel_lncRNA	NC_030809.1	131897348	131902813	+	3	494	102
LNC_002581	XLOC_021677	intronic_lncRNA	Novel_lncRNA	NC_030813.1	16027866	16123695	+	4	796	150
LNC_002580	XLOC_021672	intronic_lncRNA	Novel_lncRNA	NC_030813.1	15904113	15906944	+	4	581	141
LNC_002583	XLOC_021726	intronic_lncRNA	Novel_lncRNA	NC_030813.1	16990792	16995428	+	5	416	126
LNC_002582	XLOC_021725	intronic_lncRNA	Novel_lncRNA	NC_030813.1	16956769	16968023	+	4	1041	172
LNC_002585	XLOC_021732	lincRNA	Novel_lncRNA	NC_030813.1	17370065	17384130	+	2	827	114
LNC_002584	XLOC_021732	lincRNA	Novel_lncRNA	NC_030813.1	17370065	17384130	+	2	824	114
LNC_002587	XLOC_021742	intronic_lncRNA	Novel_lncRNA	NC_030813.1	17625633	17710230	+	4	1151	209
LNC_002586	XLOC_021732	lincRNA	Novel_lncRNA	NC_030813.1	17370184	17384130	+	2	727	114
LNC_002589	XLOC_021748	intronic_lncRNA	Novel_lncRNA	NC_030813.1	19200304	19227033	+	7	1226	328
LNC_002588	XLOC_021742	intronic_lncRNA	Novel_lncRNA	NC_030813.1	17638532	17710409	+	2	637	109
LNC_001439	XLOC_011707	intronic_lncRNA	Novel_lncRNA	NC_030810.1	67163353	67271880	-	3	694	180
LNC_006421	XLOC_056502	intronic_lncRNA	Novel_lncRNA	NC_030823.1	22543627	22646615	-	7	1120	330
LNC_003191	XLOC_027621	intronic_lncRNA	Novel_lncRNA	NC_030814.1	57771767	57773803	-	6	434	144
LNC_003190	XLOC_027620	intronic_lncRNA	Novel_lncRNA	NC_030814.1	57753862	57760332	-	5	548	182
LNC_003193	XLOC_027624	intronic_lncRNA	Novel_lncRNA	NC_030814.1	57801616	57844782	-	11	1285	423
LNC_003192	XLOC_027624	intronic_lncRNA	Novel_lncRNA	NC_030814.1	57801616	57835652	-	2	298	98
LNC_003195	XLOC_027670	intronic_lncRNA	Novel_lncRNA	NC_030814.1	58964344	58966275	-	3	703	88
LNC_003194	XLOC_027625	intronic_lncRNA	Novel_lncRNA	NC_030814.1	57907707	57916723	-	4	914	170
LNC_003197	XLOC_027712	intronic_lncRNA	Novel_lncRNA	NC_030814.1	59772169	59780279	-	10	1079	246
LNC_003196	XLOC_027672	intronic_lncRNA	Novel_lncRNA	NC_030814.1	58990825	59063897	-	4	1857	125
LNC_003199	XLOC_027722	intronic_lncRNA	Novel_lncRNA	NC_030814.1	60604890	60642522	-	8	3565	185
LNC_003198	XLOC_027713	intronic_lncRNA	Novel_lncRNA	NC_030814.1	59788464	59801551	-	3	694	133
LNC_009854	XLOC_085501	antisense_lncRNA	Novel_lncRNA	NC_030835.1	23284478	23287049	-	2	318	63
LNC_007028	XLOC_061733	intronic_lncRNA	Novel_lncRNA	NC_030825.1	58768612	58791783	+	6	4295	543
LNC_009855	XLOC_085587	lincRNA	Novel_lncRNA	NC_030835.1	25540729	25546721	-	2	567	64
LNC_009852	XLOC_085497	intronic_lncRNA	Novel_lncRNA	NC_030835.1	21343429	21369527	-	4	747	165
LNC_009853	XLOC_085500	antisense_lncRNA	Novel_lncRNA	NC_030835.1	22179216	22192207	-	2	12817	153
LNC_009850	XLOC_085493	intronic_lncRNA	Novel_lncRNA	NC_030835.1	21075134	21137995	-	8	1411	342
LNC_009851	XLOC_085494	intronic_lncRNA	Novel_lncRNA	NC_030835.1	21161964	21179492	-	4	400	132
LNC_000597	XLOC_004997	intronic_lncRNA	Novel_lncRNA	NC_030809.1	46850997	46856554	+	4	432	143
LNC_010605	XLOC_093041	intronic_lncRNA	Novel_lncRNA	NW_017189852.1	117536	121037	-	7	878	168
LNC_010604	XLOC_093041	intronic_lncRNA	Novel_lncRNA	NW_017189852.1	117536	120986	-	7	879	189
LNC_010607	XLOC_093044	intronic_lncRNA	Novel_lncRNA	NW_017189852.1	189287	193327	-	8	665	221
LNC_010606	XLOC_093043	intronic_lncRNA	Novel_lncRNA	NW_017189852.1	133906	137475	-	5	1444	329
LNC_001588	XLOC_012851	lincRNA	Novel_lncRNA	NC_030811.1	2760942	2790196	+	3	204	52
LNC_001589	XLOC_012868	intronic_lncRNA	Novel_lncRNA	NC_030811.1	4723838	4759937	+	5	1118	142
LNC_010603	XLOC_093041	intronic_lncRNA	Novel_lncRNA	NW_017189852.1	117536	120870	-	7	1257	119
LNC_010602	XLOC_093039	intronic_lncRNA	Novel_lncRNA	NW_017189852.1	93061	96253	-	3	355	104
LNC_001584	XLOC_012823	intronic_lncRNA	Novel_lncRNA	NC_030811.1	1237978	1266773	+	8	1521	243
LNC_001585	XLOC_012823	intronic_lncRNA	Novel_lncRNA	NC_030811.1	1238031	1266773	+	8	1465	242
LNC_001586	XLOC_012827	antisense_lncRNA	Novel_lncRNA	NC_030811.1	1376986	1383694	+	3	639	114
LNC_001587	XLOC_012843	intronic_lncRNA	Novel_lncRNA	NC_030811.1	2517686	2530498	+	3	826	275
LNC_001580	XLOC_012759	intronic_lncRNA	Novel_lncRNA	NC_030810.1	119645394	119714068	-	7	1420	307
LNC_001581	XLOC_012760	intronic_lncRNA	Novel_lncRNA	NC_030810.1	119761451	119777030	-	8	628	176
LNC_001582	XLOC_012794	lincRNA	Novel_lncRNA	NC_030811.1	53236	60835	+	2	423	88
LNC_001583	XLOC_012805	intronic_lncRNA	Novel_lncRNA	NC_030811.1	327587	346735	+	9	1069	356
LNC_008510	XLOC_074132	intronic_lncRNA	Novel_lncRNA	NC_030829.1	48915630	48921770	-	3	2073	488
LNC_008511	XLOC_074134	intronic_lncRNA	Novel_lncRNA	NC_030829.1	49056987	49063607	-	4	337	112
LNC_008512	XLOC_074136	intronic_lncRNA	Novel_lncRNA	NC_030829.1	49081094	49086550	-	8	761	253
LNC_008513	XLOC_074137	intronic_lncRNA	Novel_lncRNA	NC_030829.1	49087030	49089226	-	7	632	205
LNC_008514	XLOC_074164	intronic_lncRNA	Novel_lncRNA	NC_030829.1	49830590	49836289	-	3	2200	296
LNC_008515	XLOC_074171	intronic_lncRNA	Novel_lncRNA	NC_030829.1	50079341	50080425	-	4	468	155
LNC_008516	XLOC_074172	intronic_lncRNA	Novel_lncRNA	NC_030829.1	50081326	50081747	-	2	333	61
LNC_008517	XLOC_074173	intronic_lncRNA	Novel_lncRNA	NC_030829.1	50083207	50085692	-	7	864	288
LNC_007412	XLOC_064586	intronic_lncRNA	Novel_lncRNA	NC_030826.1	26353767	26358111	+	4	402	134
LNC_008519	XLOC_074175	intronic_lncRNA	Novel_lncRNA	NC_030829.1	50087802	50094795	-	4	820	268
LNC_009435	XLOC_081308	intronic_lncRNA	Novel_lncRNA	NC_030833.1	34186527	34192472	+	3	291	96
LNC_005458	XLOC_048143	intronic_lncRNA	Novel_lncRNA	NC_030820.1	44008630	44017289	-	4	3979	320
LNC_005459	XLOC_048149	intronic_lncRNA	Novel_lncRNA	NC_030820.1	44494087	44500100	-	4	411	136
LNC_009203	XLOC_079534	lincRNA	Novel_lncRNA	NC_030832.1	39416632	39417913	+	2	810	147
LNC_005456	XLOC_048127	lincRNA	Novel_lncRNA	NC_030820.1	43765895	43781915	-	3	511	109
LNC_009201	XLOC_079520	intronic_lncRNA	Novel_lncRNA	NC_030832.1	39225080	39226440	+	3	229	76
LNC_009200	XLOC_079517	intronic_lncRNA	Novel_lncRNA	NC_030832.1	39190327	39205786	+	5	1840	226
LNC_009207	XLOC_079587	intronic_lncRNA	Novel_lncRNA	NC_030832.1	41658756	41677959	+	2	1758	430
LNC_009206	XLOC_079581	intronic_lncRNA	Novel_lncRNA	NC_030832.1	41591388	41601376	+	8	3531	392
LNC_009205	XLOC_079576	intronic_lncRNA	Novel_lncRNA	NC_030832.1	41498215	41499293	+	3	238	79
LNC_005457	XLOC_048143	intronic_lncRNA	Novel_lncRNA	NC_030820.1	44008630	44017289	-	5	4047	401
LNC_008631	XLOC_075182	intronic_lncRNA	Novel_lncRNA	NC_030830.1	20906140	20908853	+	3	1930	375
LNC_009209	XLOC_079611	intronic_lncRNA	Novel_lncRNA	NC_030832.1	42392201	42406067	+	4	1984	197
LNC_009208	XLOC_079596	lincRNA	Novel_lncRNA	NC_030832.1	42174426	42175354	+	2	905	214
LNC_005454	XLOC_048116	intronic_lncRNA	Novel_lncRNA	NC_030820.1	42963091	42964372	-	3	232	77
LNC_001056	XLOC_008693	intronic_lncRNA	Novel_lncRNA	NC_030810.1	18018514	18020423	+	3	608	124
LNC_001057	XLOC_008699	intronic_lncRNA	Novel_lncRNA	NC_030810.1	18109111	18114750	+	9	2441	290
LNC_001054	XLOC_008674	lincRNA	Novel_lncRNA	NC_030810.1	17491682	17550378	+	3	5495	132
LNC_001055	XLOC_008690	intronic_lncRNA	Novel_lncRNA	NC_030810.1	17917520	17924240	+	9	1206	356
LNC_001052	XLOC_008663	intronic_lncRNA	Novel_lncRNA	NC_030810.1	17346426	17352568	+	3	632	73
LNC_001053	XLOC_008672	antisense_lncRNA	Novel_lncRNA	NC_030810.1	17465345	17472550	+	2	346	115
LNC_001050	XLOC_008656	intronic_lncRNA	Novel_lncRNA	NC_030810.1	17294555	17306419	+	11	1579	422
LNC_001051	XLOC_008663	intronic_lncRNA	Novel_lncRNA	NC_030810.1	17346373	17352568	+	3	675	73
LNC_005452	XLOC_048101	intronic_lncRNA	Novel_lncRNA	NC_030820.1	42372749	42384452	-	3	348	116
LNC_001058	XLOC_008700	intronic_lncRNA	Novel_lncRNA	NC_030810.1	18130082	18135273	+	7	1132	271
LNC_005453	XLOC_048115	intronic_lncRNA	Novel_lncRNA	NC_030820.1	42959952	42962000	-	3	250	83
LNC_005450	XLOC_048098	intronic_lncRNA	Novel_lncRNA	NC_030820.1	42217941	42221702	-	2	744	247
LNC_008630	XLOC_075115	lincRNA	Novel_lncRNA	NC_030830.1	20060243	20061609	+	2	1284	102
LNC_005451	XLOC_048099	intronic_lncRNA	Novel_lncRNA	NC_030820.1	42264692	42281101	-	4	602	126
LNC_009437	XLOC_081310	intronic_lncRNA	Novel_lncRNA	NC_030833.1	34328961	34421239	+	8	4926	283
LNC_001139	XLOC_009457	intronic_lncRNA	Novel_lncRNA	NC_030810.1	66331332	66361148	+	12	3667	641
LNC_001138	XLOC_009456	intronic_lncRNA	Novel_lncRNA	NC_030810.1	66294436	66538484	+	12	4148	620
LNC_001135	XLOC_009408	intronic_lncRNA	Novel_lncRNA	NC_030810.1	63550514	63562701	+	4	1751	130
LNC_001134	XLOC_009407	antisense_lncRNA	Novel_lncRNA	NC_030810.1	63544997	63546923	+	2	706	96
LNC_001137	XLOC_009454	intronic_lncRNA	Novel_lncRNA	NC_030810.1	66152805	66184188	+	7	1237	335
LNC_001136	XLOC_009415	intronic_lncRNA	Novel_lncRNA	NC_030810.1	64042770	64078190	+	5	1491	107
LNC_001131	XLOC_009384	intronic_lncRNA	Novel_lncRNA	NC_030810.1	62305743	62318322	+	2	4040	567
LNC_001130	XLOC_009375	intronic_lncRNA	Novel_lncRNA	NC_030810.1	62078916	62144312	+	15	8247	656
LNC_001133	XLOC_009407	intronic_lncRNA	Novel_lncRNA	NC_030810.1	63522498	63546923	+	10	1341	411
LNC_001132	XLOC_009386	lincRNA	Novel_lncRNA	NC_030810.1	62361018	62368288	+	3	1130	236
LNC_008632	XLOC_075182	intronic_lncRNA	Novel_lncRNA	NC_030830.1	20906194	20908853	+	3	1768	339
LNC_010416	XLOC_091117	lincRNA	Novel_lncRNA	NW_017189517.1	13843691	13852752	-	2	8349	145
LNC_009997	XLOC_086947	intronic_lncRNA	Novel_lncRNA	NC_030836.1	50589020	50590109	+	5	499	166
LNC_009996	XLOC_086944	intronic_lncRNA	Novel_lncRNA	NC_030836.1	50549291	50556001	+	4	726	214
LNC_010617	XLOC_093207	lincRNA	Novel_lncRNA	NW_017189962.1	400085	400624	+	2	468	122
LNC_003759	XLOC_033161	intronic_lncRNA	Novel_lncRNA	NC_030816.1	316643	333039	+	2	282	79
LNC_003758	XLOC_033161	intronic_lncRNA	Novel_lncRNA	NC_030816.1	309959	333039	+	5	777	223
LNC_003757	XLOC_033160	antisense_lncRNA	Novel_lncRNA	NC_030816.1	235634	251526	+	4	4727	153
LNC_003756	XLOC_033160	antisense_lncRNA	Novel_lncRNA	NC_030816.1	235615	251526	+	3	12522	194
LNC_003755	XLOC_033160	antisense_lncRNA	Novel_lncRNA	NC_030816.1	235615	251526	+	4	6850	194
LNC_003754	XLOC_033160	intronic_lncRNA	Novel_lncRNA	NC_030816.1	235594	306253	+	7	13304	244
LNC_003753	XLOC_033128	intronic_lncRNA	Novel_lncRNA	NC_030815.1	112615880	112618220	-	3	1323	122
LNC_003752	XLOC_033117	intronic_lncRNA	Novel_lncRNA	NC_030815.1	112162605	112167116	-	5	1459	311
LNC_003751	XLOC_033096	intronic_lncRNA	Novel_lncRNA	NC_030815.1	110800032	110868158	-	9	2036	423
LNC_003750	XLOC_033094	intronic_lncRNA	Novel_lncRNA	NC_030815.1	110742293	110751616	-	4	2434	298
LNC_005342	XLOC_047225	intronic_lncRNA	Novel_lncRNA	NC_030820.1	72577065	72593633	+	3	296	98
LNC_005343	XLOC_047279	intronic_lncRNA	Novel_lncRNA	NC_030820.1	74306676	74337142	+	8	3368	610
LNC_000260	XLOC_002231	lincRNA	Novel_lncRNA	NC_030808.1	36353136	36439912	-	5	4591	152
LNC_005341	XLOC_047222	antisense_lncRNA	Novel_lncRNA	NC_030820.1	72469634	72474485	+	2	582	129
LNC_005346	XLOC_047290	intronic_lncRNA	Novel_lncRNA	NC_030820.1	74886435	74889667	+	2	856	223
LNC_005347	XLOC_047298	lincRNA	Novel_lncRNA	NC_030820.1	75813719	75818190	+	2	769	244
LNC_005344	XLOC_047279	intronic_lncRNA	Novel_lncRNA	NC_030820.1	74311741	74344093	+	7	1106	223
LNC_005345	XLOC_047289	lincRNA	Novel_lncRNA	NC_030820.1	74854294	74855845	+	2	386	85
LNC_005348	XLOC_047308	intronic_lncRNA	Novel_lncRNA	NC_030820.1	76476916	76555934	+	3	489	162
LNC_005349	XLOC_047309	lincRNA	Novel_lncRNA	NC_030820.1	76571806	76573615	+	2	354	112
LNC_008999	XLOC_077954	intronic_lncRNA	Novel_lncRNA	NC_030831.1	20093735	20102614	-	2	248	82
LNC_002808	XLOC_023703	lincRNA	Novel_lncRNA	NC_030813.1	71677070	71774030	-	8	2845	136
LNC_002809	XLOC_023703	lincRNA	Novel_lncRNA	NC_030813.1	71677070	71774030	-	8	2916	144
LNC_002804	XLOC_023640	intronic_lncRNA	Novel_lncRNA	NC_030813.1	68028266	68052799	-	9	2061	368
LNC_002805	XLOC_023663	lincRNA	Novel_lncRNA	NC_030813.1	69034601	69036548	-	3	325	70
LNC_002806	XLOC_023666	intronic_lncRNA	Novel_lncRNA	NC_030813.1	69518090	69546585	-	7	953	262
LNC_002807	XLOC_023692	intronic_lncRNA	Novel_lncRNA	NC_030813.1	71351336	71359228	-	2	434	144
LNC_002800	XLOC_023625	antisense_lncRNA	Novel_lncRNA	NC_030813.1	67259539	67271993	-	3	524	116
LNC_002801	XLOC_023625	intronic_lncRNA	Novel_lncRNA	NC_030813.1	67269223	67280112	-	2	2374	183
LNC_002802	XLOC_023633	intronic_lncRNA	Novel_lncRNA	NC_030813.1	67585854	67636284	-	7	2513	542
LNC_002803	XLOC_023633	intronic_lncRNA	Novel_lncRNA	NC_030813.1	67585854	67659052	-	8	3207	645
LNC_007274	XLOC_063587	intronic_lncRNA	Novel_lncRNA	NC_030825.1	57086448	57096386	-	10	1335	357
LNC_007275	XLOC_063589	intronic_lncRNA	Novel_lncRNA	NC_030825.1	57099100	57100108	-	2	325	107
LNC_007276	XLOC_063590	intronic_lncRNA	Novel_lncRNA	NC_030825.1	57112062	57114135	-	4	261	86
LNC_007277	XLOC_063593	intronic_lncRNA	Novel_lncRNA	NC_030825.1	57146485	57159803	-	3	324	107
LNC_007270	XLOC_063577	intronic_lncRNA	Novel_lncRNA	NC_030825.1	56959519	56961991	-	5	642	213
LNC_007271	XLOC_063579	intronic_lncRNA	Novel_lncRNA	NC_030825.1	56970701	56976905	-	7	1560	397
LNC_007272	XLOC_063583	intronic_lncRNA	Novel_lncRNA	NC_030825.1	57025484	57044746	-	9	1938	580
LNC_007273	XLOC_063586	intronic_lncRNA	Novel_lncRNA	NC_030825.1	57075299	57082230	-	7	1005	288
LNC_007278	XLOC_063598	intronic_lncRNA	Novel_lncRNA	NC_030825.1	57186826	57200427	-	18	2360	770
LNC_007279	XLOC_063607	intronic_lncRNA	Novel_lncRNA	NC_030825.1	57290577	57290965	-	2	316	105
LNC_009993	XLOC_086896	intronic_lncRNA	Novel_lncRNA	NC_030836.1	48889020	48963607	+	3	14114	385
LNC_009450	XLOC_081351	intronic_lncRNA	Novel_lncRNA	NC_030833.1	37123210	37162659	+	4	478	158
LNC_005694	XLOC_050316	intronic_lncRNA	Novel_lncRNA	NC_030821.1	81361144	81362269	+	3	701	227
LNC_005695	XLOC_050322	intronic_lncRNA	Novel_lncRNA	NC_030821.1	81433163	81434048	+	2	769	255
LNC_005696	XLOC_050323	intronic_lncRNA	Novel_lncRNA	NC_030821.1	81438202	81439372	+	4	392	130
LNC_005697	XLOC_050334	intronic_lncRNA	Novel_lncRNA	NC_030821.1	81514980	81520307	+	3	4514	408
LNC_005690	XLOC_050294	antisense_lncRNA	Novel_lncRNA	NC_030821.1	81072420	81100574	+	2	208	69
LNC_005691	XLOC_050306	intronic_lncRNA	Novel_lncRNA	NC_030821.1	81204783	81209595	+	10	2518	430
LNC_005692	XLOC_050306	intronic_lncRNA	Novel_lncRNA	NC_030821.1	81208117	81209595	+	2	1176	173
LNC_005693	XLOC_050315	intronic_lncRNA	Novel_lncRNA	NC_030821.1	81332373	81338756	+	5	613	203
LNC_005698	XLOC_050442	intronic_lncRNA	Novel_lncRNA	NC_030821.1	432135	473024	-	6	607	166
LNC_005699	XLOC_050442	intronic_lncRNA	Novel_lncRNA	NC_030821.1	432135	473100	-	7	770	195
LNC_009992	XLOC_086880	intronic_lncRNA	Novel_lncRNA	NC_030836.1	47951461	47958801	+	5	1833	226
LNC_009451	XLOC_081353	intronic_lncRNA	Novel_lncRNA	NC_030833.1	37301577	37304520	+	3	643	214
LNC_010613	XLOC_093148	intronic_lncRNA	Novel_lncRNA	NW_017189930.1	17925	21522	+	2	690	229
LNC_009991	XLOC_086880	intronic_lncRNA	Novel_lncRNA	NC_030836.1	47951461	47958801	+	4	1715	226
LNC_009995	XLOC_086921	intronic_lncRNA	Novel_lncRNA	NC_030836.1	50219454	50238161	+	8	1535	437
LNC_009990	XLOC_086872	intronic_lncRNA	Novel_lncRNA	NC_030836.1	47394973	47404570	+	2	5347	390
LNC_006059	XLOC_052987	intronic_lncRNA	Novel_lncRNA	NC_030822.1	67143062	67172011	+	3	544	141
LNC_006058	XLOC_052987	intronic_lncRNA	Novel_lncRNA	NC_030822.1	67091358	67172011	+	10	8633	510
LNC_006053	XLOC_052956	intronic_lncRNA	Novel_lncRNA	NC_030822.1	64689294	64745660	+	3	4477	224
LNC_006052	XLOC_052955	intronic_lncRNA	Novel_lncRNA	NC_030822.1	64637065	64660873	+	6	476	156
LNC_006051	XLOC_052948	intronic_lncRNA	Novel_lncRNA	NC_030822.1	64483854	64495460	+	3	317	50
LNC_006050	XLOC_052947	intronic_lncRNA	Novel_lncRNA	NC_030822.1	64405987	64411830	+	3	210	70
LNC_006057	XLOC_052967	intronic_lncRNA	Novel_lncRNA	NC_030822.1	66292575	66297019	+	4	390	130
LNC_006056	XLOC_052967	intronic_lncRNA	Novel_lncRNA	NC_030822.1	66178010	66297019	+	15	2222	740
LNC_006055	XLOC_052966	intronic_lncRNA	Novel_lncRNA	NC_030822.1	66148032	66173206	+	3	641	104
LNC_006054	XLOC_052964	intronic_lncRNA	Novel_lncRNA	NC_030822.1	65977700	66033936	+	2	728	209
LNC_006585	XLOC_057647	lincRNA	Novel_lncRNA	NC_030824.1	230023	230639	+	2	472	157
LNC_006584	XLOC_057646	antisense_lncRNA	Novel_lncRNA	NC_030824.1	187879	287543	+	4	849	243
LNC_006587	XLOC_057651	lincRNA	Novel_lncRNA	NC_030824.1	416864	616682	+	3	375	124
LNC_006586	XLOC_057651	lincRNA	Novel_lncRNA	NC_030824.1	416839	417338	+	2	391	130
LNC_006581	XLOC_057646	antisense_lncRNA	Novel_lncRNA	NC_030824.1	187874	193230	+	2	255	84
LNC_006580	XLOC_057642	intronic_lncRNA	Novel_lncRNA	NC_030824.1	124798	130550	+	3	412	137
LNC_006583	XLOC_057646	antisense_lncRNA	Novel_lncRNA	NC_030824.1	187879	243615	+	4	838	241
LNC_006582	XLOC_057646	antisense_lncRNA	Novel_lncRNA	NC_030824.1	187874	264181	+	4	855	245
LNC_006589	XLOC_057651	lincRNA	Novel_lncRNA	NC_030824.1	593094	616682	+	3	245	81
LNC_006588	XLOC_057651	lincRNA	Novel_lncRNA	NC_030824.1	592961	593432	+	2	365	121
LNC_004565	XLOC_039974	intronic_lncRNA	Novel_lncRNA	NC_030818.1	4181994	4196556	+	7	923	226
LNC_004564	XLOC_039972	intronic_lncRNA	Novel_lncRNA	NC_030818.1	3984770	3989954	+	2	1084	360
LNC_004567	XLOC_039980	intronic_lncRNA	Novel_lncRNA	NC_030818.1	4365899	4377327	+	5	970	227
LNC_004566	XLOC_039978	intronic_lncRNA	Novel_lncRNA	NC_030818.1	4239650	4255910	+	5	631	209
LNC_004561	XLOC_039950	lincRNA	Novel_lncRNA	NC_030818.1	2831417	2832910	+	2	583	80
LNC_004560	XLOC_039949	intronic_lncRNA	Novel_lncRNA	NC_030818.1	2798004	2806472	+	4	415	138
LNC_004563	XLOC_039971	intronic_lncRNA	Novel_lncRNA	NC_030818.1	3968526	3984646	+	4	823	274
LNC_004562	XLOC_039952	intronic_lncRNA	Novel_lncRNA	NC_030818.1	2871352	2873490	+	4	549	146
LNC_007186	XLOC_063055	lincRNA	Novel_lncRNA	NC_030825.1	46724166	46724819	-	2	344	51
LNC_007187	XLOC_063059	intronic_lncRNA	Novel_lncRNA	NC_030825.1	46777326	46808752	-	10	2492	626
LNC_007184	XLOC_063054	intronic_lncRNA	Novel_lncRNA	NC_030825.1	46705870	46717310	-	8	899	212
LNC_007185	XLOC_063054	intronic_lncRNA	Novel_lncRNA	NC_030825.1	46705870	46717310	-	8	958	193
LNC_004569	XLOC_039988	intronic_lncRNA	Novel_lncRNA	NC_030818.1	5428165	5445377	+	6	1028	328
LNC_004568	XLOC_039983	intronic_lncRNA	Novel_lncRNA	NC_030818.1	4488674	4531745	+	6	1431	403
LNC_007180	XLOC_063046	intronic_lncRNA	Novel_lncRNA	NC_030825.1	46581867	46584462	-	4	727	205
LNC_007181	XLOC_063047	intronic_lncRNA	Novel_lncRNA	NC_030825.1	46586055	46591435	-	8	1256	299
LNC_006639	XLOC_058037	intronic_lncRNA	Novel_lncRNA	NC_030824.1	15554723	15559272	+	2	349	116
LNC_006638	XLOC_058032	lincRNA	Novel_lncRNA	NC_030824.1	15149301	15152852	+	2	435	122
LNC_006637	XLOC_058018	intronic_lncRNA	Novel_lncRNA	NC_030824.1	14229481	14339576	+	4	653	141
LNC_006636	XLOC_058013	intronic_lncRNA	Novel_lncRNA	NC_030824.1	14068591	14069971	+	2	534	83
LNC_006635	XLOC_058007	intronic_lncRNA	Novel_lncRNA	NC_030824.1	13335845	13336937	+	2	229	76
LNC_006634	XLOC_058006	intronic_lncRNA	Novel_lncRNA	NC_030824.1	13329198	13334163	+	4	470	156
LNC_006633	XLOC_058005	intronic_lncRNA	Novel_lncRNA	NC_030824.1	13274324	13309621	+	12	2540	669
LNC_006632	XLOC_058005	intronic_lncRNA	Novel_lncRNA	NC_030824.1	13274324	13309621	+	12	2519	662
LNC_006631	XLOC_058004	intronic_lncRNA	Novel_lncRNA	NC_030824.1	13193324	13254784	+	7	1792	273
LNC_006630	XLOC_057985	lincRNA	Novel_lncRNA	NC_030824.1	12613393	12619589	+	2	1377	136
LNC_009964	XLOC_086688	intronic_lncRNA	Novel_lncRNA	NC_030836.1	44246189	44263330	+	12	3901	591
LNC_009994	XLOC_086916	intronic_lncRNA	Novel_lncRNA	NC_030836.1	49735451	49736578	+	2	257	85
LNC_005586	XLOC_049310	intronic_lncRNA	Novel_lncRNA	NC_030821.1	14252090	14255880	+	2	646	147
LNC_002248	XLOC_018727	intronic_lncRNA	Novel_lncRNA	NC_030812.1	115760056	115782215	+	3	459	152
LNC_002249	XLOC_018734	lincRNA	Novel_lncRNA	NC_030812.1	115841950	115852587	+	2	2444	163
LNC_002242	XLOC_018648	intronic_lncRNA	Novel_lncRNA	NC_030812.1	112591910	112642939	+	16	2602	552
LNC_002243	XLOC_018648	intronic_lncRNA	Novel_lncRNA	NC_030812.1	112610059	112642939	+	11	1560	391
LNC_002240	XLOC_018632	intronic_lncRNA	Novel_lncRNA	NC_030812.1	112049369	112073423	+	3	600	156
LNC_002241	XLOC_018633	intronic_lncRNA	Novel_lncRNA	NC_030812.1	112077153	112171507	+	4	708	207
LNC_002246	XLOC_018680	intronic_lncRNA	Novel_lncRNA	NC_030812.1	114537601	114577524	+	10	2718	504
LNC_002247	XLOC_018701	lincRNA	Novel_lncRNA	NC_030812.1	115344748	115345411	+	2	513	171
LNC_002244	XLOC_018651	intronic_lncRNA	Novel_lncRNA	NC_030812.1	112793938	112835030	+	11	1645	438
LNC_002245	XLOC_018667	intronic_lncRNA	Novel_lncRNA	NC_030812.1	113854248	113932452	+	5	3259	302
LNC_003038	XLOC_025919	intronic_lncRNA	Novel_lncRNA	NC_030814.1	91813103	91841606	+	21	3135	977
LNC_003039	XLOC_025921	intronic_lncRNA	Novel_lncRNA	NC_030814.1	91905511	91907460	+	4	851	148
LNC_009058	XLOC_078448	antisense_lncRNA	Novel_lncRNA	NC_030831.1	60777657	60779126	-	2	872	197
LNC_009059	XLOC_078449	intronic_lncRNA	Novel_lncRNA	NC_030831.1	60873910	60883087	-	2	486	83
LNC_003032	XLOC_025894	intronic_lncRNA	Novel_lncRNA	NC_030814.1	90786652	90798258	+	12	1262	413
LNC_003033	XLOC_025897	intronic_lncRNA	Novel_lncRNA	NC_030814.1	90869238	90881950	+	10	1727	459
LNC_003030	XLOC_025894	intronic_lncRNA	Novel_lncRNA	NC_030814.1	90786553	90798258	+	12	1442	440
LNC_003031	XLOC_025894	intronic_lncRNA	Novel_lncRNA	NC_030814.1	90786553	90798258	+	13	1517	465
LNC_003036	XLOC_025917	intronic_lncRNA	Novel_lncRNA	NC_030814.1	91534616	91615042	+	10	2383	726
LNC_003037	XLOC_025919	intronic_lncRNA	Novel_lncRNA	NC_030814.1	91813103	91841606	+	20	2624	568
LNC_003034	XLOC_025912	intronic_lncRNA	Novel_lncRNA	NC_030814.1	91250033	91255705	+	3	260	86
LNC_003035	XLOC_025917	intronic_lncRNA	Novel_lncRNA	NC_030814.1	91519154	91529464	+	9	2037	678
LNC_008899	XLOC_077231	intronic_lncRNA	Novel_lncRNA	NC_030831.1	22440411	22523332	+	14	2065	572
LNC_008898	XLOC_077230	intronic_lncRNA	Novel_lncRNA	NC_030831.1	22239444	22308493	+	3	441	125
LNC_010520	XLOC_092259	intronic_lncRNA	Novel_lncRNA	NW_017189595.1	28968	33198	+	6	933	240
LNC_008891	XLOC_077178	intronic_lncRNA	Novel_lncRNA	NC_030831.1	20395568	20562014	+	7	688	197
LNC_008890	XLOC_077170	lincRNA	Novel_lncRNA	NC_030831.1	14349733	14352871	+	2	438	84
LNC_008893	XLOC_077184	intronic_lncRNA	Novel_lncRNA	NC_030831.1	21307017	21319235	+	3	305	93
LNC_008892	XLOC_077183	intronic_lncRNA	Novel_lncRNA	NC_030831.1	21271871	21282762	+	5	676	175
LNC_008895	XLOC_077189	lincRNA	Novel_lncRNA	NC_030831.1	21485205	21505888	+	2	1152	199
LNC_008894	XLOC_077188	intronic_lncRNA	Novel_lncRNA	NC_030831.1	21449195	21456849	+	5	572	190
LNC_008897	XLOC_077229	intronic_lncRNA	Novel_lncRNA	NC_030831.1	22193847	22202265	+	2	530	136
LNC_008896	XLOC_077204	lincRNA	Novel_lncRNA	NC_030831.1	21769196	21770810	+	2	1492	134
LNC_010015	XLOC_087128	intronic_lncRNA	Novel_lncRNA	NC_030836.1	17081455	17256694	-	10	3078	699
LNC_005108	XLOC_044670	lincRNA	Novel_lncRNA	NC_030819.1	67677430	67681027	+	3	2841	157
LNC_000469	XLOC_004008	intronic_lncRNA	Novel_lncRNA	NC_030808.1	149193214	149241463	-	6	531	98
LNC_007861	XLOC_067809	intronic_lncRNA	Novel_lncRNA	NC_030827.1	12861643	13043987	+	2	244	81
LNC_007860	XLOC_067793	intronic_lncRNA	Novel_lncRNA	NC_030827.1	11459338	11497043	+	3	2598	305
LNC_007863	XLOC_067817	intronic_lncRNA	Novel_lncRNA	NC_030827.1	13989656	13995257	+	4	442	147
LNC_007862	XLOC_067813	intronic_lncRNA	Novel_lncRNA	NC_030827.1	13544349	13580555	+	13	3336	1013
LNC_007865	XLOC_067832	intronic_lncRNA	Novel_lncRNA	NC_030827.1	15165805	15310122	+	3	335	111
LNC_007864	XLOC_067824	intronic_lncRNA	Novel_lncRNA	NC_030827.1	14454491	14689495	+	11	1020	339
LNC_007867	XLOC_067835	intronic_lncRNA	Novel_lncRNA	NC_030827.1	16967742	16988833	+	2	217	68
LNC_007866	XLOC_067833	intronic_lncRNA	Novel_lncRNA	NC_030827.1	15343868	15377125	+	3	494	164
LNC_007869	XLOC_067847	antisense_lncRNA	Novel_lncRNA	NC_030827.1	18040779	18041619	+	2	695	231
LNC_007868	XLOC_067837	intronic_lncRNA	Novel_lncRNA	NC_030827.1	17028633	17030584	+	3	349	115
LNC_009797	XLOC_085009	intronic_lncRNA	Novel_lncRNA	NC_030835.1	37184589	37186271	+	2	871	197
LNC_004987	XLOC_043691	intronic_lncRNA	Novel_lncRNA	NC_030818.1	98954989	98958929	-	4	3406	257
LNC_000464	XLOC_003989	intronic_lncRNA	Novel_lncRNA	NC_030808.1	148321317	148331539	-	3	2660	316
LNC_004985	XLOC_043679	intronic_lncRNA	Novel_lncRNA	NC_030818.1	98732280	98738701	-	8	2106	379
LNC_004984	XLOC_043674	intronic_lncRNA	Novel_lncRNA	NC_030818.1	98598665	98624828	-	16	2281	713
LNC_004983	XLOC_043673	intronic_lncRNA	Novel_lncRNA	NC_030818.1	98567056	98595512	-	21	3312	840
LNC_004982	XLOC_043668	intronic_lncRNA	Novel_lncRNA	NC_030818.1	98500299	98516354	-	5	1675	141
LNC_004981	XLOC_043662	intronic_lncRNA	Novel_lncRNA	NC_030818.1	98401400	98408041	-	4	889	223
LNC_000465	XLOC_003990	intronic_lncRNA	Novel_lncRNA	NC_030808.1	148433578	148437074	-	2	298	98
LNC_010013	XLOC_087118	antisense_lncRNA	Novel_lncRNA	NC_030836.1	16029390	16203670	-	2	295	98
LNC_000466	XLOC_003991	intronic_lncRNA	Novel_lncRNA	NC_030808.1	148486833	148528612	-	17	2971	494
LNC_004989	XLOC_043709	lincRNA	Novel_lncRNA	NC_030818.1	99314598	99341335	-	3	896	182
LNC_004988	XLOC_043693	intronic_lncRNA	Novel_lncRNA	NC_030818.1	98980731	98993830	-	9	1309	357
LNC_008091	XLOC_070277	intronic_lncRNA	Novel_lncRNA	NC_030828.1	41395093	41403457	+	3	327	81
LNC_008090	XLOC_070276	intronic_lncRNA	Novel_lncRNA	NC_030828.1	41365181	41367715	+	2	579	186
LNC_008093	XLOC_070324	intronic_lncRNA	Novel_lncRNA	NC_030828.1	44301201	44319925	+	2	586	125
LNC_005107	XLOC_044668	intronic_lncRNA	Novel_lncRNA	NC_030819.1	67556749	67565549	+	4	289	95
LNC_008095	XLOC_070336	intronic_lncRNA	Novel_lncRNA	NC_030828.1	44413725	44466622	+	14	3075	423
LNC_008094	XLOC_070327	intronic_lncRNA	Novel_lncRNA	NC_030828.1	44355738	44371229	+	6	1100	308
LNC_008097	XLOC_070345	intronic_lncRNA	Novel_lncRNA	NC_030828.1	44785445	44788443	+	2	1371	92
LNC_008096	XLOC_070339	intronic_lncRNA	Novel_lncRNA	NC_030828.1	44620386	44622671	+	2	1826	175
LNC_008099	XLOC_070368	intronic_lncRNA	Novel_lncRNA	NC_030828.1	45291509	45297233	+	4	1771	589
LNC_005100	XLOC_044605	intronic_lncRNA	Novel_lncRNA	NC_030819.1	64825398	64833560	+	4	787	203
LNC_006852	XLOC_060281	intronic_lncRNA	Novel_lncRNA	NC_030825.1	2259019	2264215	+	2	1697	353
LNC_005101	XLOC_044613	intronic_lncRNA	Novel_lncRNA	NC_030819.1	65027179	65056058	+	14	1655	475
LNC_002639	XLOC_022136	intronic_lncRNA	Novel_lncRNA	NC_030813.1	59970222	60009984	+	6	2720	623
LNC_002638	XLOC_022136	intronic_lncRNA	Novel_lncRNA	NC_030813.1	59970222	60004900	+	5	2527	622
LNC_000462	XLOC_003904	intronic_lncRNA	Novel_lncRNA	NC_030808.1	146473377	146479845	-	3	663	123
LNC_006773	XLOC_059539	intronic_lncRNA	Novel_lncRNA	NC_030824.1	19137444	19142440	-	5	431	143
LNC_002633	XLOC_022107	intronic_lncRNA	Novel_lncRNA	NC_030813.1	59034788	59098476	+	19	2705	869
LNC_002632	XLOC_022087	intronic_lncRNA	Novel_lncRNA	NC_030813.1	57519142	57594055	+	7	1638	272
LNC_002631	XLOC_022076	intronic_lncRNA	Novel_lncRNA	NC_030813.1	56247099	56263364	+	2	796	242
LNC_005103	XLOC_044629	intronic_lncRNA	Novel_lncRNA	NC_030819.1	65894783	65973191	+	2	416	138
LNC_002637	XLOC_022123	intronic_lncRNA	Novel_lncRNA	NC_030813.1	59522406	59548197	+	11	1220	406
LNC_002636	XLOC_022122	intronic_lncRNA	Novel_lncRNA	NC_030813.1	59498049	59513272	+	7	799	266
LNC_002635	XLOC_022114	intronic_lncRNA	Novel_lncRNA	NC_030813.1	59222756	59282546	+	5	1127	166
LNC_002634	XLOC_022107	intronic_lncRNA	Novel_lncRNA	NC_030813.1	59037201	59098476	+	15	2189	702
LNC_009799	XLOC_085050	lincRNA	Novel_lncRNA	NC_030835.1	39131397	39132979	+	2	1430	193
LNC_009798	XLOC_085039	intronic_lncRNA	Novel_lncRNA	NC_030835.1	38154492	38164102	+	3	519	134
LNC_009217	XLOC_079690	intronic_lncRNA	Novel_lncRNA	NC_030832.1	613114	614142	-	3	308	102
LNC_006775	XLOC_059543	intronic_lncRNA	Novel_lncRNA	NC_030824.1	19188490	19217094	-	18	2223	715
LNC_004363	XLOC_038273	antisense_lncRNA	Novel_lncRNA	NC_030817.1	17680022	17684615	-	2	372	123
LNC_004362	XLOC_038268	intronic_lncRNA	Novel_lncRNA	NC_030817.1	17493788	17496088	-	4	983	125
LNC_004361	XLOC_038266	intronic_lncRNA	Novel_lncRNA	NC_030817.1	17484014	17489327	-	6	591	197
LNC_004360	XLOC_038264	intronic_lncRNA	Novel_lncRNA	NC_030817.1	17337853	17347441	-	4	1385	209
LNC_004367	XLOC_038331	intronic_lncRNA	Novel_lncRNA	NC_030817.1	21107373	21145021	-	4	840	146
LNC_004366	XLOC_038318	intronic_lncRNA	Novel_lncRNA	NC_030817.1	20868923	20883027	-	7	894	224
LNC_004365	XLOC_038293	intronic_lncRNA	Novel_lncRNA	NC_030817.1	18209220	18363898	-	5	515	137
LNC_004364	XLOC_038293	intronic_lncRNA	Novel_lncRNA	NC_030817.1	18209220	18318238	-	4	430	80
LNC_004369	XLOC_038359	lincRNA	Novel_lncRNA	NC_030817.1	22502895	22521424	-	2	18507	209
LNC_004368	XLOC_038340	intronic_lncRNA	Novel_lncRNA	NC_030817.1	21934185	21947088	-	4	781	138
LNC_007746	XLOC_067097	intronic_lncRNA	Novel_lncRNA	NC_030826.1	45602010	45618176	-	4	562	187
LNC_007747	XLOC_067097	antisense_lncRNA	Novel_lncRNA	NC_030826.1	45616976	45618123	-	2	353	117
LNC_007740	XLOC_067063	intronic_lncRNA	Novel_lncRNA	NC_030826.1	44201461	44203009	-	3	313	103
LNC_007741	XLOC_067065	intronic_lncRNA	Novel_lncRNA	NC_030826.1	44242342	44244960	-	3	283	91
LNC_007742	XLOC_067076	intronic_lncRNA	Novel_lncRNA	NC_030826.1	44463005	44468181	-	3	1166	291
LNC_007743	XLOC_067078	intronic_lncRNA	Novel_lncRNA	NC_030826.1	44500187	44509606	-	2	399	133
LNC_010719	XLOC_094246	intronic_lncRNA	Novel_lncRNA	NW_017201244.1	7717	8335	+	3	326	108
LNC_006808	XLOC_059756	intronic_lncRNA	Novel_lncRNA	NC_030824.1	41734408	41793604	-	11	7721	923
LNC_006809	XLOC_059786	lincRNA	Novel_lncRNA	NC_030824.1	45385470	45407866	-	2	333	81
LNC_001858	XLOC_015230	lincRNA	Novel_lncRNA	NC_030811.1	27705030	27743991	-	3	7881	201
LNC_001859	XLOC_015268	intronic_lncRNA	Novel_lncRNA	NC_030811.1	31005826	31035618	-	3	229	76
LNC_001856	XLOC_015222	intronic_lncRNA	Novel_lncRNA	NC_030811.1	27597040	27602961	-	3	330	109
LNC_001857	XLOC_015223	intronic_lncRNA	Novel_lncRNA	NC_030811.1	27607803	27621704	-	9	1384	363
LNC_001854	XLOC_015218	lincRNA	Novel_lncRNA	NC_030811.1	27554525	27555924	-	2	315	105
LNC_001855	XLOC_015221	intronic_lncRNA	Novel_lncRNA	NC_030811.1	27593958	27594484	-	2	230	76
LNC_001852	XLOC_015204	antisense_lncRNA	Novel_lncRNA	NC_030811.1	27288622	27290075	-	2	572	125
LNC_001853	XLOC_015204	intronic_lncRNA	Novel_lncRNA	NC_030811.1	27289395	27290068	-	2	532	129
LNC_001850	XLOC_015190	intronic_lncRNA	Novel_lncRNA	NC_030811.1	26394658	26493114	-	7	2651	335
LNC_001851	XLOC_015202	intronic_lncRNA	Novel_lncRNA	NC_030811.1	27137612	27178815	-	5	1439	250
LNC_009064	XLOC_078499	intronic_lncRNA	Novel_lncRNA	NC_030831.1	61977583	61985500	-	6	729	243
LNC_009063	XLOC_078497	intronic_lncRNA	Novel_lncRNA	NC_030831.1	61933794	61936077	-	2	458	152
LNC_009062	XLOC_078496	intronic_lncRNA	Novel_lncRNA	NC_030831.1	61911551	61928750	-	5	486	161
LNC_009061	XLOC_078458	intronic_lncRNA	Novel_lncRNA	NC_030831.1	61112794	61122274	-	6	520	173
LNC_009060	XLOC_078450	intronic_lncRNA	Novel_lncRNA	NC_030831.1	60924261	60936259	-	4	407	135
LNC_004770	XLOC_041849	lincRNA	Novel_lncRNA	NC_030818.1	103570050	103574186	+	3	707	179
LNC_004771	XLOC_041852	intronic_lncRNA	Novel_lncRNA	NC_030818.1	103647853	103654862	+	5	1808	393
LNC_004772	XLOC_041856	antisense_lncRNA	Novel_lncRNA	NC_030818.1	103717187	103717825	+	2	321	107
LNC_004773	XLOC_041872	intronic_lncRNA	Novel_lncRNA	NC_030818.1	104200309	104216080	+	7	2353	552
LNC_004774	XLOC_041904	lincRNA	Novel_lncRNA	NC_030818.1	104533864	104534623	+	4	381	126
LNC_004775	XLOC_041916	antisense_lncRNA	Novel_lncRNA	NC_030818.1	104680085	104684171	+	3	2748	262
LNC_004776	XLOC_041916	antisense_lncRNA	Novel_lncRNA	NC_030818.1	104680785	104684171	+	2	3073	262
LNC_004777	XLOC_041980	intronic_lncRNA	Novel_lncRNA	NC_030818.1	81387	98299	-	3	321	107
LNC_004778	XLOC_041980	intronic_lncRNA	Novel_lncRNA	NC_030818.1	81387	98376	-	2	301	68
LNC_004779	XLOC_041989	intronic_lncRNA	Novel_lncRNA	NC_030818.1	458053	466614	-	5	457	152
LNC_000099	XLOC_000838	intronic_lncRNA	Novel_lncRNA	NC_030808.1	82488647	82490548	+	5	767	255
LNC_000098	XLOC_000837	intronic_lncRNA	Novel_lncRNA	NC_030808.1	82485064	82486957	+	4	987	176
LNC_009530	XLOC_082085	intronic_lncRNA	Novel_lncRNA	NC_030833.1	28626137	28632500	-	5	450	149
LNC_000091	XLOC_000784	intronic_lncRNA	Novel_lncRNA	NC_030808.1	80175460	80179270	+	4	436	102
LNC_000090	XLOC_000773	intronic_lncRNA	Novel_lncRNA	NC_030808.1	79880755	80029394	+	8	13430	424
LNC_000093	XLOC_000814	intronic_lncRNA	Novel_lncRNA	NC_030808.1	81257851	81293162	+	17	2899	656
LNC_000092	XLOC_000786	intronic_lncRNA	Novel_lncRNA	NC_030808.1	80303672	80319599	+	10	1777	379
LNC_000095	XLOC_000825	intronic_lncRNA	Novel_lncRNA	NC_030808.1	81872872	81883280	+	3	244	81
LNC_000094	XLOC_000822	intronic_lncRNA	Novel_lncRNA	NC_030808.1	81383155	81385989	+	2	341	113
LNC_000097	XLOC_000830	intronic_lncRNA	Novel_lncRNA	NC_030808.1	82305564	82328022	+	4	612	203
LNC_000096	XLOC_000830	intronic_lncRNA	Novel_lncRNA	NC_030808.1	82305450	82316185	+	3	770	245
LNC_006912	XLOC_060886	intronic_lncRNA	Novel_lncRNA	NC_030825.1	36092476	36092808	+	2	240	80
LNC_009532	XLOC_082094	intronic_lncRNA	Novel_lncRNA	NC_030833.1	28889211	28892673	-	4	740	246
LNC_006913	XLOC_060891	intronic_lncRNA	Novel_lncRNA	NC_030825.1	36137063	36145308	+	2	310	102
LNC_009535	XLOC_082100	intronic_lncRNA	Novel_lncRNA	NC_030833.1	29119933	29134836	-	10	2768	650
LNC_006910	XLOC_060870	intronic_lncRNA	Novel_lncRNA	NC_030825.1	35806850	35811965	+	4	278	92
LNC_009534	XLOC_082097	intronic_lncRNA	Novel_lncRNA	NC_030833.1	28999864	29094312	-	6	1043	180
LNC_002031	XLOC_016922	intronic_lncRNA	Novel_lncRNA	NC_030812.1	26458172	26461673	+	6	626	159
LNC_002030	XLOC_016906	intronic_lncRNA	Novel_lncRNA	NC_030812.1	26310943	26314381	+	4	1171	146
LNC_002033	XLOC_016935	intronic_lncRNA	Novel_lncRNA	NC_030812.1	26653805	26680031	+	15	4307	626
LNC_002032	XLOC_016928	intronic_lncRNA	Novel_lncRNA	NC_030812.1	26609795	26614603	+	4	1979	261
LNC_002035	XLOC_016965	intronic_lncRNA	Novel_lncRNA	NC_030812.1	27373986	27380467	+	5	760	220
LNC_002034	XLOC_016935	intronic_lncRNA	Novel_lncRNA	NC_030812.1	26653805	26680031	+	15	4292	621
LNC_002037	XLOC_016969	intronic_lncRNA	Novel_lncRNA	NC_030812.1	27505640	27511366	+	4	1076	252
LNC_002036	XLOC_016966	intronic_lncRNA	Novel_lncRNA	NC_030812.1	27381913	27387535	+	4	781	258
LNC_002039	XLOC_016972	intronic_lncRNA	Novel_lncRNA	NC_030812.1	27560242	27567998	+	8	1958	412
LNC_002038	XLOC_016970	intronic_lncRNA	Novel_lncRNA	NC_030812.1	27519882	27528518	+	7	2576	636
LNC_007049	XLOC_061933	antisense_lncRNA	Novel_lncRNA	NC_030825.1	64836673	64845590	+	3	796	146
LNC_007048	XLOC_061930	intronic_lncRNA	Novel_lncRNA	NC_030825.1	64789920	64794108	+	5	1273	319
LNC_006917	XLOC_060901	intronic_lncRNA	Novel_lncRNA	NC_030825.1	36285239	36293231	+	2	551	110
LNC_003201	XLOC_027748	intronic_lncRNA	Novel_lncRNA	NC_030814.1	61438874	61447705	-	4	446	148
LNC_003200	XLOC_027724	lincRNA	Novel_lncRNA	NC_030814.1	60669541	60671074	-	2	417	69
LNC_003203	XLOC_027772	lincRNA	Novel_lncRNA	NC_030814.1	63266823	63399074	-	3	1593	170
LNC_003202	XLOC_027772	lincRNA	Novel_lncRNA	NC_030814.1	63266448	63398838	-	3	586	128
LNC_003205	XLOC_027788	intronic_lncRNA	Novel_lncRNA	NC_030814.1	63440943	63448384	-	4	703	209
LNC_003204	XLOC_027772	lincRNA	Novel_lncRNA	NC_030814.1	63272002	63398796	-	2	773	161
LNC_003207	XLOC_027794	intronic_lncRNA	Novel_lncRNA	NC_030814.1	64044823	64049420	-	3	374	124
LNC_003206	XLOC_027791	lincRNA	Novel_lncRNA	NC_030814.1	63457838	63460098	-	2	236	62
LNC_003209	XLOC_027827	antisense_lncRNA	Novel_lncRNA	NC_030814.1	64637345	64643064	-	2	620	129
LNC_003208	XLOC_027818	antisense_lncRNA	Novel_lncRNA	NC_030814.1	64593248	64622011	-	2	225	71
LNC_006915	XLOC_060900	intronic_lncRNA	Novel_lncRNA	NC_030825.1	36272316	36277028	+	7	1070	276
LNC_009919	XLOC_086307	intronic_lncRNA	Novel_lncRNA	NC_030836.1	27865784	27879740	+	4	443	140
LNC_009918	XLOC_086301	intronic_lncRNA	Novel_lncRNA	NC_030836.1	27686952	27688764	+	5	839	279
LNC_000891	XLOC_007452	lincRNA	Novel_lncRNA	NC_030809.1	74606594	74609279	-	3	362	60
LNC_000890	XLOC_007452	lincRNA	Novel_lncRNA	NC_030809.1	74606594	74609279	-	3	433	79
LNC_000893	XLOC_007454	intronic_lncRNA	Novel_lncRNA	NC_030809.1	74618967	74648226	-	13	2167	583
LNC_000892	XLOC_007454	antisense_lncRNA	Novel_lncRNA	NC_030809.1	74618967	74621263	-	2	371	123
LNC_000895	XLOC_007494	intronic_lncRNA	Novel_lncRNA	NC_030809.1	77035950	77068858	-	4	344	114
LNC_000894	XLOC_007454	intronic_lncRNA	Novel_lncRNA	NC_030809.1	74618967	74648330	-	13	2283	587
LNC_000897	XLOC_007506	intronic_lncRNA	Novel_lncRNA	NC_030809.1	77615283	77648681	-	5	744	247
LNC_000896	XLOC_007506	intronic_lncRNA	Novel_lncRNA	NC_030809.1	77615283	77643478	-	2	424	141
LNC_000899	XLOC_007548	intronic_lncRNA	Novel_lncRNA	NC_030809.1	88009293	88030763	-	3	4568	118
LNC_000898	XLOC_007538	lincRNA	Novel_lncRNA	NC_030809.1	85120739	85134412	-	2	220	44
LNC_006918	XLOC_060903	intronic_lncRNA	Novel_lncRNA	NC_030825.1	36316730	36326520	+	2	1950	219
LNC_006347	XLOC_055765	intronic_lncRNA	Novel_lncRNA	NC_030823.1	59654514	59667910	+	2	895	102
LNC_006919	XLOC_060910	intronic_lncRNA	Novel_lncRNA	NC_030825.1	36477573	36478331	+	3	569	150
LNC_006346	XLOC_055748	intronic_lncRNA	Novel_lncRNA	NC_030823.1	58826225	58852981	+	4	11204	521
LNC_006345	XLOC_055739	intronic_lncRNA	Novel_lncRNA	NC_030823.1	57968603	57973929	+	3	694	144
LNC_006344	XLOC_055707	antisense_lncRNA	Novel_lncRNA	NC_030823.1	55820589	55852472	+	3	991	91
LNC_001423	XLOC_011549	intronic_lncRNA	Novel_lncRNA	NC_030810.1	55202938	55206938	-	3	640	71
LNC_001422	XLOC_011549	intronic_lncRNA	Novel_lncRNA	NC_030810.1	55187740	55203730	-	8	2064	436
LNC_006341	XLOC_055698	intronic_lncRNA	Novel_lncRNA	NC_030823.1	54907192	54954398	+	3	556	165
LNC_006340	XLOC_055696	intronic_lncRNA	Novel_lncRNA	NC_030823.1	54751654	54773858	+	3	520	129
LNC_006439	XLOC_056624	intronic_lncRNA	Novel_lncRNA	NC_030823.1	29383907	29574953	-	4	423	133
LNC_006438	XLOC_056624	antisense_lncRNA	Novel_lncRNA	NC_030823.1	29383907	29386941	-	2	381	94
LNC_001429	XLOC_011627	intronic_lncRNA	Novel_lncRNA	NC_030810.1	63606888	63608177	-	2	216	71
LNC_010629	XLOC_093306	intronic_lncRNA	Novel_lncRNA	NW_017189995.1	12103	15699	+	3	293	76
LNC_010628	XLOC_093304	antisense_lncRNA	Novel_lncRNA	NW_017189992.1	8621	15915	-	2	935	211
LNC_010627	XLOC_093301	antisense_lncRNA	Novel_lncRNA	NW_017189992.1	2608	6197	+	2	3341	351
LNC_010626	XLOC_093294	lincRNA	Novel_lncRNA	NW_017189974.1	158141	159989	+	2	393	75
LNC_010625	XLOC_093257	intronic_lncRNA	Novel_lncRNA	NW_017189962.1	610473	614664	-	2	485	90
LNC_001428	XLOC_011626	lincRNA	Novel_lncRNA	NC_030810.1	63578288	63583187	-	3	668	114
LNC_007902	XLOC_068294	intronic_lncRNA	Novel_lncRNA	NC_030827.1	39296320	39311195	+	8	2718	705
LNC_010622	XLOC_093241	intronic_lncRNA	Novel_lncRNA	NW_017189962.1	344083	348665	-	3	549	115
LNC_010621	XLOC_093240	intronic_lncRNA	Novel_lncRNA	NW_017189962.1	326196	333391	-	2	677	188
LNC_010620	XLOC_093226	intronic_lncRNA	Novel_lncRNA	NW_017189962.1	68080	73829	-	5	931	310
LNC_009067	XLOC_078517	intronic_lncRNA	Novel_lncRNA	NC_030832.1	101918	106193	+	3	461	153
LNC_005919	XLOC_052116	intronic_lncRNA	Novel_lncRNA	NC_030822.1	18186133	18197316	+	9	1559	297
LNC_005918	XLOC_052091	intronic_lncRNA	Novel_lncRNA	NC_030822.1	17216691	17286590	+	10	1433	477
LNC_005913	XLOC_052063	intronic_lncRNA	Novel_lncRNA	NC_030822.1	16009860	16028148	+	4	982	237
LNC_005912	XLOC_052041	lincRNA	Novel_lncRNA	NC_030822.1	12003064	12266562	+	2	219	55
LNC_005911	XLOC_052023	lincRNA	Novel_lncRNA	NC_030822.1	11160495	11430087	+	2	205	38
LNC_005910	XLOC_052011	intronic_lncRNA	Novel_lncRNA	NC_030822.1	9548198	9550898	+	3	283	94
LNC_005917	XLOC_052091	intronic_lncRNA	Novel_lncRNA	NC_030822.1	17197611	17286590	+	9	1870	423
LNC_005916	XLOC_052079	lincRNA	Novel_lncRNA	NC_030822.1	16826401	16839300	+	2	295	50
LNC_005915	XLOC_052070	intronic_lncRNA	Novel_lncRNA	NC_030822.1	16636860	16748319	+	5	1995	356
LNC_005914	XLOC_052066	intronic_lncRNA	Novel_lncRNA	NC_030822.1	16343425	16489623	+	4	475	158
LNC_009066	XLOC_078513	intronic_lncRNA	Novel_lncRNA	NC_030832.1	61558	64855	+	3	1106	145
LNC_008755	XLOC_076196	intronic_lncRNA	Novel_lncRNA	NC_030830.1	15042598	15059493	-	8	6701	264
LNC_001078	XLOC_008842	intronic_lncRNA	Novel_lncRNA	NC_030810.1	25804584	25809935	+	6	734	194
LNC_001079	XLOC_008842	intronic_lncRNA	Novel_lncRNA	NC_030810.1	25805253	25832423	+	11	2062	481
LNC_009267	XLOC_080042	intronic_lncRNA	Novel_lncRNA	NC_030832.1	13867652	13879795	-	4	475	140
LNC_009266	XLOC_080037	intronic_lncRNA	Novel_lncRNA	NC_030832.1	13588556	13603588	-	8	1128	290
LNC_009261	XLOC_080008	intronic_lncRNA	Novel_lncRNA	NC_030832.1	13018543	13081003	-	6	1733	529
LNC_009260	XLOC_080006	intronic_lncRNA	Novel_lncRNA	NC_030832.1	12719184	12730111	-	3	279	93
LNC_009263	XLOC_080021	antisense_lncRNA	Novel_lncRNA	NC_030832.1	13427524	13444321	-	2	6544	211
LNC_009262	XLOC_080021	antisense_lncRNA	Novel_lncRNA	NC_030832.1	13427524	13444319	-	3	12380	211
LNC_001070	XLOC_008784	intronic_lncRNA	Novel_lncRNA	NC_030810.1	21274789	21300990	+	9	1258	360
LNC_001071	XLOC_008788	intronic_lncRNA	Novel_lncRNA	NC_030810.1	21310531	21346596	+	11	2999	535
LNC_001072	XLOC_008796	intronic_lncRNA	Novel_lncRNA	NC_030810.1	21775978	21781754	+	5	840	176
LNC_001073	XLOC_008797	intronic_lncRNA	Novel_lncRNA	NC_030810.1	21806321	21816923	+	4	938	260
LNC_001074	XLOC_008816	intronic_lncRNA	Novel_lncRNA	NC_030810.1	23022490	23048373	+	2	379	125
LNC_001075	XLOC_008825	intronic_lncRNA	Novel_lncRNA	NC_030810.1	24994365	25472803	+	19	2551	705
LNC_001076	XLOC_008828	lincRNA	Novel_lncRNA	NC_030810.1	25488086	25503174	+	2	9583	277
LNC_001077	XLOC_008841	intronic_lncRNA	Novel_lncRNA	NC_030810.1	25793820	25799647	+	5	454	151
LNC_009065	XLOC_078504	intronic_lncRNA	Novel_lncRNA	NC_030831.1	62138114	62140671	-	2	229	75
LNC_008798	XLOC_076536	intronic_lncRNA	Novel_lncRNA	NC_030830.1	22117192	22117806	-	2	370	123
LNC_008799	XLOC_076545	intronic_lncRNA	Novel_lncRNA	NC_030830.1	22256614	22258143	-	4	366	121
LNC_008796	XLOC_076521	intronic_lncRNA	Novel_lncRNA	NC_030830.1	21688697	21693272	-	4	2659	447
LNC_008797	XLOC_076525	intronic_lncRNA	Novel_lncRNA	NC_030830.1	21827955	21828969	-	4	228	75
LNC_008794	XLOC_076509	intronic_lncRNA	Novel_lncRNA	NC_030830.1	21435058	21435512	-	2	293	57
LNC_008795	XLOC_076517	intronic_lncRNA	Novel_lncRNA	NC_030830.1	21624761	21625766	-	4	308	102
LNC_008792	XLOC_076508	intronic_lncRNA	Novel_lncRNA	NC_030830.1	21398652	21459599	-	3	286	95
LNC_008793	XLOC_076508	intronic_lncRNA	Novel_lncRNA	NC_030830.1	21398652	21459924	-	3	409	136
LNC_008790	XLOC_076508	intronic_lncRNA	Novel_lncRNA	NC_030830.1	21398652	21401165	-	5	996	331
LNC_008791	XLOC_076508	intronic_lncRNA	Novel_lncRNA	NC_030830.1	21398652	21432592	-	3	369	122
LNC_001117	XLOC_009201	intronic_lncRNA	Novel_lncRNA	NC_030810.1	46669710	46705789	+	2	1269	402
LNC_001116	XLOC_009194	intronic_lncRNA	Novel_lncRNA	NC_030810.1	46021530	46073781	+	7	1165	297
LNC_001115	XLOC_009192	intronic_lncRNA	Novel_lncRNA	NC_030810.1	45924375	45931757	+	4	450	149
LNC_001114	XLOC_009186	intronic_lncRNA	Novel_lncRNA	NC_030810.1	43639115	43640297	+	2	434	114
LNC_001113	XLOC_009184	intronic_lncRNA	Novel_lncRNA	NC_030810.1	43266219	43402363	+	4	2443	130
LNC_001112	XLOC_009179	lincRNA	Novel_lncRNA	NC_030810.1	43135393	43137100	+	2	506	78
LNC_001111	XLOC_009132	lincRNA	Novel_lncRNA	NC_030810.1	40495281	40594854	+	2	1496	288
LNC_001110	XLOC_009102	lincRNA	Novel_lncRNA	NC_030810.1	38180130	38191799	+	2	299	70
LNC_001119	XLOC_009251	intronic_lncRNA	Novel_lncRNA	NC_030810.1	50881477	50908319	+	7	706	219
LNC_001118	XLOC_009249	intronic_lncRNA	Novel_lncRNA	NC_030810.1	50748274	50758103	+	2	220	73
LNC_009767	XLOC_084708	intronic_lncRNA	Novel_lncRNA	NC_030835.1	20165157	20179526	+	3	499	149
LNC_008138	XLOC_070654	intronic_lncRNA	Novel_lncRNA	NC_030828.1	64371365	64388049	+	2	518	172
LNC_008139	XLOC_070661	intronic_lncRNA	Novel_lncRNA	NC_030828.1	64516543	64544203	+	12	1849	487
LNC_008132	XLOC_070560	intronic_lncRNA	Novel_lncRNA	NC_030828.1	59434198	59518252	+	3	255	85
LNC_008133	XLOC_070589	intronic_lncRNA	Novel_lncRNA	NC_030828.1	60509910	60514215	+	3	256	85
LNC_008130	XLOC_070557	intronic_lncRNA	Novel_lncRNA	NC_030828.1	59345648	59368402	+	2	450	149
LNC_008131	XLOC_070559	intronic_lncRNA	Novel_lncRNA	NC_030828.1	59403504	59406612	+	2	319	103
LNC_008136	XLOC_070628	lincRNA	Novel_lncRNA	NC_030828.1	61168057	61199979	+	2	324	93
LNC_008137	XLOC_070640	intronic_lncRNA	Novel_lncRNA	NC_030828.1	63560878	63574515	+	2	271	90
LNC_008134	XLOC_070590	intronic_lncRNA	Novel_lncRNA	NC_030828.1	60540291	60543684	+	3	292	97
LNC_008135	XLOC_070594	lincRNA	Novel_lncRNA	NC_030828.1	60761100	60761839	+	2	623	148
LNC_000309	XLOC_002763	antisense_lncRNA	Novel_lncRNA	NC_030808.1	72637087	72651990	-	2	1842	155
LNC_000308	XLOC_002753	intronic_lncRNA	Novel_lncRNA	NC_030808.1	71839709	71860884	-	6	3388	223
LNC_000301	XLOC_002709	intronic_lncRNA	Novel_lncRNA	NC_030808.1	69941886	69949278	-	3	408	69
LNC_000300	XLOC_002669	antisense_lncRNA	Novel_lncRNA	NC_030808.1	68934460	68973642	-	2	470	109
LNC_000303	XLOC_002713	intronic_lncRNA	Novel_lncRNA	NC_030808.1	70196703	70197919	-	3	282	94
LNC_000302	XLOC_002710	intronic_lncRNA	Novel_lncRNA	NC_030808.1	69956058	69989546	-	7	967	242
LNC_000305	XLOC_002734	intronic_lncRNA	Novel_lncRNA	NC_030808.1	70909835	70914478	-	2	226	74
LNC_000304	XLOC_002732	intronic_lncRNA	Novel_lncRNA	NC_030808.1	70833549	70839526	-	2	657	219
LNC_000307	XLOC_002752	intronic_lncRNA	Novel_lncRNA	NC_030808.1	71801711	71815261	-	5	1901	229
LNC_000306	XLOC_002748	lincRNA	Novel_lncRNA	NC_030808.1	71539079	71554959	-	3	225	75
LNC_002798	XLOC_023604	intronic_lncRNA	Novel_lncRNA	NC_030813.1	63862798	63866812	-	5	833	222
LNC_002799	XLOC_023620	intronic_lncRNA	Novel_lncRNA	NC_030813.1	66759698	66770138	-	4	452	150
LNC_002794	XLOC_023580	intronic_lncRNA	Novel_lncRNA	NC_030813.1	59736087	59737354	-	2	318	105
LNC_002795	XLOC_023588	intronic_lncRNA	Novel_lncRNA	NC_030813.1	61073172	61121943	-	7	1112	370
LNC_002796	XLOC_023590	intronic_lncRNA	Novel_lncRNA	NC_030813.1	61387840	61395808	-	5	820	238
LNC_002797	XLOC_023593	intronic_lncRNA	Novel_lncRNA	NC_030813.1	61427576	61479224	-	10	2515	317
LNC_002790	XLOC_023552	intronic_lncRNA	Novel_lncRNA	NC_030813.1	58882455	58915675	-	6	1011	337
LNC_002791	XLOC_023569	intronic_lncRNA	Novel_lncRNA	NC_030813.1	59363930	59433571	-	7	1347	233
LNC_002792	XLOC_023578	intronic_lncRNA	Novel_lncRNA	NC_030813.1	59702058	59707935	-	3	208	69
LNC_002793	XLOC_023579	intronic_lncRNA	Novel_lncRNA	NC_030813.1	59719035	59725206	-	2	237	78
LNC_005364	XLOC_047501	intronic_lncRNA	Novel_lncRNA	NC_030820.1	1361146	1363006	-	4	524	111
LNC_000245	XLOC_002044	intronic_lncRNA	Novel_lncRNA	NC_030808.1	17836983	17864365	-	5	973	320
LNC_005366	XLOC_047504	intronic_lncRNA	Novel_lncRNA	NC_030820.1	1708313	1989846	-	4	317	61
LNC_005367	XLOC_047506	lincRNA	Novel_lncRNA	NC_030820.1	3126379	3134142	-	3	402	122
LNC_000240	XLOC_001856	lincRNA	Novel_lncRNA	NC_030808.1	6043553	6060208	-	3	343	90
LNC_005361	XLOC_047450	lincRNA	Novel_lncRNA	NC_030820.1	80875580	80881209	+	2	212	51
LNC_005362	XLOC_047491	lincRNA	Novel_lncRNA	NC_030820.1	295129	302085	-	2	325	61
LNC_000243	XLOC_001970	lincRNA	Novel_lncRNA	NC_030808.1	17618432	17745219	-	2	3688	87
LNC_005368	XLOC_047516	intronic_lncRNA	Novel_lncRNA	NC_030820.1	3278104	3332189	-	2	398	101
LNC_000249	XLOC_002097	lincRNA	Novel_lncRNA	NC_030808.1	19301234	19304015	-	2	2757	125
LNC_002866	XLOC_024211	intronic_lncRNA	Novel_lncRNA	NC_030813.1	116635585	116642316	-	10	1824	315
LNC_002867	XLOC_024220	intronic_lncRNA	Novel_lncRNA	NC_030813.1	116933013	116941039	-	8	1066	355
LNC_002864	XLOC_024205	intronic_lncRNA	Novel_lncRNA	NC_030813.1	116339100	116363001	-	4	482	118
LNC_002865	XLOC_024208	intronic_lncRNA	Novel_lncRNA	NC_030813.1	116459896	116522479	-	13	2166	721
LNC_002862	XLOC_024192	intronic_lncRNA	Novel_lncRNA	NC_030813.1	115985650	115987369	-	4	480	159
LNC_002863	XLOC_024205	intronic_lncRNA	Novel_lncRNA	NC_030813.1	116339100	116362990	-	4	430	137
LNC_002860	XLOC_024183	lincRNA	Novel_lncRNA	NC_030813.1	115729277	115730152	-	2	492	151
LNC_002861	XLOC_024192	intronic_lncRNA	Novel_lncRNA	NC_030813.1	115985650	115987369	-	4	448	148
LNC_002868	XLOC_024227	intronic_lncRNA	Novel_lncRNA	NC_030813.1	117118364	117143758	-	9	2374	495
LNC_002869	XLOC_024230	intronic_lncRNA	Novel_lncRNA	NC_030813.1	117170803	117174412	-	6	1426	443
LNC_009531	XLOC_082085	intronic_lncRNA	Novel_lncRNA	NC_030833.1	28626137	28633512	-	9	1082	310
LNC_010368	XLOC_090583	intronic_lncRNA	Novel_lncRNA	NW_017189517.1	23907107	23974304	+	25	3493	1124
LNC_010369	XLOC_090591	intronic_lncRNA	Novel_lncRNA	NW_017189517.1	24198382	24227435	+	11	1931	374
LNC_010362	XLOC_090565	antisense_lncRNA	Novel_lncRNA	NW_017189517.1	20172167	20232757	+	3	406	135
LNC_010363	XLOC_090565	antisense_lncRNA	Novel_lncRNA	NW_017189517.1	20172167	20232757	+	3	383	115
LNC_010360	XLOC_090558	intronic_lncRNA	Novel_lncRNA	NW_017189517.1	19995893	20023503	+	5	1652	388
LNC_010361	XLOC_090559	antisense_lncRNA	Novel_lncRNA	NW_017189517.1	20006841	20014981	+	2	372	107
LNC_010366	XLOC_090571	lincRNA	Novel_lncRNA	NW_017189517.1	20638890	20713786	+	2	742	138
LNC_010367	XLOC_090573	intronic_lncRNA	Novel_lncRNA	NW_017189517.1	20834350	20901226	+	2	612	105
LNC_010364	XLOC_090566	intronic_lncRNA	Novel_lncRNA	NW_017189517.1	20331826	20351896	+	5	549	182
LNC_010365	XLOC_090567	intronic_lncRNA	Novel_lncRNA	NW_017189517.1	20371716	20380863	+	3	343	114
LNC_004095	XLOC_036423	intronic_lncRNA	Novel_lncRNA	NC_030817.1	17840295	17860146	+	10	1720	358
LNC_004094	XLOC_036422	intronic_lncRNA	Novel_lncRNA	NC_030817.1	17802185	17815964	+	7	1028	342
LNC_004097	XLOC_036434	intronic_lncRNA	Novel_lncRNA	NC_030817.1	18138479	18147144	+	3	2946	300
LNC_004096	XLOC_036430	intronic_lncRNA	Novel_lncRNA	NC_030817.1	18053226	18060692	+	3	391	130
LNC_004091	XLOC_036385	intronic_lncRNA	Novel_lncRNA	NC_030817.1	16632303	16635676	+	4	2062	384
LNC_004090	XLOC_036379	intronic_lncRNA	Novel_lncRNA	NC_030817.1	16378758	16400863	+	3	796	185
LNC_004093	XLOC_036417	intronic_lncRNA	Novel_lncRNA	NC_030817.1	17564729	17668539	+	3	515	86
LNC_004092	XLOC_036407	intronic_lncRNA	Novel_lncRNA	NC_030817.1	17335733	17337584	+	4	751	153
LNC_007216	XLOC_063190	intronic_lncRNA	Novel_lncRNA	NC_030825.1	49765344	49785504	-	10	2831	409
LNC_007217	XLOC_063200	antisense_lncRNA	Novel_lncRNA	NC_030825.1	49969160	49978171	-	2	2116	238
LNC_007214	XLOC_063182	intronic_lncRNA	Novel_lncRNA	NC_030825.1	49529628	49532078	-	3	1357	180
LNC_007215	XLOC_063190	intronic_lncRNA	Novel_lncRNA	NC_030825.1	49737559	49785565	-	10	2797	409
LNC_004099	XLOC_036448	intronic_lncRNA	Novel_lncRNA	NC_030817.1	19874995	19900734	+	5	1098	309
LNC_004098	XLOC_036439	intronic_lncRNA	Novel_lncRNA	NC_030817.1	18426984	18497235	+	11	3014	527
LNC_007210	XLOC_063167	intronic_lncRNA	Novel_lncRNA	NC_030825.1	49179341	49186716	-	4	602	200
LNC_007211	XLOC_063168	intronic_lncRNA	Novel_lncRNA	NC_030825.1	49203378	49203947	-	2	331	110
LNC_000938	XLOC_007885	intronic_lncRNA	Novel_lncRNA	NC_030809.1	112542521	112598907	-	6	477	159
LNC_000939	XLOC_007887	intronic_lncRNA	Novel_lncRNA	NC_030809.1	112726136	112746390	-	3	483	101
LNC_006039	XLOC_052917	intronic_lncRNA	Novel_lncRNA	NC_030822.1	60323930	60343590	+	9	1341	420
LNC_006038	XLOC_052911	intronic_lncRNA	Novel_lncRNA	NC_030822.1	60125747	60126964	+	2	777	259
LNC_000932	XLOC_007873	intronic_lncRNA	Novel_lncRNA	NC_030809.1	111711658	111728829	-	6	795	244
LNC_000933	XLOC_007879	intronic_lncRNA	Novel_lncRNA	NC_030809.1	112114966	112199705	-	26	4551	818
LNC_000930	XLOC_007868	intronic_lncRNA	Novel_lncRNA	NC_030809.1	111476737	111510787	-	7	929	282
LNC_000931	XLOC_007868	intronic_lncRNA	Novel_lncRNA	NC_030809.1	111476737	111531506	-	16	2817	662
LNC_000936	XLOC_007881	intronic_lncRNA	Novel_lncRNA	NC_030809.1	112214756	112224355	-	4	766	225
LNC_000937	XLOC_007882	intronic_lncRNA	Novel_lncRNA	NC_030809.1	112254136	112260242	-	3	589	109
LNC_000934	XLOC_007879	intronic_lncRNA	Novel_lncRNA	NC_030809.1	112114966	112199705	-	25	4422	1175
LNC_000935	XLOC_007879	intronic_lncRNA	Novel_lncRNA	NC_030809.1	112114966	112199705	-	26	4552	1157
LNC_008085	XLOC_070235	intronic_lncRNA	Novel_lncRNA	NC_030828.1	34491340	34759235	+	6	1617	398
LNC_004549	XLOC_039809	intronic_lncRNA	Novel_lncRNA	NC_030817.1	100101776	100111046	-	4	1969	628
LNC_004548	XLOC_039808	antisense_lncRNA	Novel_lncRNA	NC_030817.1	100076635	100122380	-	3	1821	126
LNC_004547	XLOC_039807	intronic_lncRNA	Novel_lncRNA	NC_030817.1	100053150	100097455	-	8	1310	362
LNC_004546	XLOC_039806	intronic_lncRNA	Novel_lncRNA	NC_030817.1	99980583	100046303	-	4	1207	213
LNC_004545	XLOC_039803	lincRNA	Novel_lncRNA	NC_030817.1	99476841	99478597	-	3	938	124
LNC_004544	XLOC_039783	lincRNA	Novel_lncRNA	NC_030817.1	98957805	98992515	-	2	441	105
LNC_004543	XLOC_039772	intronic_lncRNA	Novel_lncRNA	NC_030817.1	97230319	97233118	-	2	293	97
LNC_004542	XLOC_039771	intronic_lncRNA	Novel_lncRNA	NC_030817.1	97117864	97174573	-	9	1416	402
LNC_004541	XLOC_039770	intronic_lncRNA	Novel_lncRNA	NC_030817.1	97082393	97113341	-	9	2290	577
LNC_004540	XLOC_039768	intronic_lncRNA	Novel_lncRNA	NC_030817.1	96830779	96857204	-	3	2549	617
LNC_010212	XLOC_088403	lincRNA	Novel_lncRNA	NW_017189516.1	27225243	27227260	+	2	1913	66
LNC_001687	XLOC_013599	antisense_lncRNA	Novel_lncRNA	NC_030811.1	51338404	51346445	+	2	7497	375
LNC_001686	XLOC_013596	lincRNA	Novel_lncRNA	NC_030811.1	51320823	51321917	+	2	873	138
LNC_001685	XLOC_013596	antisense_lncRNA	Novel_lncRNA	NC_030811.1	51316116	51321917	+	3	1006	146
LNC_001684	XLOC_013596	antisense_lncRNA	Novel_lncRNA	NC_030811.1	51309223	51321917	+	3	1029	145
LNC_001683	XLOC_013579	intronic_lncRNA	Novel_lncRNA	NC_030811.1	50470957	50479278	+	12	2269	418
LNC_001682	XLOC_013579	intronic_lncRNA	Novel_lncRNA	NC_030811.1	50469490	50479278	+	13	2859	406
LNC_001681	XLOC_013559	intronic_lncRNA	Novel_lncRNA	NC_030811.1	49494969	49497445	+	3	664	152
LNC_001680	XLOC_013558	intronic_lncRNA	Novel_lncRNA	NC_030811.1	49268782	49386693	+	5	810	143
LNC_001689	XLOC_013599	antisense_lncRNA	Novel_lncRNA	NC_030811.1	51348112	51358243	+	2	1294	163
LNC_001688	XLOC_013599	intronic_lncRNA	Novel_lncRNA	NC_030811.1	51338404	51349415	+	3	5315	422
LNC_006248	XLOC_054798	intronic_lncRNA	Novel_lncRNA	NC_030823.1	2334742	2343017	+	5	936	225
LNC_009962	XLOC_086656	intronic_lncRNA	Novel_lncRNA	NC_030836.1	43751628	43753258	+	5	557	168
LNC_002268	XLOC_018871	lincRNA	Novel_lncRNA	NC_030812.1	5244068	5247192	-	2	289	69
LNC_002269	XLOC_018899	intronic_lncRNA	Novel_lncRNA	NC_030812.1	7458670	7466464	-	2	327	78
LNC_009611	XLOC_082747	intronic_lncRNA	Novel_lncRNA	NC_030834.1	18732283	18749230	+	7	1919	253
LNC_002264	XLOC_018833	intronic_lncRNA	Novel_lncRNA	NC_030812.1	1128486	1131047	-	2	701	164
LNC_002265	XLOC_018834	intronic_lncRNA	Novel_lncRNA	NC_030812.1	1139898	1144461	-	5	969	266
LNC_002266	XLOC_018838	intronic_lncRNA	Novel_lncRNA	NC_030812.1	1189351	1218635	-	7	1433	243
LNC_002267	XLOC_018840	intronic_lncRNA	Novel_lncRNA	NC_030812.1	1297621	1324434	-	7	599	199
LNC_002260	XLOC_018798	intronic_lncRNA	Novel_lncRNA	NC_030812.1	118891907	118895126	+	9	1738	508
LNC_002261	XLOC_018798	intronic_lncRNA	Novel_lncRNA	NC_030812.1	118891910	118895126	+	9	1722	416
LNC_002262	XLOC_018814	lincRNA	Novel_lncRNA	NC_030812.1	805638	840365	-	3	1792	119
LNC_002263	XLOC_018830	intronic_lncRNA	Novel_lncRNA	NC_030812.1	1015371	1028054	-	6	1736	543
LNC_009070	XLOC_078523	intronic_lncRNA	Novel_lncRNA	NC_030832.1	199710	206259	+	4	477	158
LNC_009071	XLOC_078525	intronic_lncRNA	Novel_lncRNA	NC_030832.1	233040	235181	+	3	268	89
LNC_009072	XLOC_078529	intronic_lncRNA	Novel_lncRNA	NC_030832.1	300752	310163	+	13	2609	770
LNC_009073	XLOC_078539	intronic_lncRNA	Novel_lncRNA	NC_030832.1	482572	484099	+	5	563	187
LNC_003018	XLOC_025776	intronic_lncRNA	Novel_lncRNA	NC_030814.1	88358677	88391425	+	16	2475	575
LNC_003019	XLOC_025804	intronic_lncRNA	Novel_lncRNA	NC_030814.1	89102721	89121687	+	4	2224	242
LNC_009076	XLOC_078546	antisense_lncRNA	Novel_lncRNA	NC_030832.1	531504	532697	+	2	1173	198
LNC_009077	XLOC_078560	intronic_lncRNA	Novel_lncRNA	NC_030832.1	605427	606667	+	4	516	171
LNC_003014	XLOC_025769	intronic_lncRNA	Novel_lncRNA	NC_030814.1	87748265	87766991	+	6	2266	674
LNC_003015	XLOC_025770	intronic_lncRNA	Novel_lncRNA	NC_030814.1	87786751	87868446	+	10	1248	401
LNC_003016	XLOC_025770	intronic_lncRNA	Novel_lncRNA	NC_030814.1	87790880	87868446	+	10	1231	396
LNC_003017	XLOC_025776	intronic_lncRNA	Novel_lncRNA	NC_030814.1	88358546	88391425	+	16	2817	577
LNC_003010	XLOC_025679	antisense_lncRNA	Novel_lncRNA	NC_030814.1	82415919	82416735	+	2	535	172
LNC_003011	XLOC_025684	intronic_lncRNA	Novel_lncRNA	NC_030814.1	83338218	83377332	+	18	3632	541
LNC_003012	XLOC_025710	lincRNA	Novel_lncRNA	NC_030814.1	85626035	85639337	+	2	13271	239
LNC_003013	XLOC_025767	intronic_lncRNA	Novel_lncRNA	NC_030814.1	87549847	87560224	+	2	208	69
LNC_008301	XLOC_072078	lincRNA	Novel_lncRNA	NC_030828.1	69098434	69165904	-	5	1088	313
LNC_008300	XLOC_072078	lincRNA	Novel_lncRNA	NC_030828.1	69032529	69203016	-	4	1132	361
LNC_008303	XLOC_072083	intronic_lncRNA	Novel_lncRNA	NC_030828.1	69230758	69251432	-	3	499	166
LNC_008302	XLOC_072078	lincRNA	Novel_lncRNA	NC_030828.1	69099255	69143240	-	3	763	230
LNC_008305	XLOC_072116	intronic_lncRNA	Novel_lncRNA	NC_030829.1	1695607	1706881	+	4	364	110
LNC_008304	XLOC_072094	intronic_lncRNA	Novel_lncRNA	NC_030829.1	110818	122432	+	4	324	107
LNC_008307	XLOC_072196	intronic_lncRNA	Novel_lncRNA	NC_030829.1	6822521	6844796	+	4	3109	204
LNC_008306	XLOC_072116	intronic_lncRNA	Novel_lncRNA	NC_030829.1	1699278	1705437	+	3	312	103
LNC_008309	XLOC_072197	intronic_lncRNA	Novel_lncRNA	NC_030829.1	6868830	6921831	+	13	1742	325
LNC_008308	XLOC_072197	intronic_lncRNA	Novel_lncRNA	NC_030829.1	6868830	6921831	+	13	1744	528
LNC_009617	XLOC_082772	lincRNA	Novel_lncRNA	NC_030834.1	19495582	19683735	+	3	1328	132
LNC_007849	XLOC_067744	intronic_lncRNA	Novel_lncRNA	NC_030827.1	10235769	10282554	+	9	2399	527
LNC_007848	XLOC_067742	intronic_lncRNA	Novel_lncRNA	NC_030827.1	10224172	10229463	+	7	384	127
LNC_007843	XLOC_067729	intronic_lncRNA	Novel_lncRNA	NC_030827.1	9431447	9505326	+	4	650	196
LNC_007842	XLOC_067725	intronic_lncRNA	Novel_lncRNA	NC_030827.1	9288685	9298298	+	4	450	149
LNC_007841	XLOC_067704	intronic_lncRNA	Novel_lncRNA	NC_030827.1	8742290	8794297	+	25	7469	935
LNC_007840	XLOC_067702	intronic_lncRNA	Novel_lncRNA	NC_030827.1	8615414	8694668	+	13	1240	413
LNC_007847	XLOC_067741	intronic_lncRNA	Novel_lncRNA	NC_030827.1	10212377	10215989	+	5	368	122
LNC_007846	XLOC_067733	intronic_lncRNA	Novel_lncRNA	NC_030827.1	10092977	10100517	+	5	1356	285
LNC_007845	XLOC_067732	intronic_lncRNA	Novel_lncRNA	NC_030827.1	9991238	10011084	+	5	604	201
LNC_007844	XLOC_067731	intronic_lncRNA	Novel_lncRNA	NC_030827.1	9936175	9939095	+	3	270	89
LNC_008118	XLOC_070523	intronic_lncRNA	Novel_lncRNA	NC_030828.1	57785092	57842398	+	3	221	73
LNC_008119	XLOC_070529	intronic_lncRNA	Novel_lncRNA	NC_030828.1	58095213	58099076	+	4	910	208
LNC_009857	XLOC_085649	intronic_lncRNA	Novel_lncRNA	NC_030835.1	28264151	28295463	-	3	532	156
LNC_004842	XLOC_042534	intronic_lncRNA	Novel_lncRNA	NC_030818.1	24471507	24569244	-	8	1053	274
LNC_008562	XLOC_074456	intronic_lncRNA	Novel_lncRNA	NC_030829.1	58510935	58513922	-	3	266	88
LNC_002659	XLOC_022255	intronic_lncRNA	Novel_lncRNA	NC_030813.1	71115958	71162018	+	30	5226	1367
LNC_002658	XLOC_022242	lincRNA	Novel_lncRNA	NC_030813.1	70283880	70284705	+	2	348	75
LNC_004843	XLOC_042535	intronic_lncRNA	Novel_lncRNA	NC_030818.1	24594814	24618754	-	8	1995	369
LNC_002655	XLOC_022208	intronic_lncRNA	Novel_lncRNA	NC_030813.1	68061460	68074089	+	7	1799	162
LNC_002654	XLOC_022205	lincRNA	Novel_lncRNA	NC_030813.1	67979123	67982954	+	2	1286	94
LNC_002657	XLOC_022239	intronic_lncRNA	Novel_lncRNA	NC_030813.1	70089589	70146119	+	6	1050	212
LNC_002656	XLOC_022235	intronic_lncRNA	Novel_lncRNA	NC_030813.1	69071338	69083414	+	2	248	66
LNC_002651	XLOC_022191	intronic_lncRNA	Novel_lncRNA	NC_030813.1	67190786	67191316	+	2	299	99
LNC_002650	XLOC_022189	intronic_lncRNA	Novel_lncRNA	NC_030813.1	67179337	67179824	+	2	256	85
LNC_002653	XLOC_022203	intronic_lncRNA	Novel_lncRNA	NC_030813.1	67764062	67978396	+	45	6229	1888
LNC_002652	XLOC_022193	intronic_lncRNA	Novel_lncRNA	NC_030813.1	67378029	67512428	+	15	1669	556
LNC_010133	XLOC_087791	intronic_lncRNA	Novel_lncRNA	NC_030836.1	47425051	47439725	-	9	956	318
LNC_004841	XLOC_042526	intronic_lncRNA	Novel_lncRNA	NC_030818.1	24352324	24362065	-	7	2412	560
LNC_010132	XLOC_087780	lincRNA	Novel_lncRNA	NC_030836.1	47260738	47268545	-	2	6233	232
LNC_004846	XLOC_042562	lincRNA	Novel_lncRNA	NC_030818.1	25019300	25026308	-	2	6805	158
LNC_004847	XLOC_042562	lincRNA	Novel_lncRNA	NC_030818.1	25019300	25027780	-	2	6299	158
LNC_004336	XLOC_038130	intronic_lncRNA	Novel_lncRNA	NC_030817.1	2953458	2992080	-	4	939	256
LNC_008568	XLOC_074483	lincRNA	Novel_lncRNA	NC_030829.1	59232929	59256029	-	2	3759	513
LNC_004337	XLOC_038134	lincRNA	Novel_lncRNA	NC_030817.1	3408685	3422101	-	2	1279	109
LNC_010565	XLOC_092757	intronic_lncRNA	Novel_lncRNA	NW_017189740.1	56755	60683	+	2	237	79
LNC_009326	XLOC_080464	intronic_lncRNA	Novel_lncRNA	NC_030832.1	36995911	36997561	-	3	434	134
LNC_010139	XLOC_087806	intronic_lncRNA	Novel_lncRNA	NC_030836.1	48354341	48373847	-	3	265	88
[truncated: 9,726 more rows]
