# Supplementary material for: Analysis and Screening of Reproductive Long Non-coding RNAs Through Genome-Wide Analyses of Goat Endometrium During the Pre-attachment Phase
Source: Front Genet. 2020 Oct 23;11:568017. doi: 10.3389/fgene.2020.568017 (PMC7649795; doi:10.3389/fgene.2020.568017)
Supplement: Supplementary file 4 [file Table_4.XLSX]

## Sheet: Sheet1
Table. S4 The information of differentially expressed 115 lncRNA transcripts (74 up-regulated and 41 down-regulated) and 881 mRNA transcripts (530 up-regulated and 351 down-regulated) in the endometrium of pregnant goats and that of nonpregnant goats.
transcript_id	gene_id	gene_name	P16_FPKM	C16_FPKM	log2(foldchange)	pvalue	qvalue
LNC_000211	XLOC_001690	.	0.858971	0	.	1.03346e-05	0.00178188
LNC_000353	XLOC_003178	.	5.4803	0.640313	3.09741	4.71914e-05	0.00595575
LNC_000424	XLOC_003733	.	0.774443	0.006134	6.98019	1.06345e-05	0.00181317
LNC_000599	XLOC_005003	.	0.757777	0.0311337	4.60523	0.000580119	0.0378555
LNC_000672	XLOC_005726	.	0.322282	1.92921	-2.58161	4.90161e-05	0.00613543
LNC_001138	XLOC_009456	.	4.38187	0.544301	3.00907	5.28462e-05	0.00656119
LNC_001144	XLOC_009461	.	1.22734	0	.	0.000145348	0.0137635
LNC_001238	XLOC_010107	.	1.03988	0	.	3.06109e-05	0.00421996
LNC_001248	XLOC_010188	.	0.000417333	1.55621	-11.8646	0.000363997	0.0271375
LNC_001306	XLOC_010654	.	0	0.822371	.	5.99778e-05	0.0071563
LNC_001489	XLOC_012066	.	0.614607	0	.	0.000746248	0.0443898
LNC_001585	XLOC_012823	.	1.05192	0	.	0.000420782	0.0300182
LNC_001740	XLOC_014145	.	0.628783	0.006584	6.57745	0.000137423	0.0132358
LNC_001744	XLOC_014322	.	0.366898	0	.	0.000128393	0.0125942
LNC_001805	XLOC_014852	.	0	0.723226	.	0.000491615	0.033584
LNC_001848	XLOC_015190	.	1.45563	0	.	0.000556889	0.0369703
LNC_001872	XLOC_015405	.	68.7057	6.8062	3.33551	3.12471e-07	0.000105088
LNC_001873	XLOC_015405	.	26.313	2.04373	3.68649	1.32749e-07	5.38108e-05
LNC_002064	XLOC_017121	.	0.894589	0.000276667	11.6589	8.02748e-05	0.00888525
LNC_002333	XLOC_019704	.	0	0.260287	.	0.000496555	0.0337938
LNC_002344	XLOC_019744	.	0	0.536006	.	1.06406e-07	4.4306e-05
LNC_002677	XLOC_022426	.	4.33353	0.162612	4.73604	6.7409e-05	0.00775571
LNC_002703	XLOC_022579	.	0	0.612976	.	0.000244026	0.0202392
LNC_002760	XLOC_023081	.	1.80137	0	.	5.99723e-07	0.000183542
LNC_002770	XLOC_023169	.	0	1.01059	.	2.25637e-05	0.00329758
LNC_002808	XLOC_023703	.	0.0198073	1.2583	-5.9893	0.000351176	0.0264778
LNC_003059	XLOC_026078	.	0	0.387956	.	0.00023866	0.0199021
LNC_003466	XLOC_030371	.	0.385057	0	.	0.000484085	0.03333
LNC_003497	XLOC_030483	.	0.076658	2.04149	-4.73504	7.38445e-06	0.00136554
LNC_003506	XLOC_030564	.	7.89796	0.476281	4.05159	7.49898e-05	0.00841645
LNC_003560	XLOC_031005	.	0	2.71597	.	3.35311e-06	0.000762976
LNC_004049	XLOC_035981	.	0.165304	0	.	7.33779e-05	0.00831739
LNC_004073	XLOC_036208	.	4.65529	0	.	3.78147e-08	1.83698e-05
LNC_004292	XLOC_037841	.	0.403034	0	.	0.000526891	0.0353624
LNC_004323	XLOC_038031	.	0	1.42081	.	0.000120892	0.011993
LNC_004398	XLOC_038643	.	0.509117	0	.	0.000215038	0.0183831
LNC_004419	XLOC_038807	.	0.244394	0	.	0.000859535	0.048445
LNC_004482	XLOC_039298	.	1.28607	0	.	0.000292786	0.0230942
LNC_004486	XLOC_039319	.	1.86201	0	.	2.41826e-07	8.45824e-05
LNC_004709	XLOC_041472	.	9.86361	0.26591	5.21311	4.74672e-11	5.92942e-08
LNC_004749	XLOC_041744	.	0.474411	0	.	0.000245874	0.0203007
LNC_004804	XLOC_042166	.	7.92537	0.178325	5.4739	2.31733e-09	1.64932e-06
LNC_005052	XLOC_044247	.	0	0.463591	.	0.000754388	0.0447435
LNC_005053	XLOC_044247	.	1.16347	0	.	8.14166e-05	0.00892856
LNC_005134	XLOC_044949	.	3.60268	0.013395	8.07123	7.07452e-11	8.03438e-08
LNC_005256	XLOC_046567	.	120.926	22.6877	2.41414	5.05034e-06	0.00102022
LNC_005290	XLOC_046838	.	0.625069	0.011747	5.73365	0.000443796	0.0312963
LNC_005292	XLOC_046838	.	0.430693	0	.	4.93145e-05	0.00616019
LNC_005318	XLOC_047012	.	0.7669	0.0488013	3.97405	0.000861318	0.0484901
LNC_005490	XLOC_048411	.	2.66477	0.0918113	4.8592	1.97642e-05	0.00298703
LNC_005493	XLOC_048463	.	0.03028	0.936805	-4.95131	2.39988e-05	0.00347267
LNC_005494	XLOC_048467	.	0.0806897	2.86181	-5.1484	2.23942e-07	8.11079e-05
LNC_005621	XLOC_049665	.	0.576961	0.00921467	5.9684	0.000696154	0.0429398
LNC_005734	XLOC_050699	.	0.316045	2.63675	-3.06056	0.000507105	0.0343223
LNC_006083	XLOC_053269	.	2.6008	0.104292	4.64025	3.48155e-05	0.00466134
LNC_006103	XLOC_053473	.	1.49908	0.032089	5.54585	0.000642867	0.0408187
LNC_006346	XLOC_055748	.	0.707307	0	.	1.78216e-12	2.94822e-09
LNC_006497	XLOC_057005	.	0	1.24322	.	1.11657e-08	6.15712e-06
LNC_006582	XLOC_057646	.	0.280119	11.5117	-5.36092	0.000450689	0.0316356
LNC_006887	XLOC_060589	.	0.069521	0.783691	-3.49476	0.000175466	0.0158175
LNC_006939	XLOC_061145	.	0.00165867	0.427444	-8.00957	0.00050803	0.0343223
LNC_006979	XLOC_061411	.	1.3801	0	.	7.22553e-07	0.000213656
LNC_007222	XLOC_063213	.	55.7464	8.40303	2.7299	0.000111656	0.0113339
LNC_007223	XLOC_063213	.	21.8078	0.481609	5.50084	2.39147e-07	8.43721e-05
LNC_007243	XLOC_063411	.	0.00606667	0.566444	-6.54489	0.000719721	0.0437066
LNC_007472	XLOC_065125	.	1.67613	0.017603	6.57317	1.52916e-05	0.00241856
LNC_007483	XLOC_065159	.	3.11222	0	.	0.000813014	0.046947
LNC_007529	XLOC_065507	.	1.11547	0.0178617	5.96464	0.000877629	0.0491504
LNC_007732	XLOC_066983	.	0.385035	0	.	0.000255525	0.0208836
LNC_007790	XLOC_067354	.	0.57686	0	.	0.000397679	0.0287725
LNC_007827	XLOC_067547	.	7.5354	0.948385	2.99014	0.00072971	0.043789
LNC_007875	XLOC_067966	.	0	0.55596	.	0.000485212	0.033338
LNC_007934	XLOC_068545	.	0.935848	0	.	0.000840311	0.0478907
LNC_008074	XLOC_070135	.	0.677078	0	.	0.000118929	0.0118366
LNC_008171	XLOC_071206	.	0	0.236467	.	0.000811266	0.0469346
LNC_008256	XLOC_071796	.	0.582457	6.82602	-3.55082	0.000696717	0.0429398
LNC_008425	XLOC_073495	.	0.379646	0	.	7.52776e-05	0.00842352
LNC_008446	XLOC_073571	.	0.504125	0	.	4.44813e-05	0.00571986
LNC_008480	XLOC_073933	.	0.595623	0	.	0.000621489	0.0397915
LNC_008625	XLOC_075100	.	0.00251233	0.499714	-7.63593	2.82415e-05	0.00397387
LNC_008758	XLOC_076264	.	1.35824	0.003038	8.8044	1.04521e-05	0.00179204
LNC_008785	XLOC_076508	.	0	6.5054	.	7.33406e-11	8.16201e-08
LNC_008789	XLOC_076508	.	0.050055	4.14659	-6.37227	2.04916e-05	0.0030629
LNC_008873	XLOC_077051	.	0.00430733	0.482253	-6.80685	0.000375508	0.0278263
LNC_008876	XLOC_077064	.	0.452647	0	.	0.000585304	0.0379914
LNC_008986	XLOC_077856	.	0.673783	0.0289017	4.54306	0.000395772	0.0287515
LNC_008987	XLOC_077856	.	0.875711	0.030491	4.844	0.000558957	0.0370273
LNC_009053	XLOC_078394	.	70.0059	10.4265	2.74723	0.000405222	0.029146
LNC_009088	XLOC_078666	.	3.37872	0	.	1.62588e-05	0.00254523
LNC_009252	XLOC_079939	.	0	0.358692	.	1.52081e-05	0.00241785
LNC_009460	XLOC_081444	.	2.25423	0.518002	2.12161	0.000824028	0.0472827
LNC_009462	XLOC_081449	.	3.4035	0.221569	3.94119	6.23434e-05	0.007381
LNC_009480	XLOC_081604	.	0.453791	0	.	0.000862867	0.0484988
LNC_010092	XLOC_087630	.	20.3874	0.954065	4.41745	5.72067e-06	0.00111161
LNC_010395	XLOC_090930	.	1.60759	0.0443357	5.18029	7.32736e-05	0.00831739
LNC_010506	XLOC_092147	.	0.517209	0	.	6.13299e-05	0.00727508
LNC_010507	XLOC_092149	.	0.372376	0	.	0.000361611	0.0270176
LNC_010561	XLOC_092754	.	151.633	0.932958	7.34456	7.25999e-08	3.17444e-05
LNC_010563	XLOC_092754	.	32.5019	0.0787973	8.68816	5.61342e-06	0.00109774
LNC_010628	XLOC_093304	.	0	8.4755	.	2.51058e-05	0.00359595
LNC_010630	XLOC_093318	.	4.42757	0.223721	4.30674	4.4989e-07	0.000144174
LNC_010701	XLOC_094027	.	0.520692	5.57379	-3.42016	0.000142657	0.0136223
LNC_010769	XLOC_095139	.	0	10.3498	.	0.000496895	0.0337938
NM_001285580.1	100860959	LOC100860959	0	0.695938	.	0.000656523	0.0413427
NM_001285623.1	100861279	LOC100861279	36.8326	0.857819	5.42417	3.91689e-06	0.000856247
NM_001285625.1	100653408	LGALS15	3284.11	575.289	2.51314	1.35756e-05	0.00219248
NM_001285716.1	100860869	3BHSD	77.325	8.30812	3.21834	2.37116e-06	0.000586032
NM_001285721.1	100860873	CXCL10	344.838	15.1464	4.50887	3.87684e-12	5.93243e-09
NM_001285749.1	100860903	RPSA	780.809	201.619	1.95334	0.000901092	0.0497788
NM_001285764.1	100860914	FST	52.0019	3.83165	3.76253	1.36799e-07	5.47276e-05
NM_001285772.1	100860921	SLC39A2	126.471	0.993001	6.9928	2.31661e-19	1.41797e-15
NM_001287235.1	102185301	IZUMO1	0.368906	5.18617	-3.81335	0.000399496	0.0288018
NM_001287570.1	102191547	LOC102191547	0.00600867	2.06809	-8.42704	2.2144e-06	0.000555496
NM_001314233.1	102182240	HSPA8	0.618997	121.712	-7.61932	3.87876e-05	0.0051057
NM_001314287.1	102187190	AKR1B1	14.966	69.1642	-2.20834	0.000185805	0.0165304
NM_001314289.1	102184119	IDO1	9.71275	0.783187	3.63245	3.40035e-05	0.00460469
NM_001314321.1	102174170	LOC102174170	0	1.20802	.	4.59627e-05	0.00583679
XM_005674949.3	102189797	UPK1B	25.7143	1.41606	4.18262	4.50868e-09	2.93587e-06
XM_005675028.3	102187626	PARP9	20.8916	5.05898	2.046	0.000122303	0.0120938
XM_005675030.3	102188085	PARP14	85.014	19.7905	2.10289	2.2661e-05	0.00329758
XM_005675140.3	102170912	RTP4	40.4395	9.1535	2.14337	7.62016e-05	0.0084804
XM_005675161.3	102176165	AHSG	6.63188	0.017147	8.59532	1.05111e-08	5.84883e-06
XM_005675164.3	102177003	CRYGS	30.4183	0.600241	5.66326	1.56889e-08	8.35046e-06
XM_005675308.3	102173335	TNFSF10	207.533	24.9401	3.0568	2.27697e-08	1.18111e-05
XM_005675348.3	102182261	MECOM	7.07207	39.3565	-2.4764	2.28533e-06	0.000570951
XM_005675434.3	102189163	SUCNR1	3.90003	0.554044	2.81541	0.000388154	0.0284533
XM_005675552.3	102172488	LOC102172488	9.84366	1.74464	2.49626	0.000238647	0.0199021
XM_005675553.3	102172488	LOC102172488	5.68591	0.6745	3.0755	0.000460699	0.0320442
XM_005676033.3	102180437	SCN3A	1.96233	22.2743	-3.50474	1.28082e-10	1.30663e-07
XM_005676153.3	102184100	TNFAIP6	11.163	1.5778	2.82273	0.000223591	0.018825
XM_005676369.3	102171285	TRAK2	0	15.425	.	1.28686e-08	6.97055e-06
XM_005676406.3	102179992	NRP2	1.93863	0.000592667	11.6755	1.33545e-10	1.34002e-07
XM_005676449.3	102190743	PTH2R	0	0.195692	.	0.00053157	0.0355983
XM_005676662.3	102174608	SP110	0.857971	0	.	2.45643e-06	0.000599027
XM_005676663.3	102174608	SP110	22.3551	5.52961	2.01536	0.000307184	0.0239217
XM_005676826.3	102172852	PAFAH2	25.6422	3.57686	2.84175	3.13228e-06	0.000725864
XM_005677119.3	102178583	CCDC190	0.506168	0	.	0.000143981	0.0137059
XM_005677145.3	102184859	LOC102184859	0	0.433903	.	5.04762e-05	0.00629245
XM_005677158.2	102189639	MPZ	3.74743	0.167151	4.48667	0.000129147	0.012648
XM_005677583.3	102189643	S100A11	173.346	40.2931	2.10505	0.00014076	0.0135043
XM_005678025.3	102170840	COL11A1	0.252441	2.33747	-3.21093	0.000114422	0.0115382
XM_005678196.3	102174179	IFI44	30.6942	4.84186	2.66433	7.44035e-06	0.00137174
XM_005678197.3	102174179	IFI44	14.6856	1.91062	2.94229	1.32785e-05	0.00215017
XM_005678249.3	102188998	IFI44L	140.675	25.0143	2.49155	2.97172e-06	0.0006996
XM_005678304.3	102180558	PDE4B	1.78351	0	.	8.67235e-06	0.00155212
XM_005678380.3	102176659	LDLRAD1	0.739427	0.0268977	4.78085	0.000795032	0.0463334
XM_005678381.3	102176659	LDLRAD1	0.553106	0	.	2.05164e-05	0.0030629
XM_005678630.3	102183386	NFYC	0	1.01735	.	2.0473e-06	0.000521327
XM_005678719.3	102183656	ZMYM1	0	0.363606	.	0.000723338	0.0437066
XM_005678918.3	102180452	SAMD9	48.4634	8.4566	2.51874	1.31141e-06	0.000368212
XM_005678997.3	102179730	AGR2	93.5175	14.1064	2.72889	3.54749e-06	0.000795379
XM_005678998.3	102179730	AGR2	70.1783	6.63674	3.40248	3.42671e-05	0.00462844
XM_005679233.3	102183126	PPP1R17	5.72575	0.227366	4.65438	1.13294e-05	0.00191563
XM_005679397.3	102185245	PTPRZ1	0	0.518876	.	0.000137529	0.0132358
XM_005679398.3	102185894	AASS	4.03449	0.797878	2.33815	0.000618532	0.0396787
XM_005679712.3	102172413	LGR5	6.68941	23.638	-1.82116	0.00051967	0.0350313
XM_005679765.3	102188287	PPFIA2	0	1.02278	.	1.23629e-09	9.45901e-07
XM_005679898.3	102174723	MAP3K12	0	0.337025	.	0.000192309	0.0170009
XM_005680659.3	102174005	FOXRED2	0.977898	7.94039	-3.02145	7.28723e-07	0.000214444
XM_005680780.3	102187656	ABCC9	0.246436	0	.	2.19318e-06	0.000552438
XM_005681282.3	102174373	LOC102174373	5.02305	0.632511	2.9894	0.000895577	0.0496207
XM_005681308.3	102181762	ELOVL6	5.37649	0	.	0.000117637	0.0117654
XM_005681385.3	102181105	LOC102181105	52.3156	0.304798	7.42325	2.53877e-18	1.41269e-14
XM_005681579.2	102185727	GABRB1	1.61544	12.3469	-2.93415	7.45798e-05	0.0084034
XM_005681728.2	102172612	ENAM	0.07199	0	.	0.000847534	0.0481278
XM_005681847.3	102178994	PLAC8	94.653	10.4599	3.17778	1.88776e-07	7.08882e-05
XM_005682391.3	102190599	CNN1	136.873	18.2221	2.90907	0.000680405	0.0424968
XM_005682621.3	102188583	IRF1	58.5421	17.9724	1.70369	0.000571872	0.0375576
XM_005683104.3	102169864	TCERG1	0.649864	0	.	9.1452e-05	0.00970136
XM_005683192.3	102191697	FAT2	0.371343	1.95223	-2.3943	0.000457978	0.0319275
XM_005683206.3	102171707	FAM114A2	0	5.83394	.	8.35329e-15	2.32407e-11
XM_005683372.3	102185463	HMMR	0	0.655902	.	3.85891e-07	0.000124973
XM_005683401.3	102169756	EDIL3	1.4206	0	.	0.000727881	0.0437651
XM_005683566.3	102183788	DDX58	215.19	20.1316	3.41808	3.03611e-10	2.7329e-07
XM_005683683.3	102176795	IL33	7.84406	0.547114	3.84169	0.000167527	0.0153276
XM_005683693.3	102179284	CD274	29.4116	2.63991	3.47782	2.85104e-07	9.74911e-05
XM_005683751.3	102171067	GDA	1.73365	0.109899	3.97956	1.85229e-05	0.00283441
XM_005683802.3	102190784	PSAT1	18.1658	76.2718	-2.06992	0.000221966	0.0187397
XM_005684022.3	102181300	EBF2	1.11404	0.059367	4.23	0.000594743	0.038441
XM_005684098.3	102175577	FRMD3	0	0.634308	.	4.90644e-06	0.00100441
XM_005684188.3	102174120	SYK	0.00827333	0.860333	-6.70028	0.000359261	0.0269583
XM_005684250.3	102175765	ALDOB	25.8076	1.05381	4.61411	4.09928e-10	3.53398e-07
XM_005684474.3	102178542	ECHDC1	3.08923	0.019188	7.3309	1.13109e-05	0.00191563
XM_005684732.3	102187050	LAMA2	0	11.2603	.	5.5462e-05	0.00674905
XM_005685183.3	102180499	BBS4	1.87414	0	.	1.55378e-09	1.15982e-06
XM_005685384.3	100860921	SLC39A2	8.60025	0.05427	7.30808	2.78883e-09	1.93979e-06
XM_005685400.2	102176422	RNASE12	3.53685	30.1522	-3.09173	4.56952e-05	0.00581488
XM_005685450.3	102190881	SLC12A6	0.452918	0	.	5.49681e-05	0.00671565
XM_005685460.3	102169675	SCG5	0	0.343413	.	0.000702497	0.0430853
XM_005685638.3	102185471	ATL1	0.393715	0.001015	8.59953	0.000214496	0.0183623
XM_005685753.3	102189961	UNC13C	1.45588	0.13296	3.45283	1.92276e-05	0.00291316
XM_005686081.3	102191144	AREL1	0.437642	0	.	0.000168909	0.015385
XM_005686291.3	102186601	IL1R2	0.960406	0	.	1.50242e-06	0.000406909
XM_005686292.3	102186601	IL1R2	346.196	7.65618	5.49882	2.03471e-13	4.61269e-10
XM_005686335.2	102174034	WDR54	0	0.344964	.	0.000524184	0.035258
XM_005686384.3	102185659	CLEC4F	72.887	3.97395	4.19701	7.08812e-11	8.03438e-08
XM_005686498.3	102174483	QPCT	18.3783	81.6204	-2.15093	0.000160619	0.0148285
XM_005686939.3	102190328	ASXL2	0.542006	0	.	8.32113e-06	0.0015026
XM_005687564.3	102169602	FGF9	33.0639	5.29247	2.64324	7.70807e-06	0.00140001
XM_005687660.3	102181509	COMMD6	21.2119	0	.	9.67265e-35	1.97351e-30
XM_005687825.3	102186409	LOC102186409	72.9265	269.566	-1.88612	0.000455808	0.0318467
XM_005687901.3	102185098	PARD3	2.79	0	.	5.48924e-07	0.000170554
XM_005688134.3	102187504	LOC102187504	2.1259	0	.	1.85541e-06	0.00047919
XM_005688313.3	102168464	ZBP1	23.0911	1.13746	4.34345	3.73741e-10	3.26804e-07
XM_005688549.3	102185756	BPI	0.39217	0	.	4.15624e-05	0.00538981
XM_005688589.3	102173761	LOC102173761	1.13619	0.0199237	5.83357	0.000847617	0.0481278
XM_005688599.3	102177175	LOC102177175	7.7133	0.546028	3.8203	0.00078649	0.0459793
XM_005688600.3	102177175	LOC102177175	6.11282	0.389871	3.97077	0.000539412	0.0360053
XM_005688718.2	102190433	WFDC13	0.305769	8.80524	-4.84785	0.000239967	0.0199838
XM_005688967.3	102179787	PCMTD1	0	1.78445	.	9.7164e-06	0.00169439
XM_005689359.3	102170069	MMP13	0.353474	0.00510967	6.11223	0.000388135	0.0284533
XM_005689378.3	102177257	CEP126	0.428989	0.0133323	5.00794	0.0008576	0.0484251
XM_005689436.3	102171725	CRYAB	49.3799	5.17439	3.25446	1.00638e-07	4.24823e-05
XM_005689502.3	102189225	TMPRSS4	0.0934647	1.9426	-4.37743	0.000385311	0.0284084
XM_005689800.3	102170165	LOC102170165	4.34422	0.605192	2.84363	0.000561047	0.0371256
XM_005690025.2	102180782	BDNF	0.845865	0	.	0.000740095	0.0441956
XM_005690294.3	102175500	LOC102175500	3.82025	0.171065	4.48105	5.36863e-05	0.00662517
XM_005690299.3	102176630	FAM111B	10.5903	1.35689	2.96436	5.30632e-06	0.00105783
XM_005690418.3	102176714	PIGR	8.65114	1.46869	2.55836	1.84841e-05	0.00283441
XM_005690585.3	102180690	FAM177B	2.11889	31.1296	-3.87691	3.53409e-09	2.37713e-06
XM_005690627.3	102171267	METTL18	57.9472	11.7301	2.30452	0.000111026	0.0112887
XM_005690795.3	102169982	ISG15	689.027	40.7267	4.08051	1.94965e-11	2.59426e-08
XM_005690918.3	102184927	ANGPTL1	13.2243	0.493157	4.745	1.8794e-06	0.000483345
XM_005691043.3	102168375	HSD11B1	140.412	15.1926	3.20823	2.39846e-07	8.43721e-05
XM_005691488.3	102190983	LOC102190983	278.023	76.8266	1.85553	0.000212492	0.0182675
XM_005692043.2	102175149	CCDC113	0.858816	0	.	2.49997e-05	0.00359203
XM_005692255.2	102190903	LOC102190903	1.98325	109.687	-5.78939	1.224e-11	1.74232e-08
XM_005692256.2	102191166	LOC102191166	0	1.59527	.	0.000243683	0.0202383
XM_005692427.3	102191547	LOC102191547	0	0.415387	.	8.00675e-05	0.00887835
XM_005692428.3	102168381	LOC102168381	0.437678	21.7063	-5.6321	4.15199e-13	8.4713e-10
XM_005692688.3	102185860	FGF21	0	1.13539	.	7.06992e-06	0.00131533
XM_005692690.3	102186426	PLEKHA4	22.134	2.9913	2.88742	1.29622e-06	0.000365623
XM_005693205.3	102172655	SLFN11	13.9446	3.54025	1.97779	0.000307894	0.0239465
XM_005693214.3	102174969	LOC102174969	33.438	1.47277	4.50488	1.4814e-08	7.95394e-06
XM_005693425.3	102190635	XAF1	41.4269	10.1523	2.02876	0.000209767	0.0181351
XM_005693438.3	102171007	RPAIN	2.65366	27.7871	-3.38836	4.15694e-06	0.000897724
XM_005693441.3	102171645	NUP88	40.9537	131.259	-1.68035	0.000686064	0.0427195
XM_005693583.3	102183004	MYOCD	1.70398	0	.	1.23326e-05	0.00203251
XM_005693584.3	102183004	MYOCD	0.598891	0	.	4.1653e-06	0.000897724
XM_005693712.3	102171275	PRR15L	0.229573	3.06534	-3.73902	0.000783789	0.045909
XM_005694606.3	102188170	CCNB1	2.07813	18.6797	-3.16811	2.09288e-06	0.000529352
XM_005694718.3	100860914	FST	119.757	12.2353	3.291	1.64802e-07	6.26948e-05
XM_005694942.3	102177100	ISG20	63.671	0.577747	6.78406	1.95026e-15	6.28281e-12
XM_005695149.3	102173973	PML	15.9646	4.24893	1.90971	0.000330613	0.025428
XM_005695151.2	102173973	PML	13.1172	1.84968	2.82611	4.45815e-06	0.000934517
XM_005695408.3	102190826	WARS	59.6505	3.20619	4.2176	1.30618e-11	1.77667e-08
XM_005695559.3	102187274	CX3CR1	0.482019	4.29071	-3.15405	0.000443811	0.0312963
XM_005695649.3	102190560	GRM7	8.08978	33.259	-2.03957	0.000105631	0.010879
XM_005695650.3	102190560	GRM7	0	2.10303	.	4.20871e-07	0.000135585
XM_005695886.3	100861387	ALAS1	91.1397	26.1713	1.8001	0.000710301	0.0434334
XM_005695888.3	102185405	POC1A	0.284708	0	.	0.000204609	0.017774
XM_005695943.2	102176743	UBA7	49.4973	5.21671	3.24614	1.00192e-08	5.6263e-06
XM_005696388.3	102188096	ADGRF4	1.30526	0	.	2.33977e-06	0.000582175
XM_005696445.3	102181173	TAP1	43.9794	12.4258	1.82349	0.000453473	0.0317581
XM_005696612.3	102188814	LOC102188814	125.794	35.9577	1.80669	0.000162887	0.0150153
XM_005696726.3	102177765	PRSS16	5.24837	32.3011	-2.62164	1.88068e-05	0.00287068
XM_005697025.3	102186073	AQP4	0.194082	0	.	0.000696653	0.0429398
XM_005697152.3	102179252	PRELID3A	0.0947113	1.48287	-3.96871	0.000336481	0.0258091
XM_005697510.3	102169241	ZC3H7A	2.69666	0.044177	5.93174	6.6807e-09	4.02822e-06
XM_005697530.3	102175353	COQ7	2.77578	0	.	3.8409e-06	0.000848728
XM_005698194.3	102168687	LOC102168687	302.94	29.4068	3.36481	2.80199e-10	2.59859e-07
XM_005698197.3	102169450	IFIT2	83.4583	4.1628	4.32543	1.90249e-13	4.47882e-10
XM_005698311.3	102176933	PYROXD2	1.52308	0	.	0.000102894	0.0106746
XM_005698421.3	102184587	INA	0.0255603	5.12209	-7.64668	4.24546e-11	5.41376e-08
XM_005698483.3	102177304	ACSL5	23.3269	2.92253	2.9967	3.00956e-07	0.00010234
XM_005699176.3	100861354	DNAJB12	0.360303	0	.	0.000742579	0.0443007
XM_005699275.3	102177409	FAM213A	133.171	35.8844	1.89185	0.000722618	0.0437066
XM_005699276.3	102177409	FAM213A	61.3542	15.7315	1.96351	0.000481278	0.0332115
XM_005699277.3	102177409	FAM213A	213.738	44.9712	2.24877	6.43259e-05	0.00745661
XM_005699329.3	102176495	LOC102176495	29.7986	2.9702	3.32661	1.09142e-07	4.48352e-05
XM_005699335.3	102178514	GDF10	0.486452	3.97638	-3.03109	0.000578593	0.0377963
XM_005699648.3	102175097	MS4A8	19.8472	1.68113	3.56143	1.26991e-06	0.000359862
XM_005699649.3	102175097	MS4A8	14.8618	0.820122	4.17963	1.09721e-06	0.000312368
XM_005699870.3	102185812	BATF2	4.89057	0.372044	3.71646	5.75284e-05	0.00694527
XM_005700083.3	102180655	LOC102180655	473.701	136.3	1.79719	0.000202934	0.0177195
XM_005701074.3	102185078	BMX	9.90144	1.75497	2.49619	0.000126282	0.0124087
XM_005701084.3	102187387	ASB9	0.000481667	0.839824	-10.7678	4.0242e-05	0.00527446
XM_005701097.3	102191509	GPM6B	0.524072	0	.	0.000374052	0.027752
XM_005701145.3	102181853	LOC102181853	0	0.7185	.	3.84746e-05	0.00507541
XM_005701415.3	102173932	LOC102173932	144.194	37.5291	1.94193	0.00016883	0.015385
XM_005701580.3	102179937	LOC102179937	0.53418	35.0232	-6.03484	2.16443e-15	6.62412e-12
XM_005701687.3	102177617	ERICH4	0.436151	0	.	0.000884527	0.0493537
XM_005709413.3	102183237	GLRX	174.989	42.0058	2.0586	0.000248749	0.0204922
XM_005709702.3	102185704	TACSTD2	47.5206	11.7876	2.01128	0.000604461	0.0389868
XM_005709721.3	102185769	EID2	28.5805	5.10787	2.48424	8.94867e-05	0.00955915
XM_013962472.2	100860869	3BHSD	15.3805	2.12729	2.85401	6.53231e-05	0.00754407
XM_013962473.2	100860869	3BHSD	19.5994	2.39863	3.03052	4.48533e-05	0.00573321
XM_013962488.2	102171475	PDE4DIP	0.41407	0	.	0.000295806	0.0232724
XM_013963006.2	102183656	ZMYM1	0.00461767	1.22034	-8.0459	4.22013e-05	0.00544957
XM_013963150.2	102168601	ASNS	1.53203	0.002295	9.38273	5.76676e-07	0.000178272
XM_013963164.2	102175267	ETV1	0.109849	0	.	0.000285577	0.022613
XM_013963262.2	102187626	PARP9	21.8887	5.56465	1.97582	0.000390133	0.028496
XM_013963417.2	102186458	CADPS2	0.00077	1.70997	-11.1168	0.000660715	0.0415213
XM_013963424.2	102186458	CADPS2	0	4.56515	.	0.0001728	0.0156232
XM_013963556.2	102184403	LOC102184403	0.0275703	1.60652	-5.86468	6.77602e-09	4.02822e-06
XM_013963635.2	102172413	LGR5	0	1.89456	.	0.000626418	0.0400652
XM_013964000.2	102188830	APAF1	1.24558	0	.	0.000436242	0.0308693
XM_013964018.2	102171036	ANO4	0	0.475484	.	1.41128e-06	0.000389114
XM_013964126.2	102181660	BICD1	0.957095	0	.	2.23332e-09	1.60822e-06
XM_013964465.2	102179178	ZGRF1	0.076645	1.15282	-3.91083	0.000513287	0.0346393
XM_013964591.2	102171772	UGDH	11.6387	2.46608	2.23863	0.000294201	0.023176
XM_013964771.2	102184473	USP16	0.114557	9.33978	-6.34925	3.65236e-09	2.42997e-06
XM_013965102.2	100861135	LXN	30.6399	4.25227	2.84911	1.43857e-05	0.00230506
XM_013965577.2	102181774	KLHL3	0.884102	0.00191233	8.85274	4.3974e-09	2.8942e-06
XM_013965606.2	102184949	MME	0	2.07119	.	5.15137e-10	4.26095e-07
XM_013965740.2	102184055	ATP10B	0.060632	0	.	0.000328615	0.0253437
XM_013965820.2	102171465	TM4SF1	0	52.1186	.	1.77495e-08	9.28574e-06
XM_013965831.2	102190411	AADAT	0	0.868874	.	0.000220782	0.0187171
XM_013965842.2	102171788	LOC102171788	0	3.3344	.	0.000893767	0.0496207
XM_013966062.2	102176122	INVS	5.86149	0.0322263	7.50688	8.07697e-16	2.90814e-12
XM_013966063.2	102176122	INVS	1.4302	10.3856	-2.8603	1.72786e-05	0.00267748
XM_013966310.2	102183419	C5	4.60992	0.236436	4.28522	5.84996e-08	2.69226e-05
XM_013966367.2	102181955	TPD52L1	0.00607433	3.93708	-9.34018	0.00018396	0.016414
XM_013966475.2	102189211	KLHL32	0	0.71283	.	6.84433e-09	4.02822e-06
XM_013966740.2	102181215	TXNDC16	2.5498	11.9973	-2.23426	0.000101016	0.0105154
XM_013966998.2	102186021	MGA	0.49636	0	.	3.36885e-11	4.38732e-08
XM_013967472.2	102188323	IL1RL1	0.0138133	2.59747	-7.5549	1.53773e-07	5.99508e-05
XM_013967668.2	102190136	PNPT1	46.2247	12.5228	1.88411	0.00015645	0.0145093
XM_013967845.2	102171250	PLB1	1.86248	0.116258	4.00182	3.48772e-05	0.00466134
XM_013968612.2	102184534	LOC102184534	1802.78	351.192	2.35989	1.34265e-06	0.000375261
XM_013968798.2	102168464	ZBP1	9.23846	0.416087	4.4727	3.45962e-08	1.69577e-05
XM_013968888.2	102171893	LOC102171893	9.58575	0.779536	3.6202	1.11609e-07	4.55432e-05
XM_013968963.2	102187241	BPIFB1	0	4.49361	.	0.000721505	0.0437066
XM_013969817.2	102172562	PRR5L	0.00760767	0.350872	-5.52735	0.000888697	0.0494972
XM_013969972.2	102176630	FAM111B	4.71348	0.566514	3.05661	1.92279e-05	0.00291316
XM_013970003.2	102173893	ACMSD	1.25222	0	.	6.43699e-05	0.00745661
XM_013970119.2	102182522	DISP1	0.001797	0.539075	-8.22875	0.000397197	0.0287716
XM_013970335.2	102187515	LOC102187515	0	0.736367	.	0.000389808	0.028496
XM_013970357.2	102185680	FAM20B	1.05667	0.0491743	4.42548	0.000799717	0.0464992
XM_013970657.2	102171199	SF3B1	13.9863	65.0343	-2.21719	0.00041143	0.0295231
XM_013970972.2	102172181	MLKL	6.5395	1.13431	2.52736	6.3098e-05	0.00739644
XM_013971231.2	102188620	FXYD3	1.2091	0	.	5.93012e-05	0.00712741
XM_013971251.2	102179126	HSF4	0	0.608635	.	0.000817811	0.0470972
XM_013971788.2	102179130	LOC102179130	1.37896	0	.	0.000534019	0.0357233
XM_013972063.2	106503212	LOC106503212	7.77647	0.953423	3.02793	0.000583388	0.0379575
XM_013972218.2	102173412	DHRS7B	4.72413	0	.	9.61216e-06	0.00168582
XM_013972491.2	102178577	LANCL1	1.97014	0	.	0.000463749	0.0322198
XM_013972588.2	102169415	TTLL6	0.292419	0	.	0.00075761	0.0448912
XM_013972683.2	102169343	PLCD4	0	0.291897	.	3.08976e-05	0.00424278
XM_013972927.2	102172941	MCTP2	0	0.694056	.	0.000130416	0.0127112
XM_013973259.2	102186814	LOC102186814	46.5182	12.5303	1.89237	0.000212065	0.0182563
XM_013973555.2	102188092	ITPR1	0	6.51594	.	7.58251e-05	0.00846931
XM_013973659.2	102168215	CHL1	1.72407	0.001874	9.84549	3.05871e-05	0.00421996
XM_013973919.2	102184854	MLIP	0	0.714237	.	0.000698019	0.0429398
XM_013974004.2	102178316	EHMT2	0.200795	3.12454	-3.95985	0.000453061	0.0317581
XM_013974260.2	102177114	DTNA	0	2.0674	.	3.11784e-06	0.000725627
XM_013974336.2	102191571	NETO1	0.263399	0	.	0.000236461	0.0197726
XM_013974340.2	102171118	LOC102171118	26.5078	0.830191	4.99683	1.20691e-09	9.35113e-07
XM_013974831.2	102180100	ITGAM	0	0.501032	.	0.000220335	0.0187052
XM_013975107.2	102187289	SORBS1	3.29004	0	.	9.08049e-13	1.63473e-09
XM_013976041.1	102175371	YIF1A	0	1.64293	.	4.51633e-06	0.000942242
XM_013976746.2	102183377	MSTO1	4.06116	0.0402523	6.65668	2.02327e-07	7.50561e-05
XM_013976808.2	102178162	LOC102178162	0	0.432486	.	0.000346517	0.0263478
XM_018038226.1	102184376	SPICE1	11.2871	2.53527	2.15447	0.000177854	0.0160092
XM_018038244.1	106503460	EEFSEC	0	0.34501	.	0.000834918	0.0477166
XM_018038284.1	102168669	UBE2D4	0.00048	0.263788	-9.10213	0.000268236	0.0217463
XM_018038293.1	102190467	TEX264	0.951707	0	.	0.000398525	0.0287996
XM_018038461.1	108633374	TMEM40	0.739051	0	.	5.83994e-05	0.00703655
XM_018038465.1	102185124	OXTR	5.10458	0.213386	4.58025	6.31587e-09	3.94478e-06
XM_018038468.1	102185038	SIDT1	0.859486	0.016754	5.6809	1.98427e-05	0.0029915
XM_018038478.1	102188718	CNTN3	0.14024	2.09867	-3.90351	3.00719e-05	0.00417386
XM_018038712.1	102185793	DEFB112	2.51764	30.5511	-3.60108	2.84101e-06	0.000676636
XM_018038722.1	102171675	KIF13A	0	1.77016	.	0.000369652	0.0274921
XM_018038735.1	102174709	PRICKLE4	1.50617	0.0222827	6.07882	0.000731376	0.043846
XM_018038774.1	102181637	SLC35B2	0.0484827	1.65615	-5.09422	0.000812514	0.046947
XM_018038776.1	102187010	SCUBE3	1.59683	0.0964683	4.04902	0.000350525	0.0264778
XM_018038847.1	102191093	PPP1R10	0	3.11012	.	0.00031544	0.0244402
XM_018038869.1	102182457	DDR1	0.00287467	0.417013	-7.18055	0.000821081	0.0472345
XM_018038899.1	102189753	LOC102189753	23.7858	0	.	2.87912e-24	2.20285e-20
XM_018038900.1	102170693	LOC102170693	13.029	2.21535	2.55612	1.66229e-06	0.000440464
XM_018038907.1	102174446	TNXB	0.306828	0	.	9.39496e-09	5.32459e-06
XM_018038908.1	102174446	TNXB	0.814717	0.123984	2.71614	0.000897669	0.0496794
XM_018038909.1	102174446	TNXB	0	1.62301	.	3.20923e-05	0.00436519
XM_018038915.1	102174446	TNXB	10.37	1.68659	2.62024	7.60068e-05	0.00847414
XM_018039017.1	102181344	RAB23	0	2.03658	.	0.000639605	0.0407131
XM_018039129.1	108633505	LOC108633505	0.619438	38.533	-5.95899	7.36802e-05	0.00832083
XM_018039217.1	100860989	SIRT5	0.0325007	1.4689	-5.49813	0.000500721	0.0339785
XM_018039218.1	100860989	SIRT5	0.796382	0	.	0.000889251	0.0494972
XM_018039231.1	100860988	TPMT	2.19387	0.0281747	6.28293	1.42362e-05	0.00228709
XM_018039287.1	102173896	MDFI	0	0.41611	.	0.000136528	0.0132036
XM_018039406.1	102188726	TCF4	0.347303	7.28782	-4.39122	1.26491e-05	0.00205947
XM_018039425.1	102179252	PRELID3A	0	0.282958	.	0.000790554	0.0461727
XM_018039465.1	102180714	SETBP1	0	0.2623	.	0.00015683	0.0145226
XM_018039507.1	102186543	PIAS2	1.20467	0	.	9.21899e-06	0.00163561
XM_018039637.1	102190835	LAMA3	0.778079	0.0300097	4.69642	0.000428225	0.0303785
XM_018039638.1	102190835	LAMA3	2.97696	0.520345	2.5163	3.04768e-05	0.00421996
XM_018039812.1	102174351	GRP	604.979	97.4402	2.6343	0.000129499	0.0126621
XM_018039821.1	102190014	FARP2	0.454766	0	.	0.000528574	0.0354365
XM_018039996.1	102170961	LOC102170961	0.268509	0	.	0.000799941	0.0464992
XM_018040024.1	102170478	SETD1A	0.223281	0	.	0.000305918	0.0238534
XM_018040036.1	102190654	MAPK8IP3	0	0.237516	.	4.94123e-06	0.00100816
XM_018040075.1	106502000	DUSP28	0	0.305191	.	8.78599e-05	0.00943477
XM_018040115.1	102179828	ZNF263	0.601144	0	.	0.000210848	0.0182028
XM_018040126.1	102180365	ZNF205	0.568218	0	.	0.000652324	0.0412565
XM_018040157.1	102177951	WBSCR28	4.00835	0.0349113	6.84317	1.5266e-05	0.00241856
XM_018040214.1	102171482	BUD31	0	1.07521	.	3.32319e-05	0.00451018
XM_018040233.1	102170659	TRRAP	0.700323	0.00296	7.88628	5.44147e-09	3.50597e-06
XM_018040237.1	102170659	TRRAP	0.777663	0	.	1.46009e-12	2.53181e-09
XM_018040246.1	102177493	MYH11	72.4349	8.01092	3.17665	0.000146718	0.0138063
XM_018040319.1	102184684	AMDHD2	0	2.77403	.	6.01702e-05	0.00716529
XM_018040654.1	102182749	CLN3	6.56278	0.973514	2.75303	0.000613253	0.0393878
XM_018040761.1	102177581	LOC102177581	3.23192	0	.	3.58977e-07	0.000117501
XM_018040790.1	106503617	LOC106503617	2.16188	0.0430497	5.65014	7.46859e-05	0.0084034
XM_018040791.1	108633902	LOC108633902	1.07393	0	.	6.97565e-07	0.000207268
XM_018040792.1	108633902	LOC108633902	0	0.426483	.	2.82053e-05	0.00397387
XM_018040883.1	102168233	SH3BP4	0.420612	0.00126933	8.37228	0.000270022	0.0218332
XM_018041036.1	102171485	DGKD	6.12432	1.31804	2.21615	0.000419138	0.029961
XM_018041045.1	102170934	TMEM130	0	0.400383	.	1.44427e-05	0.00230815
XM_018041074.1	102174992	AQP8	25.8768	1.01095	4.67787	3.09442e-09	2.12816e-06
XM_018041091.1	102170660	NGEF	0.837477	0	.	3.42713e-07	0.000113942
XM_018041098.1	102188464	GIGYF2	10.5671	1.71712	2.62151	2.37442e-06	0.000586032
XM_018041131.1	102187735	ZSCAN20	0.736997	0	.	0.000717747	0.0436781
XM_018041135.1	108634013	FGFBP3	0.540074	0	.	0.000326373	0.0252234
XM_018041219.1	102180102	TCF7L2	0	0.45752	.	0.000328757	0.0253437
XM_018041262.1	102168968	IFIT3	259.083	22.687	3.51347	8.35122e-11	8.96789e-08
XM_018041271.1	102180103	MTG1	0.807242	0	.	0.000720894	0.0437066
XM_018041323.1	102186826	KCNIP2	0.284483	0	.	0.00086192	0.0484901
XM_018041348.1	102181262	CHUK	0.563444	0	.	0.000253818	0.0208257
XM_018041361.1	102177401	HPS1	0	0.272794	.	0.000805374	0.046682
XM_018041368.1	102177126	IKZF5	0.336473	0	.	0.000427264	0.0303745
XM_018041411.1	102191106	TIAL1	0	0.751314	.	0.000454685	0.0318067
XM_018041535.1	102180449	AGO3	0.263339	0	.	3.79634e-05	0.0050188
XM_018041677.1	106501886	KNDC1	0	0.136202	.	0.000661429	0.0415235
XM_018041725.1	102175265	LOC102175265	1.54211	0.015235	6.66138	0.000104476	0.0108204
XM_018041768.1	102173362	LOC102173362	0.230841	0.00803933	4.84368	0.000699574	0.0429788
XM_018041855.1	102189372	FAT1	0.414985	0	.	0.000752324	0.0446644
XM_018041900.1	102180564	TACC1	0.60608	0	.	1.76586e-06	0.000462879
XM_018042020.1	102170023	SLC7A2	23.4569	5.17603	2.18009	4.7393e-06	0.000980685
XM_018042038.1	102180997	ZNF385D	0.00213833	0.779972	-8.51079	1.51983e-06	0.000409812
XM_018042050.1	102182278	WRN	0	0.28278	.	0.000805168	0.046682
XM_018042103.1	102185807	TENM3	1.32714	5.61074	-2.07987	0.000629002	0.0401885
XM_018042104.1	102169353	LOC102169353	0.000531333	0.851702	-10.6465	6.84746e-05	0.0078488
XM_018042116.1	100861098	UBXN8	1.68104	0	.	1.64908e-07	6.26948e-05
XM_018042144.1	102169353	LOC102169353	1.69698	0	.	0.000105701	0.010879
XM_018042237.1	102171405	HEATR1	0	0.636985	.	6.78936e-09	4.02822e-06
XM_018042270.1	102178329	B3GALNT2	2.65449	0	.	0.00070733	0.0433383
XM_018042285.1	102170669	COG2	0.025312	3.01405	-6.89574	9.68824e-06	0.00169431
XM_018042290.1	102178039	ARID4B	4.40349	0	.	2.19318e-07	7.99063e-05
XM_018042329.1	102181839	ERCC6	2.08505	0	.	6.32853e-15	1.84458e-11
XM_018042421.1	102184776	RIMS3	0	0.382131	.	0.000134818	0.0130778
XM_018042436.1	102184776	RIMS3	0.430048	0	.	0.000145709	0.0137635
XM_018042474.1	102177409	FAM213A	64.6217	11.8776	2.44378	2.35981e-05	0.00342279
XM_018042475.1	102177409	FAM213A	20.7496	4.27322	2.27969	0.000283295	0.0224979
XM_018042479.1	102177409	FAM213A	50.6963	11.4162	2.1508	0.000384076	0.0283581
XM_018042508.1	102168605	AIFM2	0	0.974147	.	0.000665713	0.0417206
XM_018042528.1	102179448	P4HA1	2.54957	0.00563367	8.82197	5.60497e-09	3.5737e-06
XM_018042566.1	102191492	COL13A1	2.07397	0	.	1.186e-05	0.00196732
XM_018042601.1	102188921	SLC16A9	1.1012	7.05457	-2.67949	0.000180671	0.0162389
XM_018042659.1	100860919	ETS1	1.55568	15.9067	-3.35401	4.75869e-08	2.24057e-05
XM_018042714.1	102184126	SLC25A22	0.00630033	1.37832	-7.77326	1.55565e-06	0.00041763
XM_018043001.1	102168428	LOC102168428	287.874	58.6871	2.29432	5.2499e-06	0.00105646
XM_018043002.1	106503728	LOC106503728	30.3737	1.05062	4.85351	6.38158e-07	0.000192419
XM_018043012.1	100861368	PPP6R3	5.08568	0.539551	3.23661	0.000359397	0.0269583
XM_018043016.1	100861368	PPP6R3	5.53378	0.739203	2.90422	0.000613053	0.0393878
XM_018043029.1	102185250	CDHR5	0.291033	0	.	4.06171e-05	0.00531225
XM_018043031.1	102185250	CDHR5	1.0633	0	.	0.00011875	0.0118366
XM_018043034.1	106503773	IRF7	48.8352	10.8033	2.17645	8.16872e-05	0.00892856
XM_018043100.1	102191669	DPH2	0	0.701033	.	1.58214e-06	0.000422886
XM_018043156.1	102185718	NAV2	3.88205	0.002359	10.6844	2.39871e-06	0.000589649
XM_018043190.1	102178248	MARK2	0.00870733	0.934612	-6.74599	6.27287e-05	0.00738377
XM_018043199.1	102190843	SLC6A9	0	0.217326	.	0.000256515	0.0209347
XM_018043203.1	102177413	SLC15A3	39.7711	11.3948	1.80335	0.000736827	0.0440739
XM_018043242.1	102174827	MUC5AC	0.311925	0.00419867	6.21513	6.45917e-06	0.00122782
XM_018043270.1	102176023	CST6	163.844	8.94585	4.19496	9.31168e-10	7.40206e-07
XM_018043310.1	102179345	RNF220	0	0.48203	.	7.6356e-06	0.00139325
XM_018043412.1	102168238	NRXN2	0	0.413108	.	0.000714821	0.0436662
XM_018043628.1	102180819	CCDC17	11.2454	2.663	2.0782	0.000852852	0.048246
XM_018043662.1	102191124	USP11	3.64468	19.0218	-2.38379	0.000905349	0.0499239
XM_018043725.1	102178947	GTF2E1	10.9044	0.608144	4.16436	0.00011574	0.0116327
XM_018043786.1	102174105	ARHGAP6	1.03722	0.003368	8.26661	5.31245e-06	0.00105783
XM_018043789.1	102174453	MKNK1	0	0.491366	.	0.000696124	0.0429398
XM_018043848.1	102183305	PHKA1	0	0.917571	.	4.63152e-05	0.00586937
XM_018043850.1	102183305	PHKA1	1.13399	0	.	2.26663e-05	0.00329758
XM_018043851.1	102183305	PHKA1	1.0048	0	.	4.13719e-05	0.0053765
XM_018043925.1	102190676	SMS	54.1546	191.01	-1.81849	0.000233379	0.0195416
XM_018043947.1	102170501	ADGRG2	0.234211	0	.	1.60905e-05	0.00253703
XM_018043973.1	102186469	CCNB3	8.48409	1.81169	2.22742	0.000337355	0.0258115
XM_018043987.1	102185078	BMX	0.326156	0	.	0.00028425	0.0225371
XM_018044119.1	102183402	PAK3	0	0.349916	.	0.000115948	0.0116345
XM_018044120.1	102183402	PAK3	0.103306	0.937177	-3.1814	0.000878474	0.0491504
XM_018044147.1	102170676	LOC102170676	0.714188	0	.	0.000139003	0.0133567
XM_018044166.1	102170035	XIAP	0	2.08555	.	1.46709e-06	0.00040089
XM_018044230.1	102180797	FBXO40	1.90035	0.083566	4.50721	1.61237e-06	0.000429093
XM_018044268.1	102183304	SLITRK2	0.373353	0.021026	4.1503	0.000382507	0.0283106
XM_018044321.1	102189540	LRP8	0.175226	0	.	6.05228e-06	0.00116495
XM_018044342.1	102189540	LRP8	0.160014	0.003594	5.47646	0.000744267	0.0443279
XM_018044429.1	102173272	RBMX	0.1073	10.4746	-6.6091	8.53832e-05	0.00921732
XM_018044440.1	102180483	ZBED1	0.002179	0.442345	-7.66536	0.000569876	0.0375129
XM_018044478.1	102185735	LOC102185735	12.662	0.233028	5.76386	6.56439e-07	0.000196961
XM_018044574.1	102171047	CASK	0.921204	0	.	1.13911e-08	6.22533e-06
XM_018044576.1	102171047	CASK	3.4081	0	.	2.20971e-17	1.12712e-13
XM_018044698.1	102173185	LOC102173185	0	3.2228	.	6.66376e-13	1.27463e-09
XM_018044699.1	102173185	LOC102173185	12.0592	0	.	1.66759e-24	1.45816e-20
XM_018044881.1	106502497	FRMD1	0	0.367426	.	0.000351645	0.0264778
XM_018044914.1	102183812	ADORA2A	0.273111	0	.	0.000576352	0.0376901
XM_018045125.1	102174369	TSC22D3	0.060669	2.43226	-5.3252	0.000736276	0.0440739
XM_018045256.1	102172711	LOC102172711	23.3336	6.48994	1.84613	0.00021309	0.0182675
XM_018045274.1	100860788	MAGED2	0.0376093	1.49079	-5.30884	0.000838481	0.0478309
XM_018045362.1	108633302	LOC108633302	0.041801	0.897744	-4.42469	0.000554637	0.036941
XM_018045433.1	102183503	LOC102183503	0	0.998727	.	1.23527e-05	0.00203251
XM_018045664.1	102174179	IFI44	25.6279	2.59351	3.30473	4.66986e-08	2.2331e-05
XM_018045665.1	102172763	DTX3L	64.2713	16.4259	1.9682	6.3584e-05	0.00742731
XM_018045687.1	102189726	MCOLN3	16.0794	78.277	-2.28337	1.00286e-05	0.00173893
XM_018045705.1	102181554	LOC102181554	38.326	2.95823	3.69552	2.54602e-09	1.79126e-06
XM_018045706.1	102181554	LOC102181554	1.0088	0	.	0.00020472	0.017774
XM_018045708.1	102170144	LOC102170144	163.653	13.3428	3.61651	3.61312e-10	3.20515e-07
XM_018045709.1	102170144	LOC102170144	0.168733	0	.	0.000563983	0.0372795
XM_018045710.1	102174264	LOC102174264	65.0692	2.56485	4.66503	1.85376e-13	4.47882e-10
XM_018045712.1	102174264	LOC102174264	3.30451	0	.	7.81608e-11	8.54312e-08
XM_018045718.1	106501943	LOC106501943	0	0.988764	.	3.26544e-06	0.0007458
XM_018045719.1	106501943	LOC106501943	7.31424	0.299328	4.61091	0.000271738	0.0218864
XM_018045720.1	106501943	LOC106501943	17.0613	1.78882	3.25365	8.61921e-06	0.00154714
XM_018045724.1	108633177	LOC108633177	32.0139	5.23359	2.61283	4.20977e-06	0.000904125
XM_018045740.1	102171753	ZNF644	0.109843	3.61649	-5.04107	2.50264e-06	0.000607874
XM_018045898.1	102182086	CEPT1	0	1.02586	.	9.27809e-07	0.000266621
XM_018045915.1	102175822	KCND3	0.032639	0.800999	-4.61713	2.12595e-05	0.00314317
XM_018045927.1	100861278	SLC16A1	60.0369	9.07356	2.72611	3.0395e-07	0.000102787
XM_018045946.1	102189263	DENND2C	0.414771	0.00326867	6.98747	8.28139e-05	0.00900348
XM_018046045.1	102183027	ARNT	1.08846	0.0109863	6.63044	9.09461e-05	0.0096715
XM_018046071.1	102173057	ZNF687	0.007432	0.437381	-5.879	0.00027066	0.021856
XM_018046091.1	100860876	RORC	0	0.297464	.	9.78302e-05	0.0102361
XM_018046093.1	100860876	RORC	0	0.276151	.	0.000137352	0.0132358
XM_018046097.1	100860876	RORC	0	0.903366	.	1.76957e-06	0.000462879
XM_018046142.1	102172197	TFRC	16.5764	4.19122	1.98369	0.00034218	0.0261189
XM_018046197.1	102172585	ADAR	32.1416	10.4788	1.61697	0.000785061	0.0459396
XM_018046396.1	102175173	TSTD1	2.03568	0	.	4.13447e-05	0.0053765
XM_018046424.1	102180172	UAP1	0.023034	1.21379	-5.71961	0.000607549	0.0391447
XM_018046435.1	102191568	UCK2	16.0348	3.31614	2.27363	0.0007083	0.0433544
XM_018046449.1	102173346	MPZL1	0	0.422318	.	1.06011e-05	0.00181252
XM_018046468.1	102180798	BDH1	35.0085	8.7106	2.00686	0.000568411	0.0374912
XM_018046486.1	102176644	ACAP2	0	1.32241	.	3.49258e-05	0.00466134
XM_018046554.1	102174804	GBX2	0.564757	0	.	4.87519e-05	0.00611487
XM_018046591.1	108635661	LOC108635661	0	0.55251	.	0.000217241	0.0185446
XM_018046730.1	102171786	LOC102171786	0	0.938797	.	2.72487e-07	9.4765e-05
XM_018046745.1	108635821	LOC108635821	0	0.579998	.	0.000232573	0.0195007
XM_018046773.1	106502052	ZNF775	0	0.375712	.	0.000807273	0.0467478
XM_018046810.1	102168420	ZNF777	0	0.399315	.	0.000773077	0.0455412
XM_018046887.1	102171404	ATP6V0A4	7.02936	0.802195	3.13137	2.53974e-05	0.00360684
XM_018046907.1	102188560	CALD1	0.493263	0	.	0.000146839	0.0138063
XM_018046918.1	102172967	MKLN1	0.029516	4.98638	-7.40035	5.76709e-06	0.00111708
XM_018046926.1	102181562	TMEM209	0	0.306577	.	4.47625e-05	0.00573321
XM_018046955.1	102170485	FLNC	1.44659	0	.	1.39938e-06	0.000387578
XM_018046992.1	102178697	CDK13	0.00188167	0.363267	-7.59287	0.000121482	0.0120321
XM_018047055.1	102180104	TNS3	0.00676367	2.97356	-8.78017	2.99113e-12	4.69447e-09
XM_018047057.1	102180104	TNS3	7.29661	1.11273	2.71312	9.35448e-06	0.00165485
XM_018047063.1	102176194	ADAM22	0	0.364071	.	0.000313267	0.0243026
XM_018047094.1	102191203	TAX1BP1	1.50748	0.0133483	6.81933	6.37275e-05	0.0074299
XM_018047129.1	102169251	NT5C3A	9.06727	0.514706	4.13885	0.000163324	0.0150329
XM_018047132.1	102169251	NT5C3A	3.93332	0.0143203	8.10154	3.4596e-08	1.69577e-05
XM_018047152.1	102178507	ANLN	0.252454	0	.	0.000654413	0.0412565
XM_018047195.1	102175739	CTTNBP2	1.48811	0	.	4.90567e-06	0.00100441
XM_018047218.1	102176934	NRCAM	0	0.05382	.	0.000715654	0.0436735
XM_018047256.1	102169250	SRPK2	0	2.17277	.	7.82284e-13	1.451e-09
XM_018047358.1	102186159	ABCC5	4.36673	0.768263	2.50688	0.000386149	0.0284084
XM_018047362.1	102186159	ABCC5	15.0258	2.50737	2.58319	5.32945e-06	0.00105783
XM_018047374.1	102185335	UMAD1	1.54211	0.0112513	7.09866	0.000776939	0.0456388
XM_018047424.1	102180182	CDK6	0.589311	0.007861	6.22817	8.29799e-05	0.00900552
XM_018047474.1	106501766	LOC106501766	0	0.221023	.	0.000737337	0.0440739
XM_018047641.1	102176587	ITGA5	37.0991	11.4621	1.69451	0.000575627	0.0376829
XM_018047713.1	102173887	FNDC3B	2.61355	0.0728603	5.16473	1.66467e-05	0.00258611
XM_018047721.1	108635997	LOC108635997	0.352541	0	.	0.000153083	0.0143054
XM_018047928.1	102189737	KIF21A	0	1.36243	.	5.38311e-06	0.00106289
XM_018047992.1	102181841	XPOT	1.99	0	.	9.50394e-06	0.00167645
XM_018048021.1	102175836	GLI1	0.00782233	0.692114	-6.46727	0.000105793	0.010879
XM_018048026.1	102188476	ARHGAP9	0	0.846572	.	0.000721267	0.0437066
XM_018048030.1	102187922	DCTN2	39.687	4.51288	3.13655	0.000692343	0.0429358
XM_018048092.1	102168982	IKZF4	0.00318267	0.563747	-7.46867	3.94101e-06	0.000858452
XM_018048093.1	102168982	IKZF4	0.393461	0.00805733	5.60977	4.4866e-05	0.00573321
XM_018048161.1	102171036	ANO4	0.0177197	1.0048	-5.82542	1.903e-05	0.00289753
XM_018048278.1	102172606	LOC102172606	1.19736	0	.	0.000150765	0.0141104
XM_018048298.1	102178607	KCTD17	0	1.02624	.	2.60739e-06	0.000628328
XM_018048311.1	102180290	LOC102180290	49.0087	5.34443	3.19693	3.22159e-08	1.62967e-05
XM_018048364.1	108636028	LOC108636028	16.8929	1.86281	3.18087	1.07122e-05	0.00182135
XM_018048376.1	102183578	ARNTL2	0.632361	0	.	6.92073e-06	0.00129545
XM_018048440.1	108636041	ERP27	5.73476	58.2166	-3.34363	6.13667e-08	2.80313e-05
XM_018048518.1	102176861	RIMKLB	1.28017	0.003435	8.54181	0.0001837	0.016414
XM_018048658.1	102172797	WNK1	0	9.19679	.	3.82649e-40	2.34216e-35
XM_018048659.1	102172797	WNK1	0.171306	1.46199	-3.09328	0.000360272	0.0269583
XM_018048724.1	102178522	MICAL3	6.40334	0.038417	7.38094	8.20365e-05	0.00893482
XM_018048781.1	106502146	LOC106502146	0.592102	0	.	0.000729458	0.043789
XM_018048803.1	102186847	MKL1	1.86328	0.065587	4.82829	3.8972e-06	0.000854996
XM_018048864.1	102190389	ARFGAP3	0.903552	0	.	0.000145062	0.0137635
XM_018049221.1	102180472	TIFA	13.2217	2.98653	2.14637	0.000491063	0.0335838
XM_018049284.1	102181105	LOC102181105	2.72953	0	.	7.11073e-08	3.15392e-05
XM_018049314.1	102189469	HERC5	40.5993	5.37534	2.91703	6.8248e-08	3.07161e-05
XM_018049315.1	102189747	HERC6	45.4887	9.52185	2.25619	1.14815e-05	0.00193601
XM_018049316.1	102189747	HERC6	11.927	2.33654	2.35179	0.000280662	0.0223824
XM_018049337.1	102180203	ADGRA3	0	3.02273	.	0.000357066	0.0268497
XM_018049445.1	102168709	CWH43	6.17825	24.4976	-1.98737	0.000406826	0.029227
XM_018049473.1	102175564	EXOC1	0	1.21345	.	6.95948e-05	0.00796063
XM_018049512.1	102186941	LOC102186941	0.384393	5.47315	-3.83172	6.86816e-06	0.00128955
XM_018049551.1	102174550	MOB1B	0.272837	0	.	0.000297809	0.0234
XM_018049633.1	102186574	PRDM8	1.91139	0.135288	3.82052	0.000156205	0.0145086
XM_018049665.1	102179887	TFDP2	2.68457	0	.	0.000158412	0.0146469
XM_018049705.1	102185996	AFF1	0.116533	0	.	0.000865791	0.0486134
XM_018049707.1	102185996	AFF1	0	2.00244	.	3.14258e-06	0.000725864
XM_018049729.1	102168619	ZNF518B	0	2.34771	.	6.55073e-06	0.00124137
XM_018049833.1	102185165	RNF4	0	1.3222	.	1.49424e-07	5.93904e-05
XM_018049909.1	102185611	CEP70	0.024383	2.04291	-6.38861	0.000224495	0.0188751
XM_018049983.1	102188258	DZIP1L	0.330689	0	.	3.03788e-06	0.000712435
XM_018050119.1	108636345	LOC108636345	0	0.718545	.	4.33372e-06	0.000917864
XM_018050194.1	102170145	RBM27	0.320596	0	.	0.000205291	0.0177962
XM_018050195.1	102170145	RBM27	0.316645	0	.	0.000211784	0.0182563
XM_018050196.1	102169284	LARS	0.981472	0.000758667	10.3373	7.02429e-05	0.00800651
XM_018050281.1	102175395	APBB3	0	1.34612	.	0.000254869	0.0208836
XM_018050378.1	102181032	JADE2	16.0288	5.49452	1.5446	0.000889525	0.0494972
XM_018050561.1	102169665	ZNF354A	0	1.93157	.	3.00685e-10	2.7329e-07
XM_018050755.1	102180119	DOT1L	0.195549	0	.	0.000318006	0.0246079
XM_018050798.1	102180032	TLE2	0	0.265328	.	0.000114134	0.0115281
XM_018051151.1	102171508	PNPLA6	0	0.56338	.	2.80902e-07	9.71396e-05
XM_018051155.1	102171508	PNPLA6	0	0.409698	.	2.63448e-06	0.000632368
XM_018051313.1	106502280	WIZ	0.624177	0	.	0.000100715	0.010502
XM_018051364.1	102175943	MYO9B	0.685654	0.00306567	7.80514	1.76719e-06	0.000462879
XM_018051380.1	108636404	LOC108636404	38.1514	6.13407	2.63682	4.83865e-06	0.000997201
XM_018051382.1	102173729	SLC27A1	1.74867	0.0195063	6.48617	0.000385697	0.0284084
XM_018051384.1	102173729	SLC27A1	0.00104133	1.77379	-10.7342	0.000310425	0.0241127
XM_018051569.1	108633310	ZNF354C	0.491528	0	.	0.000689333	0.0428359
XM_018051637.1	102178541	SLCO6A1	0	0.32748	.	0.000156006	0.0145086
XM_018051642.1	108636422	MX2	137.225	4.7943	4.83907	3.21649e-13	6.7889e-10
XM_018051644.1	108636422	MX2	128.658	0.565443	7.82994	2.23521e-05	0.00328093
XM_018051649.1	102188635	MX1	334.27	30.0744	3.47441	1.63796e-09	1.20792e-06
XM_018051770.1	100861302	HNRNPK	8.33646	0.465702	4.16196	0.0002993	0.023487
XM_018051782.1	102190225	CTSV	197.34	16.1123	3.61445	5.79763e-09	3.65842e-06
XM_018051787.1	102191795	PALLD	25.4064	0	.	9.32417e-38	2.85362e-33
XM_018051789.1	102191795	PALLD	0.139977	10.801	-6.26984	0.000145617	0.0137635
XM_018051839.1	102174391	FAM167A	7.40219	0.00556833	10.3765	4.24615e-17	1.99925e-13
XM_018051954.1	102190412	NFIB	0.923883	0	.	7.48768e-12	1.09122e-08
XM_018052044.1	102175741	KANK1	17.8261	3.91678	2.18625	0.000168162	0.0153628
XM_018052086.1	102187590	GCNT1	0.0476907	1.54518	-5.01792	1.18133e-05	0.00196489
XM_018052123.1	102178906	RUSC2	0.321857	0	.	0.00085851	0.0484319
XM_018052279.1	102171976	REEP4	0.703669	0	.	0.000895797	0.0496207
XM_018052341.1	102178273	SLC25A37	0	0.5907	.	0.000302585	0.0237144
XM_018052446.1	102176367	PCNT	0	0.215563	.	0.000642616	0.0408187
XM_018052452.1	102183514	ZCCHC6	0.141358	0	.	0.000264298	0.0214839
XM_018052453.1	102176367	PCNT	0.521689	3.05678	-2.55075	0.00026909	0.0217867
XM_018052598.1	102175211	SUSD1	6.47761	1.48655	2.12349	0.00058353	0.0379575
XM_018052612.1	102169759	ZFP37	3.19795	0.000112333	14.7971	1.04196e-05	0.00179149
XM_018052637.1	102173388	RGS3	0.0176533	1.07606	-5.92968	8.1563e-05	0.00892856
XM_018052652.1	102175404	ZNF618	0	0.12941	.	0.000879823	0.0491809
XM_018052682.1	102179198	TNC	6.41887	0	.	1.53392e-07	5.99508e-05
XM_018052918.1	102173936	TPBG	1.03588	0.039366	4.71776	0.000773788	0.0455412
XM_018052931.1	100860863	ME1	23.7021	6.14932	1.94652	0.000280835	0.0223824
XM_018053001.1	100860939	PKIB	0	0.461514	.	4.16872e-05	0.00539457
XM_018053196.1	102187050	LAMA2	0	18.4522	.	4.53566e-05	0.00578382
XM_018053217.1	102190693	EPB41L2	0.411591	0	.	0.000445435	0.0313747
XM_018053233.1	102171339	MYB	0.344112	0	.	6.63772e-06	0.00125398
XM_018053278.1	102177631	ADGRG6	0	0.263265	.	2.08006e-05	0.00308277
XM_018053341.1	102185264	LOC102185264	0.351535	0	.	0.000283388	0.0224979
XM_018053345.1	102177708	LOC102177708	15.4431	1.1572	3.73825	3.08715e-06	0.000721226
XM_018053353.1	106501757	LOC106501757	8.21026	1.41956	2.53199	0.000348724	0.0264171
XM_018053486.1	102179674	THBS2	8.45875	1.23424	2.77682	9.54372e-05	0.0100613
XM_018053589.1	102172900	GLCE	0.56376	0	.	1.52615e-07	5.99508e-05
XM_018053644.1	102185570	VWA9	0.000390333	0.967472	-11.2753	0.000106088	0.010879
XM_018053716.1	102191335	KIAA1191	0.969615	0.0111813	6.43825	9.58458e-06	0.00168581
XM_018053799.1	102174213	SLC35F4	0.402321	0	.	0.000212929	0.0182675
XM_018053837.1	102190793	TTC7B	0.692678	0.00433233	7.3209	0.000852067	0.048246
XM_018053870.1	102189405	EML5	0.015102	1.28245	-6.40802	3.49549e-05	0.00466134
XM_018053947.1	102189314	TTLL5	0.27748	0	.	0.000570762	0.037525
XM_018054039.1	102177803	PLEKHD1	0.453038	3.26811	-2.85076	0.000817925	0.0470972
XM_018054045.1	102176966	ACTN1	26.2426	2.16672	3.59833	0.000497902	0.0338247
XM_018054046.1	102176966	ACTN1	10.9997	0	.	8.15307e-05	0.00892856
XM_018054064.1	102189215	RAB15	11.8961	2.82623	2.07354	0.00063171	0.0403195
XM_018054156.1	102183520	SQRDL	3.91363	0.0521087	6.23084	2.59354e-05	0.00366623
XM_018054285.1	102178453	FAM81A	0	1.32131	.	3.66311e-05	0.00486367
XM_018054317.1	102170701	USP3	0	11.0753	.	2.59231e-34	3.96682e-30
XM_018054318.1	102170701	USP3	9.64609	1.94029	2.31367	2.53602e-05	0.00360684
XM_018054347.1	102188050	FRMD6	1.26758	0.0213057	5.89469	3.9797e-05	0.00522733
XM_018054364.1	102185471	ATL1	0	2.08648	.	4.37867e-10	3.72241e-07
XM_018054387.1	102176048	STARD9	0	0.206638	.	0.000107694	0.0110231
XM_018054389.1	102176048	STARD9	0	0.581619	.	8.85682e-06	0.00158052
XM_018054399.1	102188410	VPS39	0.010906	0.672816	-5.94702	0.00072664	0.0437334
XM_018054476.1	102173007	RASGRP1	1.3431	7.37464	-2.45701	0.000110532	0.0112572
XM_018054676.1	102180499	BBS4	1.33088	0	.	4.56942e-08	2.20228e-05
XM_018054693.1	102178739	TSC1	0.890295	0.0154977	5.84416	0.000448489	0.0315173
XM_018054834.1	102174849	KCNIP3	0.775013	0.0304143	4.6714	0.000351142	0.0264778
XM_018054873.1	102168591	TMCO4	1.31405	0	.	5.32762e-05	0.00658785
XM_018054900.1	102177532	MGAT4A	0	1.1378	.	1.25256e-05	0.00204995
XM_018054957.1	102180321	MAP4K4	0	0.268104	.	0.000245303	0.0202902
XM_018055079.1	102185659	CLEC4F	11.817	0.48416	4.60924	1.81988e-05	0.00279882
XM_018055088.1	102189965	MEMO1	0	4.61249	.	0.000828814	0.0475008
XM_018055247.1	102186127	EML6	0.653772	0.022258	4.87639	8.31712e-05	0.00901032
XM_018055250.1	102186127	EML6	0.0537423	1.09774	-4.35233	0.000525358	0.0352982
XM_018055258.1	102186874	CLHC1	0	1.0537	.	7.6481e-06	0.00139325
XM_018055329.1	102178547	CKAP2L	0	0.384729	.	0.000791834	0.0462034
XM_018055359.1	102185576	KDM3A	0.0118193	0.70831	-5.90516	0.000652751	0.0412565
XM_018055364.1	102189135	IMMT	0	3.04967	.	0.000604454	0.0389868
XM_018055382.1	102187497	CAPG	20.1628	4.51499	2.1589	0.000716839	0.0436781
XM_018055470.1	102186352	EPHB2	0.004383	0.614761	-7.13196	3.09844e-05	0.00424278
XM_018055622.1	102186698	NBAS	0.230937	0.00193833	6.89654	0.000824235	0.0472827
XM_018055650.1	102170911	ARL6	0.000707667	0.641296	-9.82371	4.41997e-06	0.000932904
XM_018055656.1	102182700	ATP6V1C2	0	0.876571	.	0.000639873	0.0407131
XM_018055702.1	102190797	RSAD2	474.657	14.0749	5.07569	2.29791e-16	1.00466e-12
XM_018055703.1	102189688	CMPK2	107.913	8.14971	3.72698	5.01032e-11	6.13354e-08
XM_018055747.1	102185372	DENND1A	0.927556	0	.	7.31113e-09	4.26197e-06
XM_018055795.1	102188870	RALGPS1	0	0.685341	.	3.67146e-05	0.00486421
XM_018055820.1	102178497	IL22RA1	0	0.193752	.	0.000171849	0.0155833
XM_018055831.1	102169879	ST6GALNAC6	0	0.269642	.	0.000426663	0.030367
XM_018055874.1	102174129	COQ4	0	0.718035	.	5.60386e-05	0.00677878
XM_018055915.1	102176181	NCMAP	0	0.527296	.	6.97103e-05	0.00796063
XM_018055963.1	102182701	USP20	1.78343	0.0274207	6.02325	2.40835e-06	0.000589652
XM_018055981.1	102183523	HMCN2	2.74205	0.243598	3.49268	0.000848707	0.0481451
XM_018056136.1	102168916	ABO	0.820373	0	.	3.46753e-06	0.000783187
XM_018056137.1	102168916	ABO	0.586972	0	.	1.2521e-05	0.00204995
XM_018056286.1	108637248	LOC108637248	0	0.310676	.	2.07495e-05	0.00308265
XM_018056300.1	102181111	LOC102181111	4.7544	0.136994	5.11708	3.31707e-09	2.25594e-06
XM_018056362.1	102183802	RAB20	12.9168	0.178393	6.17804	6.88973e-08	3.0782e-05
XM_018056383.1	102179782	FGF14	0	0.534913	.	3.43301e-05	0.00462844
XM_018056419.1	102175866	SLC15A1	69.7925	3.20236	4.44587	4.98466e-12	7.4416e-09
XM_018056447.1	102170612	ABCC4	23.0835	2.52427	3.19292	3.34297e-08	1.67721e-05
XM_018056502.1	102182142	UCHL3	20.7766	0	.	3.64946e-07	0.000118819
XM_018056504.1	102181509	COMMD6	0.123314	24.7435	-7.64857	3.56161e-25	3.63337e-21
XM_018056518.1	102172639	ATP12A	0.912364	0.00558467	7.35199	3.88115e-06	0.000854537
XM_018056521.1	102173755	CENPJ	0.772982	0	.	0.00036891	0.0274703
XM_018056538.1	102170988	IFT88	0.711006	0	.	0.000240842	0.0200295
XM_018056555.1	102169306	SACS	0.637148	0.000452333	10.46	2.86496e-06	0.000679694
XM_018056603.1	102179821	KDF1	0	0.767576	.	0.000586774	0.0380465
XM_018056649.1	102186605	NBEA	0	0.610707	.	0.000877866	0.0491504
XM_018056653.1	102186605	NBEA	0	1.10802	.	1.4061e-13	3.58609e-10
XM_018056698.1	102183524	ATP7B	0	0.961188	.	1.27406e-10	1.30663e-07
XM_018056707.1	102182983	INTS6	0.0129503	0.931001	-6.16772	0.000342274	0.0261189
XM_018056782.1	102177448	EPSTI1	39.4069	5.26165	2.90486	4.52579e-06	0.000942242
XM_018056866.1	102182888	DUSP15	18.6248	4.00047	2.21898	0.000105659	0.010879
XM_018056881.1	102182804	ST8SIA6	2.81577	19.6151	-2.80036	5.0579e-05	0.00629245
XM_018056910.1	102180505	PLCB4	2.07412	0	.	2.17908e-13	4.76355e-10
XM_018056963.1	102171348	ITIH5	0.230934	0.000799667	8.17387	0.000556018	0.0369703
XM_018057001.1	102173399	USP6NL	0.242954	0	.	0.000726249	0.0437334
XM_018057017.1	102175492	LOC102175492	0	0.683013	.	0.000126178	0.0124087
XM_018057049.1	102185098	PARD3	0.312905	0	.	0.000503872	0.0341545
XM_018057052.1	102185098	PARD3	0.312519	0	.	0.000521982	0.0351485
XM_018057054.1	102185098	PARD3	0.990476	0	.	1.388e-05	0.00223575
XM_018057057.1	102185098	PARD3	0.284063	0	.	0.000652942	0.0412565
XM_018057061.1	102185098	PARD3	0.293527	0	.	0.000619078	0.0396787
XM_018057145.1	102180607	NMT2	0.502515	0.00943567	5.7349	0.00084638	0.0481278
XM_018057162.1	102183613	EPC1	0	1.61334	.	1.26511e-05	0.00205947
XM_018057290.1	102186222	ANKRD16	0.671841	0	.	1.15341e-05	0.00193954
XM_018057333.1	102190332	PITRM1	0	0.639039	.	8.39345e-07	0.000243486
XM_018057369.1	102173580	C13H20orf196	0	1.50235	.	1.83616e-06	0.000476228
XM_018057400.1	102169921	SERINC2	32.5284	7.77875	2.06409	0.000687749	0.0427809
XM_018057416.1	102171168	SLC4A11	0	0.99594	.	6.80065e-05	0.00780977
XM_018057425.1	102169636	TINAGL1	20.0844	1.12138	4.16272	1.47965e-06	0.000402524
XM_018057453.1	102174490	SIRPA	0	0.136559	.	0.000155322	0.0144705
XM_018057454.1	102174490	SIRPA	0	0.464513	.	1.43755e-06	0.000394579
XM_018057483.1	102168465	UCKL1	1.14901	0	.	2.51446e-05	0.00359595
XM_018057509.1	102181513	RTEL1	0.602897	0	.	0.000146043	0.0137737
XM_018057511.1	102172853	COL16A1	0	1.31586	.	8.9842e-06	0.00159859
XM_018057521.1	102172853	COL16A1	0	6.30343	.	1.88215e-07	7.08882e-05
XM_018057576.1	102172582	ADGRB2	0	0.466413	.	0.000204101	0.017774
XM_018057607.1	102187605	PRELID3B	2.19708	0.0399357	5.78177	5.52598e-05	0.00673784
XM_018057628.1	102168464	ZBP1	17.3967	1.15729	3.90999	1.70771e-09	1.24437e-06
XM_018057639.1	102190084	TXLNA	1.06255	0.000603333	10.7823	1.64607e-07	6.26948e-05
XM_018057643.1	102179297	SDCBP2	1.00385	0	.	4.97522e-06	0.00100921
XM_018057675.1	102179296	LOC102179296	0	0.357799	.	0.00063811	0.0406855
XM_018057686.1	102183157	FOXS1	24.8052	4.43204	2.4846	5.6019e-06	0.00109774
XM_018057803.1	102177452	EPB41L1	0	0.763842	.	6.28809e-06	0.00119903
XM_018057807.1	102177732	DLGAP4	0.0774163	1.77381	-4.51807	2.58419e-05	0.00366148
XM_018057808.1	102177732	DLGAP4	0.0179957	0.517083	-4.84467	0.000200389	0.017623
XM_018057842.1	102183158	NNAT	0	0.466632	.	2.9964e-05	0.00416833
XM_018057856.1	102187505	RALGAPB	3.93492	0.107484	5.19413	8.34656e-06	0.0015026
XM_018057863.1	102180775	FAM83D	4.50818	0.51445	3.13144	0.000249317	0.0205113
XM_018057888.1	102183250	PTPRT	0	0.161737	.	0.00069046	0.0428624
XM_018057993.1	102170711	SULF2	67.4595	17.537	1.94362	0.000331329	0.0254458
XM_018058000.1	102188514	STAU1	0	0.694478	.	4.89174e-07	0.00015434
XM_018058001.1	102188514	STAU1	0	1.39801	.	4.48856e-10	3.76357e-07
XM_018058006.1	102189600	ZNFX1	107.371	23.2494	2.20733	6.25652e-06	0.00119673
XM_018058063.1	102182737	TMEM54	0	0.476656	.	8.84207e-05	0.00946179
XM_018058201.1	102171993	RUNX1T1	0	1.01801	.	1.63449e-05	0.00254764
XM_018058221.1	102188063	PDP1	1.11816	0.0301647	5.21213	0.000795576	0.0463334
XM_018058343.1	102190975	OXR1	0.00332933	1.01936	-8.25821	5.28425e-07	0.000165868
XM_018058346.1	102190975	OXR1	0	4.07157	.	2.47512e-12	3.98683e-09
XM_018058368.1	102184827	TRPS1	0.362115	0	.	0.000460095	0.0320386
XM_018058408.1	102181057	STAU2	0.992016	0	.	9.10125e-05	0.0096715
XM_018058448.1	102168364	C14H8orf46	2.30935	0.118273	4.28729	0.00065448	0.0412565
XM_018058497.1	102185379	PLAG1	0	0.452621	.	5.2998e-05	0.00656671
XM_018058537.1	102174319	ATAD2	0	0.704538	.	5.7685e-08	2.67488e-05
XM_018058608.1	106502836	TRAPPC9	0.330183	0	.	0.000493029	0.0336431
XM_018058689.1	102183805	LOC102183805	0.00143033	0.738528	-9.01216	0.000360191	0.0269583
XM_018058704.1	102180237	OPLAH	0	0.235583	.	1.15827e-05	0.00194056
XM_018058754.1	102168780	AGFG1	0.647166	0	.	0.000115407	0.0116183
XM_018058761.1	102174134	ARHGAP39	0.304799	0.00233433	7.02871	0.000653832	0.0412565
XM_018058783.1	102168780	AGFG1	0	5.11598	.	4.80073e-07	0.000152253
XM_018058793.1	102189882	ZNF7	0.550757	0	.	0.000108991	0.0111187
XM_018058836.1	102184538	RIMS1	0.00656133	0.444186	-6.08103	0.00020099	0.0176252
XM_018058842.1	102184538	RIMS1	0.332307	0.00760167	5.45006	0.000275735	0.022062
XM_018058854.1	102178465	ZBTB16	0.068988	3.19839	-5.53486	0.000669681	0.0418697
XM_018058857.1	102178465	ZBTB16	7.75381	0.000393333	14.2669	4.75437e-21	3.23345e-17
XM_018059132.1	102170342	CKAP5	0.541245	0.00170367	8.3115	8.08272e-05	0.00891415
XM_018059158.1	106502912	MDK	1.06064	0.021689	5.61183	0.000573631	0.0376328
XM_018059191.1	102180333	MAPK8IP1	0.00587533	0.60896	-6.69553	6.26965e-05	0.00738377
XM_018059254.1	102170803	EHF	0.60351	0	.	9.33912e-05	0.00987286
XM_018059303.1	102180782	BDNF	6.25808	0.0448623	7.12407	7.5311e-08	3.24627e-05
XM_018059391.1	102179498	ARAP1	1.66227	0	.	0.00046621	0.032354
XM_018059396.1	102179498	ARAP1	0	0.718855	.	6.31989e-05	0.00739644
XM_018059444.1	102169889	LOC102169889	62.2265	8.90493	2.80485	8.03966e-07	0.000234333
XM_018059479.1	108633278	LOC108633278	35.6257	8.97177	1.98945	5.56867e-05	0.00674956
XM_018059480.1	102175225	LOC102175225	8.68672	1.78481	2.28304	1.99915e-05	0.00299917
XM_018059481.1	102184922	LOC102184922	12.2776	1.06723	3.52408	1.89655e-10	1.81384e-07
XM_018059553.1	102172084	LOC102172084	0.01207	0.94048	-6.2839	1.91996e-06	0.00049171
XM_018059648.1	102179302	ARHGEF12	7.35836	0.188884	5.28381	1.62518e-05	0.00254523
XM_018059653.1	102188266	TNS1	5.82633	0	.	3.44383e-07	0.000113942
XM_018059678.1	102188266	TNS1	1.70056	0.025777	6.04379	3.20525e-05	0.00436519
XM_018059716.1	102182893	TMEM25	0	0.770117	.	0.000169454	0.0154118
XM_018059756.1	102182328	CADM1	1.12836	0	.	2.52032e-05	0.00359595
XM_018059974.1	102169342	KANSL1L	1.0642	0	.	8.53155e-10	6.87115e-07
XM_018059975.1	102169342	KANSL1L	0.300039	0	.	0.000371219	0.0275752
XM_018060038.1	102181324	CNTN2	0	0.097167	.	9.62454e-05	0.0101048
XM_018060119.1	102186615	CR2	0	0.587438	.	0.000200763	0.0176252
XM_018060175.1	102178927	C16H1orf115	0.0448837	10.8932	-7.92302	1.44773e-10	1.42926e-07
XM_018060233.1	102190716	ITPKB	0.515291	0.00497733	6.69387	0.000768772	0.0453331
XM_018060246.1	102170253	CNST	1.75808	0.0158363	6.79462	0.000282832	0.0224979
XM_018060259.1	102174051	AKT3	0.066685	1.88751	-4.82298	0.000274804	0.022041
XM_018060336.1	102182523	MTHFR	0.453231	0.00564433	6.3273	0.000217533	0.0185446
XM_018060379.1	102177551	PIK3CD	0.336481	0	.	0.000393389	0.0286654
XM_018060387.1	102174863	H6PD	1.16623	0.001974	9.20652	6.19165e-06	0.00118804
XM_018060396.1	102178646	RERE	0.00236767	1.00031	-8.72276	0.000479811	0.0331476
XM_018060455.1	102181886	KCNAB2	0.00661033	0.41958	-5.98808	0.000351688	0.0264778
XM_018060543.1	102191636	CPTP	0.662369	0.00106267	9.2838	0.00090257	0.0498155
XM_018060583.1	102169983	ZBTB17	0.144178	0	.	5.93864e-05	0.00712741
XM_018060589.1	102170806	PLEKHM2	1.92925	0	.	0.000556401	0.0369703
XM_018060598.1	102175785	KAZN	0	0.57541	.	8.64033e-05	0.00929466
XM_018060727.1	102175882	HMCN1	0.616627	0.000122	12.3033	0.00011735	0.0117559
XM_018060747.1	102183991	ATF3	28.0087	5.45039	2.36145	2.21055e-05	0.00326037
XM_018060767.1	102188521	RCOR3	0	0.73825	.	0.000150164	0.0140756
XM_018060781.1	108637793	G0S2	0	2.8373	.	0.000202469	0.0177042
XM_018060854.1	102181773	PPP1R12B	0.189692	0	.	9.62406e-05	0.0101048
XM_018060870.1	102177157	NAV1	0.893467	0.036801	4.6016	2.23125e-05	0.00328093
XM_018060890.1	102174685	SLC5A1	50.9094	12.6715	2.00635	0.000760509	0.0450193
XM_018060918.1	102180526	ZNF70	0	0.335127	.	0.000669621	0.0418697
XM_018061061.1	102186422	HPS4	3.67007	0.120272	4.93143	2.98161e-08	1.52085e-05
XM_018061062.1	102186422	HPS4	0.0902	2.57684	-4.83633	7.61819e-07	0.000223111
XM_018061161.1	102190983	LOC102190983	50.7098	6.51861	2.95963	7.85253e-08	3.33781e-05
XM_018061162.1	102190983	LOC102190983	145.989	33.5664	2.12077	2.2681e-05	0.00329758
XM_018061163.1	102186893	LOC102186893	13.8766	2.4055	2.52825	1.99261e-05	0.0029967
XM_018061164.1	108637852	LOC108637852	8.24697	0.410192	4.32949	9.78815e-06	0.00170205
XM_018061200.1	102186063	SPATS2L	31.9161	3.27896	3.28297	3.46307e-08	1.69577e-05
XM_018061280.1	102180525	KDM2B	0.322677	0.000457667	9.46158	0.000697695	0.0429398
XM_018061360.1	102183718	KMT5A	0	1.19323	.	3.73355e-06	0.000831006
XM_018061497.1	102185391	FSTL5	0	0.142679	.	0.000142081	0.0135885
XM_018061623.1	102169787	RNF175	0.00306267	0.706477	-7.84971	9.67954e-05	0.0101451
XM_018061629.1	102191449	TMEM192	0	0.318503	.	0.000389785	0.028496
XM_018061658.1	102169718	GPLD1	0.584504	0	.	0.000204694	0.017774
XM_018061703.1	102172181	MLKL	0.292427	0	.	0.000487108	0.0333505
XM_018061734.1	102176155	ADAT1	0.524735	0.0105207	5.64029	0.000273355	0.0219577
XM_018061795.1	102177571	SCTR	2.9762	0.0634907	5.55078	9.97988e-05	0.0104242
XM_018061830.1	102186423	JPH3	0.177446	1.31038	-2.88453	0.000830008	0.0475248
XM_018061927.1	102171733	DBNDD1	0	0.367328	.	0.000131561	0.0128024
XM_018061936.1	102179035	CYLD	0.560533	0	.	0.000198246	0.0174596
XM_018062023.1	102188619	SLC12A3	0.452735	0	.	0.00042395	0.030209
XM_018062027.1	102189149	NLRC5	0.970509	0	.	1.62075e-10	1.57468e-07
XM_018062075.1	102177558	SLC38A7	0	0.478479	.	0.00039582	0.0287515
XM_018062195.1	102182063	TANGO6	0.360933	0	.	0.000558373	0.0370273
XM_018062217.1	102173116	NFAT5	0.25461	5.37803	-4.40071	2.53445e-06	0.000613167
XM_018062331.1	102171016	R3HDM1	0.279745	0	.	5.70167e-06	0.00111144
XM_018062561.1	102170314	APOE	21.3541	76.3642	-1.83838	0.000478682	0.0331193
XM_018062636.1	102189076	MBD5	0	0.333714	.	3.31412e-07	0.000110849
XM_018062660.1	102188541	KIF5C	11.1068	1.39897	2.98901	6.31051e-07	0.000192169
XM_018062693.1	102174688	LOC102174688	0	0.598973	.	5.58834e-06	0.00109774
XM_018062718.1	102184187	SPHK2	0	0.132889	.	0.000548898	0.0365986
XM_018062725.1	102184187	SPHK2	0	0.31317	.	8.18728e-05	0.00893289
XM_018062738.1	102185596	FUT1	3.31267	23.5152	-2.82753	1.16257e-05	0.00194056
XM_018062825.1	102186333	AKT1S1	0	1.14769	.	0.000169872	0.0154269
XM_018062826.1	102186333	AKT1S1	2.46122	0.0138357	7.47484	4.60522e-07	0.000146813
XM_018063067.1	106503162	SHISA7	0	0.429016	.	2.36169e-07	8.40448e-05
XM_018063093.1	102187159	DNAAF3	0.30481	0	.	7.07217e-05	0.0080461
XM_018063108.1	102181531	RDH13	1.31161	0	.	1.35832e-09	1.02644e-06
XM_018063189.1	102171100	CD47	1.47731	0	.	0.000591843	0.0383345
XM_018063204.1	102169808	NR4A2	0.365254	0.00258867	7.14055	8.83909e-05	0.00946179
XM_018063219.1	102169808	NR4A2	0	1.72609	.	7.2856e-10	5.94593e-07
XM_018063393.1	102171554	TANC1	0.694549	0	.	2.97971e-05	0.00415456
XM_018063456.1	102174870	LOC102174870	0	0.688883	.	2.84545e-07	9.74911e-05
XM_018063469.1	108638126	ZNF444	1.42128	0.000760333	10.8683	2.34854e-07	8.40448e-05
XM_018063470.1	108638126	ZNF444	0	1.00235	.	7.75407e-08	3.31901e-05
XM_018063538.1	102168948	LOC102168948	0.802939	4.44817	-2.46985	0.000106108	0.010879
XM_018063619.1	102183822	TEPSIN	0.327506	0	.	1.80615e-05	0.00278471
XM_018063621.1	102184092	AATK	0.45459	0.002704	7.39333	0.000101491	0.010547
XM_018063648.1	102185503	TBC1D16	0	0.335808	.	0.000205556	0.0177962
XM_018063705.1	102189069	TNRC6C	1.83704	0	.	6.71557e-07	0.000200514
XM_018063708.1	102189069	TNRC6C	0.279318	0	.	0.000396449	0.0287515
XM_018063710.1	102189069	TNRC6C	0	1.02643	.	2.44045e-05	0.00352306
XM_018063834.1	102183188	IFIH1	103.288	20.155	2.35747	3.78782e-06	0.000840032
XM_018063851.1	102174063	FDXR	0	1.91533	.	6.44439e-05	0.00745661
XM_018063855.1	102174063	FDXR	4.70067	0	.	5.4615e-13	1.07836e-09
XM_018063887.1	106503296	RPL38	348.583	32.6513	3.41629	1.0408e-09	8.16749e-07
XM_018063935.1	102178945	PRKAR1A	1.72609	17.8274	-3.36852	5.98603e-05	0.0071563
XM_018063960.1	102180628	CEP112	0	0.741502	.	0.00047136	0.0326744
XM_018063970.1	102180628	CEP112	0	0.188572	.	0.000483566	0.03333
XM_018063976.1	106503290	CACNG1	69.2031	8.70528	2.99087	4.44265e-06	0.000934467
XM_018063979.1	102181432	HELZ	1.36651	0.000674667	10.984	6.83473e-14	1.8189e-10
XM_018064134.1	102189791	YPEL2	0.0818073	1.69513	-4.37302	0.000824129	0.0472827
XM_018064137.1	102189791	YPEL2	0.74127	0.00791067	6.55006	0.000194051	0.0171148
XM_018064152.1	102168292	MYO19	0.747273	0	.	9.55029e-05	0.0100613
XM_018064156.1	102190361	LRP2	14.7632	93.4918	-2.66283	6.4278e-08	2.91436e-05
XM_018064168.1	100861224	ACACA	1.32867	0.0896577	3.88941	0.000305303	0.0238483
XM_018064190.1	102169128	SYNRG	0	0.425983	.	0.000143451	0.0136768
XM_018064206.1	102179130	LOC102179130	4.46112	0.169016	4.72217	2.05263e-06	0.000521327
XM_018064207.1	102179130	LOC102179130	0.684724	0	.	0.000404824	0.029146
XM_018064280.1	102187672	LOC102187672	1.53828	42.7039	-4.79497	4.71528e-08	2.23734e-05
XM_018064317.1	102168760	TLCD1	0.455435	0.000755333	9.23592	0.000330681	0.025428
XM_018064319.1	102169047	NEK8	0.272898	0.00281933	6.59686	0.000344585	0.0262335
XM_018064339.1	102170174	MYO18A	0.677313	0.0190143	5.15466	0.000399183	0.0288018
XM_018064431.1	102180347	P2RX1	13.4607	1.17206	3.52164	0.000396143	0.0287515
XM_018064468.1	102185604	MINK1	0.230289	0	.	0.000726448	0.0437334
XM_018064470.1	102185604	MINK1	0.23602	0	.	0.000695418	0.0429398
XM_018064471.1	102185604	MINK1	0.21971	0	.	0.000804303	0.046682
XM_018064475.1	102185604	MINK1	0.218088	0	.	0.00085148	0.048246
XM_018064476.1	102185604	MINK1	0.229797	0	.	0.00076398	0.0451375
XM_018064477.1	102185604	MINK1	0.213498	0	.	0.000899988	0.0497628
XM_018064553.1	102181987	ACADVL	3.40226	0	.	8.33167e-06	0.0015026
XM_018064637.1	102177371	MYH10	0	1.97403	.	4.28316e-06	0.000913477
XM_018064805.1	102187900	SP3	0	2.31024	.	0.000584162	0.0379575
XM_018064831.1	102174693	MBTD1	0.386831	0	.	0.000202069	0.0176945
XM_018064834.1	102174693	MBTD1	1.94225	0	.	3.19325e-06	0.000734795
XM_018064871.1	102187163	CACNA1G	0	0.917142	.	7.5396e-06	0.00138171
XM_018065016.1	102185033	ORMDL3	0.007476	2.67399	-8.48251	2.73122e-08	1.40483e-05
XM_018065055.1	102177275	LOC102177275	13.7591	0.186113	6.20806	5.42105e-11	6.50622e-08
XM_018065106.1	102183820	DHX58	22.892	2.96707	2.94774	1.49923e-05	0.00238976
XM_018065146.1	102174783	OSBPL6	0	0.275388	.	0.000700058	0.0429788
XM_018065184.1	102176824	DUSP3	0.00296167	5.4967	-10.8579	2.06761e-05	0.00307924
XM_018065263.1	102171197	ZNF385B	0	0.587957	.	0.000347084	0.0263582
XM_018065406.1	108638312	LOC108638312	9.10633	1.00891	3.17408	0.000188273	0.0167014
XM_018065427.1	102182641	DNAJC10	9.12357	35.8695	-1.97509	0.000141041	0.0135101
XM_018065441.1	102191174	PYCR1	0	0.747768	.	0.000361948	0.0270176
XM_018065480.1	102180970	ADAMTS16	3.74467	0.117167	4.99821	5.26426e-06	0.00105646
XM_018065523.1	102190263	LOC102190263	1.56018	0	.	9.00388e-07	0.000259962
XM_018065527.1	102190263	LOC102190263	0.46405	0.0129457	5.16374	0.000132831	0.0129055
XM_018065541.1	102181720	HEXB	1130.26	298.945	1.91871	0.000725328	0.0437334
XM_018065555.1	102181537	PDZD2	0.539749	0	.	0.000752006	0.0446644
XM_018065567.1	102180566	MRPS36	46.8593	197.415	-2.07482	6.55837e-05	0.00755991
XM_018065589.1	102178112	RAI14	0.537986	0.005649	6.57343	0.000172364	0.0156069
XM_018065678.1	102185782	OCLN	25.2271	7.12224	1.82457	0.000348068	0.0264001
XM_018065776.1	102185119	C1QTNF3	14.1651	3.55522	1.99433	0.000386708	0.0284154
XM_018065908.1	102172576	SAP130	0.871522	0	.	7.31258e-08	3.17444e-05
XM_018065956.1	102180633	ZSCAN29	0.172612	3.60222	-4.38328	7.50769e-05	0.00841645
XM_018065989.1	102190996	MAN2C1	4.97086	0.0735723	6.07819	1.29694e-05	0.00210569
XM_018066073.1	102172847	MARK3	0.842085	0	.	2.01696e-07	7.50561e-05
XM_018066105.1	102171012	MAN2A2	0.012438	1.37653	-6.79014	1.02964e-07	4.31666e-05
XM_018066161.1	106503930	LOC106503930	55.3052	1.01292	5.77083	7.58792e-09	4.38159e-06
XM_018066180.1	102177667	CCDC85C	0	0.320748	.	0.000684991	0.0427195
XM_018066242.1	102181541	PPIP5K1	0.00438467	0.683136	-7.28356	0.000120355	0.0119591
XM_018066305.1	102180429	ADAMTS17	0.006478	0.501286	-6.27394	0.000610998	0.0393256
XM_018066326.1	102169525	BTBD7	0.603732	0.0111647	5.7569	0.000392715	0.0286504
XM_018066421.1	102177381	VRK1	1.68861	0	.	0.000129953	0.0126862
XM_018066423.1	102177381	VRK1	0.014915	1.58378	-6.73047	0.000594359	0.038441
XM_018066425.1	102177381	VRK1	0.0314463	1.51616	-5.59138	0.000337138	0.0258115
XM_018066427.1	102177381	VRK1	0	1.49869	.	5.34024e-06	0.00105783
XM_018066488.1	102187717	RCCD1	0	0.1325	.	0.000575444	0.0376829
XM_018066490.1	102172846	LOC102172846	0.0184963	1.18724	-6.00423	0.000303212	0.0237331
XM_018066515.1	102173420	ISLR	0.214814	34.5966	-7.3314	2.75105e-06	0.000657771
XM_018066524.1	102188980	LINGO1	0	0.223804	.	0.000118467	0.0118291
XM_018066574.1	102179705	CHRNA7	0.009329	0.386493	-5.37257	0.000289408	0.0228858
XM_018066624.1	102176275	ACVR2B	0	0.431056	.	2.44666e-05	0.0035237
XM_018066653.1	102179711	RNF123	0.621108	0	.	0.000153369	0.0143103
XM_018066661.1	102178224	IP6K1	1.28237	0	.	1.61235e-05	0.00253703
XM_018066712.1	102182176	PBRM1	0	2.11881	.	2.71972e-16	1.10981e-12
XM_018066717.1	102182176	PBRM1	0.584051	0.00744167	6.29432	0.000507915	0.0343223
XM_018066718.1	102182176	PBRM1	0.710183	0	.	1.63574e-05	0.00254764
XM_018066720.1	102182176	PBRM1	0.553702	0	.	3.47666e-05	0.00466134
XM_018066721.1	102182176	PBRM1	1.18305	0	.	4.97933e-06	0.00100921
XM_018066824.1	102170275	NKTR	0.301275	0	.	0.000227841	0.0191302
XM_018066845.1	102183735	IL17RE	0.00924867	0.758954	-6.35862	0.000145068	0.0137635
XM_018066905.1	100861022	HIGD1A	154.476	44.1169	1.80798	0.000685773	0.0427195
XM_018067018.1	102188810	PFKFB4	0.694207	0	.	0.000108714	0.0111089
XM_018067025.1	102189528	TREX1	22.646	2.89734	2.96646	4.15561e-06	0.000897724
XM_018067032.1	108638625	RNF186	4.15773	0.241739	4.10427	0.000263042	0.0214103
XM_018067116.1	102179715	KLF15	0	0.279828	.	0.000250094	0.0205477
XM_018067132.1	102174785	SEMA3F	0.00257633	0.624564	-7.92139	0.000494281	0.0336909
XM_018067148.1	102179242	CLASP2	6.36811	0.064596	6.62328	0.000778951	0.0456694
XM_018067182.1	102182638	TRANK1	34.5514	7.43875	2.21561	7.38045e-06	0.00136554
XR_001295483.2	102169929	RNPC3	0.311717	0	.	9.74187e-07	0.00027864
XR_001295904.2	106502348	LOC106502348	0	1.0982	.	0.000266382	0.0216246
XR_001296445.2	106502791	LOC106502791	1.3894	0	.	7.0327e-06	0.00131239
XR_001296677.2	102168845	LOC102168845	0.0239573	1.72521	-6.17016	9.07822e-05	0.0096715
XR_001297095.2	106503416	LOC106503416	15.7492	71.2771	-2.17816	4.11753e-05	0.00537378
XR_001917104.1	102170839	PRPF4B	0	0.215498	.	3.43551e-06	0.000778829
XR_001917107.1	102170839	PRPF4B	0	0.301238	.	1.83287e-06	0.000476228
XR_001917180.1	102171561	PIK3C3	0	3.25302	.	8.75158e-16	2.97598e-12
XR_001917203.1	102173992	LOC102173992	0.281281	0	.	0.000416624	0.0298259
XR_001917220.1	102185967	SRRM2	0.720519	0	.	1.16353e-05	0.00194056
XR_001917225.1	102185967	SRRM2	0.812837	0	.	4.69127e-05	0.00593281
XR_001917252.1	106503582	ZNF12	0	1.05539	.	1.05989e-10	1.11853e-07
XR_001917385.1	102168232	PABPC4	2.61802	0	.	2.56619e-10	2.41652e-07
XR_001917550.1	108634329	LOC108634329	0.164369	2.23349	-3.76429	0.000696346	0.0429398
XR_001917728.1	102180517	LOC102180517	4.21387	46.5664	-3.46607	1.35862e-07	5.47102e-05
XR_001917826.1	102174179	IFI44	25.1323	3.25313	2.94965	5.37015e-07	0.000167705
XR_001917900.1	102184946	LOC102184946	0.165951	3.70365	-4.48011	0.000884452	0.0493537
XR_001918100.1	102170858	ITPR2	0.2842	0	.	0.000113765	0.0115098
XR_001918173.1	108636211	LOC108636211	0.347157	0	.	0.000536002	0.0358167
XR_001918567.1	108636751	LOC108636751	0.970552	0.008641	6.81146	0.000136546	0.0132036
XR_001918823.1	102185409	LUZP1	0.0062	0.752278	-6.92285	9.21563e-05	0.00975916
XR_001919229.1	108637673	LOC108637673	0.885794	0.0174213	5.66804	0.000832824	0.0476414
XR_001919478.1	102191167	LSM14A	0	1.31735	.	6.34211e-07	0.000192175
XR_001919531.1	102178938	DHX34	0.00148633	0.365353	-7.94139	0.000219699	0.0186771
XR_001919624.1	102189902	JMJD6	0	0.793792	.	0.000565063	0.0373106
XR_001919644.1	102178394	FAM20A	0	0.153146	.	6.43711e-05	0.00745661
XR_001919935.1	108638533	LOC108638533	0	1.63179	.	2.0885e-07	7.7009e-05
XR_310616.3	102168845	LOC102168845	0.0829493	2.23266	-4.75039	7.46492e-06	0.00137213
XR_310802.3	102179880	CDK12	0.00284633	0.330263	-6.85837	3.53326e-05	0.00470146
