# Supplementary material for: Analysis and Screening of Reproductive Long Non-coding RNAs Through Genome-Wide Analyses of Goat Endometrium During the Pre-attachment Phase
Source: Front Genet. 2020 Oct 23;11:568017. doi: 10.3389/fgene.2020.568017 (PMC7649795; doi:10.3389/fgene.2020.568017)
Supplement: Supplementary file 5 [file Table_5.XLSX]

## Sheet: GO_Enrichment_result-mRNA
Table. S5 The GO enrichment analysis of the differential mRNAs
GO_accession	Description	Term_type	Over_represented_pValue	Corrected_pValue	CAD_item	CAD_list	Bg_item	Bg_list	Gene_names
GO:0005488	binding	molecular_function	1.4e-07	0.00062771	478	654	12092	20527	SDCBP2|ETV1|PLCD4|METTL18|SUSD1|CDK13|AQP8|LOC102172711|RIMKLB|ATP12A|GCNT1|HELZ|TNRC6C|CLEC4F|PALLD|LARS|PNPLA6|MYO9B|SH3BP4|TRPS1|ME1|AATK|PRDM8|LOC102183805|KAZN|LOC108633902|WARS|COG2|COQ7|IFIT2|EHMT2|LOC102183503|SRPK2|TMCO4|NFAT5|RBM27|KCNIP2|HSD11B1|PPFIA2|TMEM40|ZMYM1|PRICKLE4|LOC102187672|TXLNA|TTLL6|USP16|AKT3|ADGRA3|SLCO6A1|SUCNR1|ZNF618|BBS4|SEMA3F|USP11|LOC102172606|RIMS1|CD47|CLASP2…
GO:0097159	organic cyclic compound binding	molecular_function	1.21e-06	0.0017999	248	654	5723	20527	ZSCAN29|RAB23|ATP7B|TIAL1|ABCC9|ZBP1|NAV2|PAK3|CD47|CLASP2|ZCCHC6|CDK12|NAV1|XIAP|ABCC4|LOC102181111|H6PD|CASK|APOE|MINK1|MLKL|SUCNR1|KIF13A|IFI44L|HSD11B1|RBM27|PABPC4|MARK3|ZNF777|ZNF263|TTLL6|NFYC|FDXR|AKT3|TREX1|EHMT2|RORC|PARP14|LOC102183503|SRPK2|NFAT5|TNRC6C|LARS|PNPLA6|RNPC3|MYO9B|ARID4B|TRPS1|ME1|AATK|PRDM8|ABCC5|LOC102183805|KAZN|WARS|AQP8|RIMKLB|HNRNPK|ATP12A|ARL6|HELZ|TSC22D3|ETV1|DOT…
GO:1901363	heterocyclic compound binding	molecular_function	1.21e-06	0.0017999	248	654	5723	20527	LOC102174870|BATF2|EBF2|UCK2|TRANK1|LOC102171786|ETS1|ZBED1|GLRX|AIFM2|IFI44|ZBTB16|MYB|TMEM130|LOC102168948|EPHB2|HSF4|SP110|UCKL1|LOC108633278|DGKD|RBMX|MICAL3|NR4A2|LOC102175265|BDNF|SLFN11|LOC102174264|ACVR2B|LOC102191547|MBD5|ACADVL|KIF21A|GIGYF2|IRF1|MARK2|KIF5C|ADAT1|ATF3|RASGRP1|PPP1R10|APAF1|LOC102178162|CNTN2|MYO19|FOXS1|SETBP1|DDR1|DDX58|MKL1|ZNFX1|ZNF70|TLE2|KAZN|WARS|ME1|TRPS1|PRDM8|…
GO:0000166	nucleotide binding	molecular_function	2.28e-06	0.0020396	127	654	2312	20527	EEFSEC|NEK8|DHX58|IKZF5|LOC102190263|LOC102175225|H6PD|LOC102181111|ABCC4|CDK12|NAV1|DHX34|LOC108633177|RAB23|ABCC9|ATP7B|AREL1|PAK3|NAV2|NLRC5|MARK3|PABPC4|HSD11B1|MAP4K4|AKT3|FDXR|HEATR1|TTLL6|MX2|LOC108635821|SUCNR1|MYH10|MLKL|MINK1|CHUK|RAB20|CASK|ACACA|KIF13A|IFI44L|IFIH1|LOC108636404|MYO9B|LARS|PBRM1|MYO18A|WARS|AATK|ABCC5|CMPK2|PRDM8|PFKFB4|ME1|SRPK2|LOC102183503|DCTN2|LOC102184922|ATP10B|…
GO:1901265	nucleoside phosphate binding	molecular_function	2.28e-06	0.0020396	127	654	2312	20527	MYO9B|LARS|PBRM1|WARS|MYO18A|AATK|PRDM8|CMPK2|ABCC5|ME1|PFKFB4|SRPK2|LOC102183503|DCTN2|LOC102184922|ATP10B|MKNK1|CDK13|RIMKLB|LOC108635997|AQP8|TSC1|SIRT5|WNK1|HELZ|ZGRF1|ARL6|MX1|ATP12A|EEFSEC|NEK8|IKZF5|DHX58|LOC102190263|LOC102175225|H6PD|LOC102181111|ABCC4|CDK12|DHX34|NAV1|LOC108633177|ATP7B|RAB23|ABCC9|AREL1|PAK3|NAV2|NLRC5|PABPC4|MARK3|HSD11B1|AKT3|MAP4K4|FDXR|HEATR1|MX2|TTLL6|LOC108635821…
GO:0036094	small molecule binding	molecular_function	5.02e-06	0.003746	127	654	2348	20527	NAV2|PAK3|AREL1|ATP7B|RAB23|ABCC9|LOC108633177|NAV1|CDK12|DHX34|ABCC4|H6PD|LOC102175225|LOC102181111|LOC102190263|DHX58|IKZF5|NEK8|EEFSEC|IFIH1|LOC108636404|IFI44L|KIF13A|ACACA|RAB20|CASK|CHUK|MLKL|MINK1|MYH10|SUCNR1|LOC108635821|TTLL6|MX2|FDXR|HEATR1|MAP4K4|AKT3|HSD11B1|NLRC5|MARK3|PABPC4|LOC102183503|SRPK2|ME1|PFKFB4|AATK|CMPK2|ABCC5|PRDM8|MYO18A|WARS|PBRM1|LARS|MYO9B|MX1|ATP12A|ARL6|ZGRF1|HELZ…
GO:0043167	ion binding	molecular_function	1.58e-05	0.010115	252	654	5570	20527	ZGRF1|MX1|LOC108635997|SIRT5|WNK1|TSC1|FAT2|MKNK1|IKZF4|DCTN2|NT5C3A|ATP10B|LOC102184922|TNXB|ZNF385D|ADAMTS17|ZNF7|ZNF775|LOC102173362|EPB41L2|MYO18A|LINGO1|RDH13|SETD1A|ZBTB17|PFKFB4|CMPK2|ZNF205|PLAG1|ZNF385B|PBRM1|CYLD|ACACA|IFIH1|MYH10|ARHGAP6|HMCN2|RAB20|CHUK|NRCAM|HEATR1|MAP4K4|EPC1|LOC108635821|PLCB4|MX2|RNF4|USP20|NLRC5|S100A11|DTNA|LRP8|ZNF518B|USP3|AADAT|AREL1|XAF1|ALAS1|LOC102173185|E…
GO:0030414	peptidase inhibitor activity	molecular_function	5.02e-05	0.024999	16	654	153	20527	LOC102184534|LOC102168948|LOC102179130|CST6|ZBED1|AHSG|LOC102177175|C5|LOC102172711|LOC102173761|WFDC13|ITIH5|LOC102189753|MUC5AC|LOC102170693|SLC25A37|
GO:0061134	peptidase regulator activity	molecular_function	5.02e-05	0.024999	16	654	153	20527	LOC102184534|LOC102168948|ZBED1|AHSG|LOC102179130|CST6|LOC102177175|C5|WFDC13|LOC102173761|LOC102172711|MUC5AC|LOC102189753|ITIH5|SLC25A37|LOC102170693|
GO:0043168	anion binding	molecular_function	5.66e-05	0.02538	124	654	2372	20527	ZNFX1|LOC106501766|FAM111B|LOC102178162|VRK1|SYK|MYO19|DDR1|DDX58|MTG1|CDK6|LOC102176495|ATAD2|APAF1|KIF5C|MARK2|PYROXD2|PITRM1|TAP1|LOC102170144|FOXRED2|BMX|ACADVL|ACVR2B|LOC102174264|SAP130|KIF21A|MICAL3|ATL1|BDNF|SLFN11|LOC106501943|RTEL1|IFI44|AIFM2|ERCC6|EPHB2|MYB|LOC102168948|RAB15|UCKL1|DGKD|LOC102181554|LOC108633278|WRN|MAP3K12|MYH11|LOC108637248|ZNF12|TRANK1|UCK2|LOC102172084|PRPF4B|GLRX…
GO:0003674	molecular_function	molecular_function	0.00012188	0.046511	610	654	18094	20527	VPS39|ARFGAP3|GPM6B|SCTR|PYCR1|MTG1|ATAD2|NRXN2|DISP1|ISG15|LOC102174969|NMT2|IRF7|ISLR|PML|FOXRED2|KDF1|ADGRB2|ANKRD16|ITPKB|GRM7|ADGRG6|TENM3|PARD3|SPICE1|NNAT|AGO3|ZNF354C|RAB15|PKIB|WRN|CLN3|PARP9|TPBG|HERC5|PRPF4B|ACACA|NRCAM|MX2|EPC1|S100A11|ITIH5|PPP1R12B|DENND1A|LRP8|FGF9|TMPRSS4|TIFA|LOC102184534|ISG20|CACNA1G|MX1|FLNC|LDLRAD1|B3GALNT2|ANO4|SLC25A37|LOC102184922|SLC12A3|DCTN2|IKZF4|DUSP2…
GO:0035639	purine ribonucleoside triphosphate binding	molecular_function	0.00016753	0.046511	106	654	2020	20527	ABCC9|RAB23|AREL1|PAK3|NAV2|NEK8|EEFSEC|LOC102190263|DHX58|IKZF5|ABCC4|LOC102175225|LOC102181111|LOC108633177|DHX34|NAV1|CDK12|MYH10|CASK|RAB20|CHUK|MLKL|MINK1|IFI44L|KIF13A|ACACA|IFIH1|MARK3|NLRC5|HEATR1|MAP4K4|AKT3|LOC108635821|TTLL6|MX2|SRPK2|LOC102183503|MYO9B|PBRM1|LARS|MYO18A|WARS|PFKFB4|ABCC5|AATK|CMPK2|PRDM8|RIMKLB|LOC108635997|WNK1|TSC1|AQP8|ZGRF1|HELZ|MX1|ARL6|DCTN2|LOC102184922|MKNK1|C…
GO:0017076	purine nucleotide binding	molecular_function	0.00017032	0.046511	107	654	2050	20527	AREL1|RAB23|ABCC9|NAV2|PAK3|LOC102190263|DHX58|IKZF5|NEK8|EEFSEC|LOC108633177|NAV1|DHX34|CDK12|ABCC4|LOC102181111|LOC102175225|RAB20|CASK|MINK1|MLKL|CHUK|MYH10|IFIH1|LOC108636404|KIF13A|IFI44L|ACACA|MARK3|NLRC5|LOC108635821|TTLL6|MX2|HEATR1|AKT3|MAP4K4|LOC102183503|SRPK2|PBRM1|LARS|MYO9B|PFKFB4|AATK|ABCC5|CMPK2|PRDM8|MYO18A|WARS|WNK1|AQP8|TSC1|LOC108635997|RIMKLB|MX1|ARL6|ZGRF1|HELZ|LOC102184922|…
GO:0001883	purine nucleoside binding	molecular_function	0.00017734	0.046511	106	654	2023	20527	PAK3|NAV2|RAB23|ABCC9|AREL1|ABCC4|LOC102175225|LOC102181111|LOC108633177|CDK12|NAV1|DHX34|NEK8|EEFSEC|LOC102190263|DHX58|IKZF5|IFI44L|KIF13A|ACACA|IFIH1|MYH10|CASK|RAB20|CHUK|MLKL|MINK1|HEATR1|MAP4K4|AKT3|LOC108635821|TTLL6|MX2|MARK3|NLRC5|SRPK2|LOC102183503|MYO18A|WARS|PFKFB4|AATK|CMPK2|ABCC5|PRDM8|MYO9B|PBRM1|LARS|ZGRF1|HELZ|MX1|ARL6|RIMKLB|LOC108635997|WNK1|AQP8|TSC1|MKNK1|CDK13|DCTN2|LOC10218…
GO:0032549	ribonucleoside binding	molecular_function	0.00017734	0.046511	106	654	2023	20527	CDK13|MKNK1|LOC102184922|DCTN2|MX1|ARL6|ZGRF1|HELZ|WNK1|AQP8|TSC1|LOC108635997|RIMKLB|PFKFB4|ABCC5|AATK|PRDM8|CMPK2|MYO18A|WARS|PBRM1|LARS|MYO9B|LOC102183503|SRPK2|LOC108635821|TTLL6|MX2|HEATR1|MAP4K4|AKT3|MARK3|NLRC5|IFIH1|KIF13A|IFI44L|ACACA|RAB20|CASK|MINK1|MLKL|CHUK|MYH10|LOC108633177|CDK12|DHX34|NAV1|ABCC4|LOC102175225|LOC102181111|LOC102190263|DHX58|IKZF5|NEK8|EEFSEC|NAV2|PAK3|AREL1|RAB23|A…
GO:0032550	purine ribonucleoside binding	molecular_function	0.00017734	0.046511	106	654	2023	20527	ZGRF1|HELZ|MX1|ARL6|LOC108635997|RIMKLB|WNK1|AQP8|TSC1|MKNK1|CDK13|DCTN2|LOC102184922|SRPK2|LOC102183503|WARS|MYO18A|PFKFB4|AATK|ABCC5|PRDM8|CMPK2|MYO9B|PBRM1|LARS|IFI44L|KIF13A|ACACA|IFIH1|MYH10|RAB20|CASK|CHUK|MLKL|MINK1|HEATR1|MAP4K4|AKT3|LOC108635821|MX2|TTLL6|NLRC5|MARK3|PAK3|NAV2|ABCC9|RAB23|AREL1|ABCC4|LOC102175225|LOC102181111|LOC108633177|CDK12|DHX34|NAV1|NEK8|EEFSEC|LOC102190263|IKZF5|D…
GO:0016817	hydrolase activity, acting on acid anhydrides	molecular_function	0.00018381	0.046511	64	654	1128	20527	ATL1|SLFN11|LOC102174264|FNDC3B|SAP130|MSTO1|KIF21A|WRN|MYH11|LOC108637248|R3HDM1|GLRX|AMDHD2|PARP9|LOC102171786|LOC106501943|RTEL1|IFI44|MYB|LOC102168948|UCKL1|LOC102181554|LOC102178162|YPEL2|MYO19|DDX58|FAM111B|RUNX1T1|KIF5C|TAP1|LOC102170144|NUP88|WIZ|MTG1|ATAD2|DCTN2|ARL6|MX1|LOC108635997|MYO18A|ABCC5|MYO9B|PBRM1|CCDC85C|MX2|LOC108635821|IFI44L|KIF13A|IFIH1|MYH10|APOE|LOC102175225|LOC10218111…
GO:0032555	purine ribonucleotide binding	molecular_function	0.00018683	0.046511	106	654	2027	20527	EPHB2|ERCC6|LOC102168948|MYB|LOC106501943|RTEL1|IFI44|LOC102181554|LOC108633278|UCKL1|RAB15|MYH11|LOC108637248|ZNF12|WRN|MAP3K12|GLRX|LOC102171786|UCK2|TRANK1|PRPF4B|ACVR2B|LOC102174264|BMX|KIF21A|SAP130|ATL1|BDNF|SLFN11|CDK6|MTG1|ATAD2|APAF1|TAP1|LOC102170144|MARK2|KIF5C|ZNFX1|LOC106501766|FAM111B|SYK|MYO19|LOC102178162|VRK1|DDX58|DDR1|LOC102183503|SRPK2|PRDM8|AATK|ABCC5|CMPK2|PFKFB4|MYO18A|WARS…
GO:0001882	nucleoside binding	molecular_function	0.0002044	0.048206	106	654	2031	20527	AREL1|ABCC9|RAB23|NAV2|PAK3|LOC102190263|DHX58|IKZF5|NEK8|EEFSEC|LOC108633177|NAV1|DHX34|CDK12|ABCC4|LOC102175225|LOC102181111|CASK|RAB20|MLKL|CHUK|MINK1|MYH10|IFIH1|KIF13A|IFI44L|ACACA|MARK3|NLRC5|LOC108635821|MX2|TTLL6|HEATR1|MAP4K4|AKT3|LOC102183503|SRPK2|PBRM1|LARS|MYO9B|PFKFB4|AATK|CMPK2|PRDM8|ABCC5|WARS|MYO18A|WNK1|TSC1|AQP8|LOC108635997|RIMKLB|MX1|ARL6|ZGRF1|HELZ|LOC102184922|DCTN2|CDK13|M…

## Sheet: GO_Enrichment_result-co-located
Table. S5 The GO enrichment analysis of the co-located genes of differential lncRNAs
GO_accession	Description	Term_type	Over_represented_pValue	Corrected_pValue	CAD_item	CAD_list	Bg_item	Bg_list	Gene_names
GO:0016043	cellular component organization	biological_process	4.93e-05	0.049093	54	413	1705	20527	SCAF11|TRIM35|IFIT2|SALL1|APC|TRIM15|GID8|KRT9|CCDC85B|LOC102180934|MOV10|TRIM40|MED28|DLL3|CCDC184|PSMG1|FGF18|SMARCB1|ZNF219|CST11|STAT3|YPEL4|LMAN1|SYT13|LGMN|TMEM55B|TPM3|PTRF|LOC102176997|UBAP2L|KCTD18|EPOR|PTK2B|ARID2|LOC102169696|KRT14|EPB41L4A|CAPZA1|LRRFIP2|ISL2|LOC102177275|LOC102185735|TBC1D16|TPD52|PDRG1|FAM126A|CGNL1|GOLGA5|PRKCSH|RAB3D|STMN4|HAP1|HELZ|PRC1|
GO:0043623	cellular protein complex assembly	biological_process	6.2e-05	0.049093	17	413	311	20527	KRT9|TRIM40|KRT14|TRIM15|PTK2B|LOC102176997|TRIM35|TPM3|LGMN|HELZ|GOLGA5|STAT3|LOC102177275|DLL3|CAPZA1|LRRFIP2|PSMG1|
GO:0051258	protein polymerization	biological_process	8.14e-05	0.049093	11	413	147	20527	TRIM35|LOC102176997|TPM3|CAPZA1|STAT3|LOC102177275|TRIM15|GOLGA5|KRT14|HELZ|KRT9|
GO:0071840	cellular component organization or biogenesis	biological_process	8.99e-05	0.049093	56	413	1830	20527	CST11|STAT3|FGF18|ZNF219|SMARCB1|CCDC184|FBL|PSMG1|DLL3|TMEM55B|LGMN|SYT13|LMAN1|YPEL4|IFIT2|SCAF11|TRIM35|LOC102180934|TRIM40|MOV10|MED28|GID8|KRT9|CCDC85B|TRIM15|SALL1|APC|TBC1D16|LOC102185735|LOC102177275|TPD52|FAM126A|PDRG1|ISL2|LRRFIP2|CAPZA1|HELZ|PRC1|STMN4|HAP1|CGNL1|RAB3D|GOLGA5|PRKCSH|ARID2|LOC102169696|EPOR|KCTD18|UBAP2L|PTK2B|PTRF|TPM3|LOC102176997|NBR1|EPB41L4A|KRT14|
GO:0006461	protein complex assembly	biological_process	0.00010627	0.049093	21	413	455	20527	PTK2B|KCTD18|LOC102176997|TRIM35|TPM3|TRIM40|MED28|KRT9|TRIM15|KRT14|STAT3|LOC102177275|LRRFIP2|PSMG1|CCDC184|DLL3|CAPZA1|HELZ|LGMN|GOLGA5|CGNL1|
GO:0070271	protein complex biogenesis	biological_process	0.00010956	0.049093	21	413	456	20527	STAT3|LOC102177275|DLL3|CAPZA1|LRRFIP2|PSMG1|CCDC184|LGMN|HELZ|GOLGA5|CGNL1|PTK2B|KCTD18|LOC102176997|TRIM35|TPM3|KRT9|MED28|TRIM40|KRT14|TRIM15|
GO:0044445	cytosolic part	cellular_component	5.35e-05	0.049093	9	413	93	20527	KRT9|DOCK9|LMAN1|KRT14|HAP1|TRIM15|TPD52|PDRG1|KRT19|
GO:0005829	cytosol	cellular_component	5.84e-05	0.049093	9	413	94	20527	KRT14|LMAN1|HAP1|TRIM15|KRT9|DOCK9|KRT19|TPD52|PDRG1|
GO:0005615	extracellular space	cellular_component	9.52e-05	0.049093	13	413	204	20527	KRT9|LOC102169695|KRT14|GOLGA5|TRIM15|LOC102184534|LOC102168380|LOC102177275|STAT3|LOC102169125|LOC102190903|TPM3|LOC102176997|
GO:0004869	cysteine-type endopeptidase inhibitor activity	molecular_function	9.31e-11	4.17e-07	9	413	24	20527	CST11|LOC102184534|LOC102183702|LOC102173758|CSTL1|CST6|LOC102173480|LOC102183975|LOC102173204|

## Sheet: GO_Enrichment_result-co-expr.
Table. S5 The GO enrichment analysis of the co-expression genes of differential lncRNAs
GO_accession	Description	Term_type	Over_represented_pValue	Corrected_pValue	CAD_item	CAD_list	Bg_item	Bg_list	Gene_names
GO:0005488	binding	molecular_function	1.8278e-59	8.1904e-56	5273	79487	12092	20527
GO:0005515	protein binding	molecular_function	9.5428e-30	2.1381e-26	2846	79487	6252	20527	SNX5|AHNAK|PIK3R2|NDEL1|STX16|ZFR2|RNF128|AGAP1|NPPB|PRKD2|UCN|PRKD3|TTC7A|LOC102184291|ASB7|LOC102188791|ASNSD1|ING2|CD4|SUFU|CCDC157|LOC102188938|PEX7|MAPK8IP2|RAB3IL1|ATF4|UACA|ARHGAP12|LOC108635661|FBXO46|ARL8B|CFAP47|LOC102184859|KIF1B|LOC102184668|TLR1|RECQL|MKI67|ZBTB8A|CPNE2|P3H2|CRLF3|LOC108634020|USP4|LRRN1|LOC108633274|ASPG|PPP1R42|TTC33|PTPRB|UBR5|UNC5B|LOC108638538|RAB3B|TEK|DRC3|MID…
GO:0043167	ion binding	molecular_function	7.088e-25	1.0587e-21	2544	79487	5570	20527	MAPK15|SLC3A2|LOC106503629|RBM23|CIB1|TTLL7|RAB2A|NUPL2|PICALM|ZNF746|LOC106503154|SPAST|ATP13A1|DDX46|CDCA7|RALY|LOC102191152|SLC2A4RG|MYNN|UTP6|ZNF318|RASL12|CPEB2|OPA1|LOC102176567|CIRBP|AGL|ADGRE2|ZNF565|PDGFRB|CHD3|RASL11A|FKBP14|ENAH|DALRD3|GNAZ|MLYCD|PAK5|LOC102181382|ARL1|DHX30|C15H11orf52|RNF26|DAPK2|ZNF792|REPS2|LYN|ZBTB25|MEFV|ZNF140|MECOM|PITPNM1|ATP8A1|ZNF23|ZSCAN20|F10|SHPRH|PSMC6|Z…
GO:0097159	organic cyclic compound binding	molecular_function	1.4699e-21	1.3173e-18	2512	79487	5723	20527	PYGB|ATP9B|ZSCAN2|MATN2|AGAP3|POLR3GL|LOC102178535|YARS|MARK2|SPAG9|RUNX2|TCEA2|EXOG|TAPBP|IL1R1|AQP8|LOC106501778|LOC102171710|FBXL19|PANK3|ABCG8|APC2|ZNF483|SORL1|TRIM55|PRKG1|CEBPB|LOC102171353|ZNF576|COL9A2|RCSD1|ZBED2|RAD51D|SART3|FYN|SRPK2|EIF4H|EPHA3|LOC102184112|BDH2|KRT6A|DDIT4|IRAK1|TCEB3|SKIV2L|POLDIP3|CLHC1|LOC102180114|G3BP2|ZBP1|SYBU|SLC44A4|STK32B|ZNF783|NR2F6|SIRT4|HOMER2|CTBP2|TX…
GO:1901363	heterocyclic compound binding	molecular_function	1.4699e-21	1.3173e-18	2512	79487	5723	20527	LOC108633302|ARL6|FXR1|UBR2|YJEFN3|RBBP8NL|LURAP1|PYCR2|TAF6|HMGN3|PXK|LOC102174870|STK38L|ABCA6|SP140|CREB3L3|TINAGL1|ABLIM1|FNBP1|PHC3|HBP1|OLFM3|TNK2|GOPC|GATA4|TUFM|MPRIP|RASGRP1|CDK15|MAST2|ABCC9|PPFIBP1|ULK1|PNKD|ARMC9|SIRT3|LOC108634352|STYK1|EIF2S1|DENR|TXNRD3|IMPDH1|RRM1|LOC102181111|YTHDC2|TMPO|LOC102191570|LOC102183581|GPN1|SEPT2|RPP25|SRPK3|R3HCC1|DNA2|TMEM63B|PGD|DYRK1A|PABPC1L|AKAP2…
GO:0003824	catalytic activity	molecular_function	2.4668e-21	1.8423e-18	3315	79487	7567	20527
GO:0000166	nucleotide binding	molecular_function	1.3199e-17	7.393e-15	1120	79487	2312	20527	AK5|CSNK1A1|MET|LOC108637248|MRAS|CMPK1|GPD1L|LOC102191146|HARS|ARL8A|RAD17|KIF12|DUS3L|MEOX2|RRAS|CELSR3|AREL1|CLPX|MCM7|RAB6A|CCT7|HSD17B11|AIFM2|BRSK1|NAV2|NDOR1|ERBB4|KDM1A|EIF4A1|RAB24|NSF|MICAL3|FIGNL2|SEPT10|MTIF2|PMS2|SUCNR1|ABCG2|HOXB5|ROCK1|WRNIP1|DDX17|LOC102178625|AZI2|CDK3|ACAD8|DIEXF|TAP1|RAD54B|C26H10orf2|IARS2|ZGRF1|PRPF40B|FSD1L|LUC7L|AKT3|PRKCB|TXNRD1|AHCYL2|IKBKE|PRKCA|GABRB2|P…
GO:1901265	nucleoside phosphate binding	molecular_function	1.3199e-17	7.393e-15	1120	79487	2312	20527	YWHAH|DHX34|RAB23|RAB5B|LOC102180576|CLTB|BMX|PLA1A|ANKRD12|ATP13A4|RAB4A|STRADB|ABCC1|SMC1A|DNAH9|MSH4|SBNO1|IVD|FMO5|ALPK1|KIF1A|TARS|SGK1|SGK2|LOC106501919|PAK1|FIGNL1|FBXL14|MAST3|LIMK2|DHX57|TLK1|ITSN1|ARL5A|RAB11A|IFIH1|GTPBP4|ENPP6|ASCC3|STEAP2|RPS6KL1|RAB20|ATL3|ABL2|GPC6|HSD11B1|KIFC1|HOOK2|RNF213|REV3L|MYO15B|MAP4K4|BMP2K|RIMKLA|CCT6A|MLKL|MARK1|PCK1|GRK4|C26H10orf2|IARS2|WRNIP1|ROCK1|A…
GO:0036094	small molecule binding	molecular_function	3.3771e-17	1.6814e-14	1133	79487	2348	20527	GIT2|BDH2|GNAL|KRT6A|EPHA3|SRPK2|FYN|KIF18A|LOC108635172|RAD51D|BCKDHA|KIF17|SRPK1|SKIV2L|GABBR2|IRAK1|SDR39U1|TOR1B|RND3|MAP3K4|LOC108637252|TXNRD2|SIRT4|CTBP2|HOMER2|DNAH7|SYBU|STK32B|SYCP2|CASK|SLFN11|ABCB6|NEK1|ABCD1|LRRC59|LOC102191395|YARS|MATN2|AGAP3|ATP11C|ATP9B|PTK2B|PEX6|MVK|NAA15|ABCA5|MARK2|SPAG9|CTBP1|KARS|CHUK|APC2|RAB36|ABCG8|LOC102184922|MAPK6|PANK3|SNRK|LOC102171710|AQP8|RAB12|NR…
GO:0043168	anion binding	molecular_function	1.1412e-16	5.1137e-14	1143	79487	2372	20527	MYO9B|EIF2AK2|THNSL1|LOC106503900|LOC102189578|MYO3A|LIG4|LOC108636344|ROR2|ATAD1|SMC4|ITPK1|PCK2|DZANK1|SNX20|CDKL1|MAP4K1|ABCC3|KIF20B|DMGDH|LOC108636542|IFI44|SEC61G|SNX15|RAC3|DSEL|GUK1|MATR3|DDR1|GADL1|RHOV|CCT5|RAB29|ACADVL|CDK12|NLRC5|CCT2|YARS2|NLK|VRK1|RIT1|TMEM220|LOC108634907|MOGS|MAP4K5|DDX24|ATAD2|LOC108636356|MFHAS1|DNAH6|UNC119|LOC102187779|ATP2B2|NPR1|RAC1|GNL3|AADAT|XRCC3|SH3PXD2…
GO:0001883	purine nucleoside binding	molecular_function	3.9021e-14	1.345e-11	972	79487	2023	20527	TARS|KIF1A|CAMKK2|SGK1|SGK2|LOC106501919|KIF20A|HFM1|SCYL3|ALPK1|OPCML|RAB37|KRT8|SMARCAL1|MSH4|SBNO1|RAB19|ABCC1|STRADB|MYO10|SMC1A|DNAH9|ANKRD12|LOC102188874|WEE1|FGGY|DDX51|RAB4A|RAB3D|BMX|DHX40|PLA1A|RAB5B|HK3|ABCB5|LOC102174380|LOC102180576|CLTB|RECQL5|DDX47|YWHAH|DHX34|MYO9A|RAB23|MARK1|RERGL|PCK1|GRK4|ARFRP1|BMP2K|RIMKLA|TAOK2|CCT6A|RIPK2|MLKL|SETX|MAP4K4|CAD|SMARCA2|BLM|ABL2|CARS|GPC6|RHO…
GO:0032549	ribonucleoside binding	molecular_function	3.9021e-14	1.345e-11	972	79487	2023	20527	KIF20B|MAP4K1|ABCC3|RAC3|IFI44|PCK2|MATN2|AGAP3|CDKL1|DZANK1|YARS|ATAD1|ROR2|ITPK1|ABCA5|MARK2|NAA15|SMC4|MYO3A|LOC102189578|THNSL1|EIF2AK2|LOC106503900|MVK|MYO9B|PEX6|PTK2B|LIG4|LOC102171710|SNRK|TMEM220|RIT1|VRK1|NRDC|AQP8|RAB12|MOGS|LOC108634907|PANK3|RAB36|NLRC5|CDK12|APC2|LOC102184922|ABCG8|MAPK6|RAB29|CHUK|NLK|KARS|YARS2|CCT2|ITK|RHOV|PRKG1|TRIM55|MYO1F|NAA30|CCT5|SMC2|RCSD1|DDR1|MATR3|GUK1…
GO:0032550	purine ribonucleoside binding	molecular_function	3.9021e-14	1.345e-11	972	79487	2023	20527	NEK3|JAK1|ERBB3|PSMC1|PIKFYVE|LIG1|NTRK1|CCT8|SPRY4|GSPT2|GNE|LOC102181771|ARHGAP5|DNAJC11|FSD1L|EEFSEC|PRPF40B|ZGRF1|RIPK3|PRKCB|RAB3B|AKT3|TEK|LUC7L|IKBKE|GABRB2|DDX41|AIFM3|PRKCA|CLPB|LOC102170144|CADM2|ERCC6L|PLK3|C26H10orf2|GNAI1|NEK5|IARS2|UCKL1|WRNIP1|ROCK1|AZI2|PAFAH1B2|CHEK1|NEK8|DDX17|DIEXF|LOC108635821|KRAS|PSMC3|CDK3|RAD54B|TAP1|DCK|DDX50|AKT1|LOC102181554|ARL4D|SUFU|RRAD|NSF|RAB24|HI…
GO:0032555	purine ribonucleotide binding	molecular_function	4.455e-14	1.4259e-11	973	79487	2027	20527	LOC102191604|MAP3K2|EPHB2|PSMC6|NARS2|SPATA5|DNAH1|ZFYVE1|MDM2|SEPT11|LOC108635997|NAV3|TAP2|RALB|DNM2|SEPT9|TBK1|MAP2K3|DDX39A|LOC108635328|UCK2|QARS|LOC108635823|C13H20orf96|RAP1A|MYO6|LOC102183919|LOC102174264|ERLEC1|SHPRH|BRIP1|RAB26|IKZF5|PTK2|DCTN2|LOC102183503|NLRP12|LOC102174202|ARF5|CMTR1|SEPT5|SEPT7|MX2|LOC102183842|MAP4K2|ABCD4|CHEK2|WARS2|MCMDC2|CAMK2B|DDX18|ERN2|SMC3|RAP2C|MLH3|MINK1…
GO:0035639	purine ribonucleoside triphosphate binding	molecular_function	4.8491e-14	1.4486e-11	970	79487	2020	20527	TK1|OXSR1|MAP3K19|RARS|ROCK2|MYO1G|FIGN|HOXA6|FGFR1|PRDM8|PRKCD|ATP6V1A|SPEG|DDX58|RWDD2B|ATP6V1B1|RABL2B|EPHA2|AATK|TNIK|FGR|ARL3|EIF4A2|CHD7|STK24|MAPK3|IRGQ|IDH3B|EVI2A|MAP4|DYNC2LI1|GIMAP1|EIF2S3|KIF5C|RAB27A|EYA4|HOXC4|AKT2|MOV10|LRRK1|TSC1|BTK|CCDC159|RAF1|NOX4|PAK6|CDK7|GTPBP3|ERCC6|MAPK11|LOC108635004|ABCB8|STK32C|MYH10|CHD8|PRKCH|MLH1|EPHB4|STK3|MAPK7|MAPK12|MPDZ|MYO18B|SEPT3|LOC10219026…
GO:0001882	nucleoside binding	molecular_function	6.3101e-14	1.7672e-11	974	79487	2031	20527	ABCC4|ABCC5|HELZ|NOD2|PLK2|LOC102185150|BMPR1B|MYO1E|HELQ|FRK|RPS6KA5|CUL2|SSTR2|SENP6|KIF15|ZFYVE27|LOC102190263|PLEKHA8|PLIN4|ULK3|CHD9|GNL1|HSPD1|PHACTR4|POLQ|LOC102181467|PRKCQ|TSSK4|RASL10A|TEX14|CDC6|CDK19|LOC108633278|LOC108637766|STK35|LOC106501766|KIFC3|SOX4|LOC108635164|ABCB9|GALK1|KIF3B|RPS6KA1|ACAD11|SMARCA4|FAM229A|CAMK2D|COL8A1|SMC5|CDKL4|LOC102191110|SUB1|DHX58|PINK1|CHD4|ARF3|LOC1…
GO:0017076	purine nucleotide binding	molecular_function	9.5849e-14	2.5265e-11	980	79487	2050	20527	LOC102191467|CDKL5|SRL|CNP|SYF2|RIMKLB|ABCA1|IRAK4|PARPBP|TRIM23|BRAP|CMPK2|TOR3A|MYLK|HRAS|WARS|KIF19|DNAH3|PSMC4|ILK|LOC102175187|TOP2A|DTYMK|AAED1|DDX42|ARL13B|ELANE|EIF5B|CAMK1|SLC30A2|SEPT1|CDK5|MTG1|MBNL2|WRN|MAP3K6|TTK|CSF1R|NIP7|MAPK1|TCP1|TRPM7|EIF2AK3|VCP|LOC102178162|PAK2|PLK4|TSSK3|MARK3|GNAI2|NKIRAS2|RAB8A|LHFPL2|PANK1|ANKRD1|AQR|BBS10|GUCY2D|DHX36|ERCC3|RERG|RRAGB|MFN2|MAPK9|LOC1086…
GO:0032553	ribonucleotide binding	molecular_function	1.9009e-13	4.7323e-11	978	79487	2049	20527	MCMDC2|CHEK2|WARS2|ABCD4|SEPT5|MAP4K2|SEPT7|MX2|LOC102183842|CMTR1|ARF5|LOC102174202|NLRP12|LOC102183503|DCTN2|PTK2|IKZF5|RAB26|LOC102173176|DYRK3|MCM9|ADSSL1|AK8|GMPS|SUCO|ABL1|GALK2|MINK1|MLH3|RAP2C|SMC3|ERN2|DDX18|CAMK2B|UCK2|LOC108635328|QARS|DDX39A|MAP2K3|DNM2|TBK1|SEPT9|RALB|NAV3|TAP2|LOC108635997|SEPT11|MDM2|ZFYVE1|DNAH1|SPATA5|NARS2|PSMC6|EPHB2|LOC102191604|MAP3K2|BRIP1|SHPRH|ERLEC1|LOC10…
GO:0032559	adenyl ribonucleotide binding	molecular_function	4.6774e-13	1.1031e-10	840	79487	1722	20527	HK2|SBNO2|DNAH10|CAMK1G|TYK2|PRKAA1|PKD1|DDX6|NPHS1|NUB1|SCN8A|RHOT2|FKRP|GSK3B|HNF1B|PKDCC|EARS2|DMPK|DDX56|PC|ARHGAP25|RPL7L1|NTRK3|MAP3K13|RUVBL1|CAMKK1|LARS|NAXD|NEK6|STK25|ABCA2|CBX3|MCM6|KIAA1033|LOC102181153|MAPK9|LOC108635581|ERCC3|RRAGB|RERG|VRK2|AGO2|LOC102187310|ABCA3|CDK20|IQCA1|RHOC|GNA12|PIM1|LOC102181811|CDK1|TCP1|TRPM7|VCP|EIF2AK3|MAPK1|WRN|TTK|CSF1R|MAP3K6|SLC30A2|SEPT1|CAMK1|MBN…
GO:0005524	ATP binding	molecular_function	5.8313e-13	1.3065e-10	838	79487	1719	20527	ABCB9|SOX4|KIFC3|STK35|LOC106501766|CDK19|CDC6|TEX14|PRKCQ|TSSK4|PHACTR4|POLQ|LOC102181467|HSPD1|PLIN4|ULK3|CHD9|LOC102190263|PLEKHA8|KIF15|SENP6|SSTR2|RPS6KA5|CUL2|FRK|LOC102185150|BMPR1B|MYO1E|HELQ|HELZ|NOD2|PLK2|ABCC4|ABCC5|LOC102187124|NLRP1|KIF22|MAP3K9|NOA1|SLFN12|CDK10|BUB1B|STK17B|MAP3K12|RNASEL|AK9|PCSK5|CHD4|ARF3|ABCB1|DHX58|PINK1|SUB1|LOC102191110|CDKL4|SMC5|COL8A1|CAMK2D|RPS6KA1|ACAD1…
GO:0006807	nitrogen compound metabolic process	biological_process	6.2588e-13	1.3355e-10	2014	79487	4669	20527	TARSL2|KIF3A|ADGRB3|BTBD16|LOC102188791|ASNSD1|SCAI|RRAD|SUFU|RORB|RUFY3|BRD9|FDXACB1|IRF5|LOC102188077|VGLL3|NRARP|NDEL1|GPD2|PUM1|LOC108635065|SNX5|COPS4|HDC|SMAD2|LOC102173858|ZNF367|TRIM26|ATP5J|DIDO1|HRH2|BACH1|ZNF157|LOC102184668|HAO2|RECQL|ACER2|ZBTB8A|POLE|E2F2|LOC102175793|LIFR|CRLF3|MSH5|IRF3|ZNF599|CFAP77|HKDC1|LOC102184553|METTL1|ATF4|DHX8|LOC102173088|ANAPC15|TARS2|TRAFD1|LOC10218218…
GO:0030554	adenyl nucleotide binding	molecular_function	8.1226e-13	1.6544e-10	847	79487	1743	20527	LOC102181771|SPRY4|GNE|NTRK1|CCT8|LIG1|PSMC1|ERBB3|JAK1|NEK3|PIKFYVE|DDX41|GABRB2|AIFM3|PRKCA|IKBKE|PRKCB|TEK|LUC7L|AKT3|EEFSEC|FSD1L|DNAJC11|RIPK3|ZGRF1|IARS2|NEK5|ELMO2|NPTX2|C26H10orf2|GNAI1|ERCC6L|PLK3|LOC102170144|CLPB|CADM2|RAD54B|DDX50|DCK|TAP1|DIEXF|CDK3|PSMC3|AZI2|PAFAH1B2|CHEK1|NEK8|DDX17|UCKL1|ROCK1|WRNIP1|HOXB5|PRPF4B|KIF3A|ABCG2|TARSL2|LOC102175225|PMS2|PRKD2|SEPT10|FIGNL2|MTIF2|PRKD…
GO:0034641	cellular nitrogen compound metabolic process	biological_process	6.7773e-12	1.3204e-09	1909	79487	4438	20527	SPAG9|RAD1|FGD4|STAT2|PEX6|GALNT14|PTK2B|LOC102178584|MAFB|TAPBP|FITM2|TRMT6|CLIC3|RUNX2|TCEA2|NFYC|LMNB2|SUPT3H|GIT1|BACH2|ZSCAN2|IWS1|DHH|MPG|PYGB|TRIM36|ASNS|YARS|SETD5|MUC19|CDC45|POLR3GL|COL9A2|PRPSAP1|MYO1F|ZNF576|ITK|ATP5D|CLEC4F|CEBPB|SLC13A5|C24H18orf63|PRKG1|ZNF10|TRIM55|ST18|TBC1D13|NR3C1|LOC102182856|LOC108638103|LDLRAD3|PANK3|FBXL19|FOSB|LOC102180845|NRDC|HARBI1|RAB12|MAFG|EXOC1|KARS…
GO:0043412	macromolecule modification	biological_process	7.5784e-12	1.415e-09	750	79487	1562	20527	DMPK|PTPRM|LOC108635222|TGM1|PKDCC|PRKAR1A|GSK3B|NEK6|DUSP12|STK25|CCDC125|CAMKK1|MAP3K13|RUVBL1|ARHGAP25|FUT7|RPL7L1|NTRK3|PEG10|PRKAA1|ZNF768|LOC102175876|TYK2|CAMK1G|PTPN7|ASPH|PIGS|LOC102187310|NID1|USP20|VRK2|EDEM3|USP14|LAMA4|PIGN|MGAT1|SNRNP40|CDK1|SYT1|PIM1|E4F1|CDK20|LOC102190581|EEF1AKMT1|ZNF835|LOC108635581|MAPK9|ST3GAL2|GUCY2D|PLK4|ZNF70|TSSK3|PAK2|LHFPL2|B3GNT6|MARK3|MAPK1|DUSP22|USP…
GO:1901360	organic cyclic compound metabolic process	biological_process	8.5913e-12	1.5399e-09	1893	79487	4404	20527	YEATS4|HOXB3|APEX2|SEMA4C|CMPK1|GAR1|GTF2F1|CACYBP|SIPA1|LOC108635621|DTX4|CUL9|PPP1R12C|MET|LOC102179466|GATAD2A|AK5|MST1|NRG2|BEND4|CELSR3|PAX2|RAD23A|SOX21|ADAM23|BLVRA|PCMTD2|HARS|EVC2|RAD17|ZNF629|DUS3L|RASA2|KCNC1|AIFM2|LOC102179418|LOC102178051|MAF1|POP1|CEBPD|GPR63|ZADH2|ERBB4|KDM1A|SAMD9|FOXD3|NAV2|HMBOX1|MCM7|AREL1|C5H12orf75|ZNF114|CLPX|CLEC5A|TERF2IP|NHEJ1|POT1|FOXK2|PMS2|KCNC2|HOXB5|…
GO:0016772	transferase activity, transferring phosphorus-containing groups	molecular_function	3.2553e-11	5.5396e-09	805	79487	1692	20527	PRPF4B|PRKD3|PRKD2|HIPK3|NSF|RASSF1|SUFU|ARL4D|ZCCHC11|ATP8B3|GNPTAB|AKT1|LOC102174470|LOC102175383|ERBB4|GPD2|NRARP|GCN1|BRSK1|ACTN1|AGGF1|HEATR5A|LOC102185181|SRC|ZNF114|ZNF157|RAD18|LOC102184668|LOC102189031|RPS6KB2|POMK|POLE|INSR|ZNF629|RAD17|TKFC|LIFR|DPF3|SMARCA1|UGP2|PIK3CG|FN3K|CMPK1|HKDC1|DNAI2|AK5|MTOR|LOC102179466|CSNK1A1|ZNF408|LOC102180547|MET|ANAPC15|NTRK2|IRX3|STXBP5L|LOC102181771|…
GO:0006725	cellular aromatic compound metabolic process	biological_process	3.3638e-11	5.5396e-09	1865	79487	4350	20527	LOC106503901|GPAA1|LOC102181027|LOC102182379|SLC22A13|LOC102169634|ATF2|SMNDC1|LOC102168664|CEBPG|FOXO4|DARS|MRPS27|RRM2|RRNAD1|MED18|ZNF557|GPR27|LOC102184211|LOC102172428|DNASE2|LOC102183805|SIPA1L2|ETV1|CYLD|DAB2IP|ETS2|PLXNA4|MCF2|LOC102178856|POLG|CCNL2|TYROBP|AMER1|ZSCAN21|PITX2|BHLHA15|TEF|ORC5|LOC102181106|MYO7A|U2SURP|HAAO|TXNL4A|LOC102169913|YEATS2|DOCK9|KAT6B|CSDE1|NUDT15|RBBP8|EEF2K|Q…
GO:0046483	heterocycle metabolic process	biological_process	3.4615e-11	5.5396e-09	1865	79487	4348	20527	RANBP6|ANP32E|IRGQ|TRPC1|CUBN|FOXC2|PBXIP1|ABR|LOC102168252|ZNF235|TCEA3|MBNL3|ZC4H2|EIF4A2|RPP30|RWDD2B|RFK|BRD2|ZNF391|TGIF2|BCL2L12|CORO2B|ZNF184|TSC22D2|MLXIP|DDIT3|HOXA6|L3MBTL1|LOC102179040|RARS|ACSM3|SEPT3|ORAI2|MLH1|TEX264|EVC|TLX2|SLC14A1|ZSCAN29|COMMD8|CHD8|TRIM11|LOC102168329|GTPBP3|AIFM1|LOC102176691|SMU1|SPIB|CCDC159|GFRA1|ZHX2|MLLT6|ZNF385B|ISX|NALCN|GRIPAP1|VCPKMT|SMTNL2|PKHD1L1|DY…
GO:0003676	nucleic acid binding	molecular_function	5.4208e-11	8.376e-09	1621	79487	3810	20527	ZC4H2|TCEA3|MBNL3|EIF4A2|ZNF235|PDGFA|RNF113A|ABR|FOXC2|SRF|TRPC1|PPP1R17|LOC102179040|PUF60|HOXA6|EIF4E|DDIT3|ZCCHC6|MLXIP|TSC22D2|ZNF184|MTIF3|BCL2L12|ZNF391|TGIF2|BRD2|DDX58|SPIB|TRNAU1AP|LOC102173607|GTPBP3|LOC102168329|MYH10|CHD8|CAMTA1|SLC14A1|ZSCAN29|FYB|TLX2|MLH1|ORAI2|SEPT3|DCP2|DYNC2LI1|SMTNL2|SF3B6|EYA4|GRIPAP1|KAZN|ISX|HOXC4|BAZ2B|ZNF385B|MLLT6|ZHX2|GFRA1|CCDC159|CISH|CELF6|FUBP3|LOC1…
GO:0090304	nucleic acid metabolic process	biological_process	1.2652e-10	1.8898e-08	1671	79487	3882	20527	CEP350|PDE8B|FAT2|PAFAH1B1|HDAC5|FARS2|SSX2IP|POLD2|RAB32|LOC106503599|YWHAE|PPFIA4|EPAS1|LOC102169976|SLC26A11|RBM10|LOC102181993|HUWE1|RAD51|ADAT1|CENPK|C10H15orf59|LOC102186210|NFX1|CWC15|ACRBP|LOC102183030|BST2|FAM111B|SETBP1|LOC102189237|AKAP8L|LOC102191770|EXOC3L2|GPR158|ZNF514|LOC102191034|METTL26|TFDP2|ZNF331|TSKS|SFMBT1|ATRNL1|AK6|MAN2A2|TAF9|ZFP3|LOC102177904|XRCC3|APBA1|HOXC11|ZNF562|M…
GO:0006464	cellular protein modification process	biological_process	1.7077e-10	2.3914e-08	693	79487	1451	20527	NTRK3|FUT7|ARHGAP25|RPL7L1|CAMKK1|RUVBL1|MAP3K13|STK25|DUSP12|NEK6|CCDC125|GSK3B|TGM1|LOC108635222|PKDCC|PRKAR1A|PTPRM|DMPK|ASPH|PTPN7|TYK2|CAMK1G|PEG10|PRKAA1|ZNF768|CDK20|E4F1|CDK1|SYT1|PIM1|PIGN|MGAT1|SNRNP40|LAMA4|USP14|USP20|VRK2|PIGS|LOC102187310|MAPK9|LOC108635581|ZNF835|LOC102190581|MARK3|LHFPL2|B3GNT6|PAK2|ZNF70|PLK4|TSSK3|GUCY2D|ST3GAL2|IFFO1|COMTD1|MAP3K6|ZNF554|TTK|CSF1R|TRIM21|CAMK1|…
GO:0036211	protein modification process	biological_process	1.7077e-10	2.3914e-08	693	79487	1451	20527	FRK|ST6GALNAC6|BMPR1B|PLK2|METTL22|ULK3|PLIN4|REPIN1|LOC102190263|SSTR2|PTPN3|CUL2|UBE2L6|RPS6KA5|TEX14|RYR3|TGM2|TSSK4|PRKCQ|LOC102181467|PTPRR|DUSP8|DNAJA1|THAP1|DENND1A|METTL12|STK35|CDK19|CAMK2D|PTPRS|FAM229A|RPS6KA1|LOC102177207|PRDM4|LOC102172184|PTAR1|PCMTD1|PARP3|POLR2K|LYST|LOC102191110|LOC108633174|CDKL4|PCSK5|RNASEL|DUSP6|MAP3K12|PINK1|PPIG|USP3|MAP3K9|STYX|CDK10|BUB1B|STK17B|ART4|ZNF3…
GO:0046872	metal ion binding	molecular_function	1.9055e-10	2.5874e-08	1566	79487	3536	20527	CPEB3|APLP2|LOC108638022|SETDB1|MYL9|HOMER3|RTN3|ZNF652|LOC102177672|LOC102191468|LOC102169209|NFYA|PARN|LOC102190109|DDX50|EGFL6|ZC3H7A|RNF138|CDH2|HECTD1|FN1|RNF4|MARCH7|COQ7|PRDM6|ZFYVE21|MMP27|ZNF385D|TPST2|LRRC32|APP|ITGA1|CDH18|PAFAH1B2|PDIA4|PEX10|FGD6|SUV39H1|MID1|PADI6|SIRT5|PLAGL2|ANKS4B|GNE|ZC3H12A|ALMS1|CACUL1|CCBE1|SLIT3|ZNF467|LRP8|MRS2|U2AF1L4|LRRN1|CASC1|PRICKLE4|DDX41|ZNF580|ILVB…
GO:0043169	cation binding	molecular_function	2.4323e-10	3.2056e-08	1572	79487	3554	20527	DMXL2|EFNB1|ZNF655|THBS2|ZNF16|TRIM9|PHRF1|NINJ2|ZNF436|SP7|FRMD5|SYTL4|RNF175|CDHR4|LOC102185739|NCAM2|DNMT1|CTCF|VPS11|ZNF274|ZNF414|LOC100861104|MT3|PPARA|PLEKHS1|LRRC41|THBS3|RNF183|PCGF5|AOC2|MAP3K1|CAPS|EP400|CPA6|LIMCH1|IKZF1|ZC3H13|ZXDC|DTNB|ZNF317|ANXA3|BMP1|ZBTB24|ZNF280D|ZNF852|LOC102184867|OSR2|BNC2|BMI1|LOC108633209|ANKIB1|RAPGEFL1|XAF1|RNF13|MARC2|USP45|LOC102187632|TMPPE|OVOL1|ATP1…
GO:0006139	nucleobase-containing compound metabolic process	biological_process	3.7569e-10	4.8099e-08	1797	79487	4208	20527	LOC108634520|ADGRG6|DUSP22|QSER1|DCP1B|ELK3|HEYL|VCP|PKNOX1|DPYD|PDGFB|TRIM21|MTG1|NSMCE1|RPE|ASB10|SKIDA1|CBY1|TBL2|LOC106501755|AQR|NPAS3|DKC1|LSM12|ZNF70|LOC102174592|TMEM40|IQSEC2|RUNX1T1|TOP1|PIGV|LOC102180342|TAB2|ZNF281|CNGA1|IKZF4|TRIM23|GAN|LOC108636047|RUSC1|LOC102178939|SYF2|NCBP3|ASXL2|NLGN4X|CLTA|L3MBTL3|SLC25A31|TDRD3|POLR1E|LOC102181083|GATA6|LRRC27|NFATC1|CASZ1|LOC102176218|PSMC4|…
GO:0003677	DNA binding	molecular_function	7.3686e-10	9.1719e-08	1064	79487	2460	20527	RFX3|RPA3|CREB3L4|ANKS1A|LOC102177047|GPANK1|WRN|GMEB2|ANKRD1|PANK1|NUP58|MTERF3|ATF1|NKIRAS2|TIGD6|LOC108637886|ATG2B|FEN1|HOXD13|RORC|CARHSP1|COL6A6|FHOD1|NYNRIN|PPP1R12A|LOC108634544|SFMBT2|ZNF32|TOP2A|AAED1|PEG10|HMCN1|NFE2L2|NR3C2|IRF7|LOC102180307|ESR2|NUB1|USF1|RHOT2|TMEM8A|PC|DDX56|GSK3B|HNF1B|POLR3F|TNFAIP2|RERE|LOC102176031|IRF9|DES|LOC102190581|APOE|LOC102181153|PUM2|MCM6|HOXA10|ALX4|E…
GO:0006974	response to DNA damage stimulus	biological_process	1.1632e-09	1.4087e-07	292	79487	578	20527	RBBP8|ZNF34|CMTR1|ZNF180|LOC102185402|LOC102188345|EHMT2|ZNF567|ZNF84|ZNF354C|LOC102178856|MLH3|LOC102174688|LOC102182848|PITX2|ZSCAN21|ANK3|LOC102191604|PSMC6|SPATA5|ZNF557|LOC102172428|TMPPE|DAB2IP|RNF13|LOC102182379|APOA1|LOC102169506|ZNF140|OSR2|ZNF23|ZNF852|LOC102169634|VPS13B|ZNF317|CIB2|AASS|LOC102180554|RASAL2|ZNF7|RFC5|LOC102189890|LOC102175116|ZNF565|PPARA|PIDD1|ZNF48|WNK4|KIAA0101|INIP…
GO:0016740	transferase activity	molecular_function	2.0916e-09	2.4664e-07	1226	79487	2727	20527	ST6GALNAC1|LOC102189340|STAC|WNK1|RYK|CARM1|TVP23A|RFC2|B3GNT3|TTC28|CAMK1D|IP6K1|PRMT9|CHST11|PDCD10|ADCK5|RPS15|LCK|ALKBH2|PNCK|SETD2|LOC102176914|MAP2K6|PEX1|KDM5B|NOP2|IRAK1BP1|POLA2|LOC102176958|ALPK3|CAMKMT|HOMER1|TNFAIP8|NEK4|UGCG|ATAT1|DGAT2|PTPRF|RBSN|PIP5K1B|STK39|ZNF202|RUVBL2|PES1|FBL|MAPK10|FHL5|TPPP|BLOC1S6|TSSK6|LOC106503077|LOC108633246|GLTSCR1L|HS3ST6|RUFY2|LOC102174867|SAT2|CDK6…
GO:0016070	RNA metabolic process	biological_process	2.7633e-09	3.1749e-07	1348	79487	3118	20527	NAALAD2|AXIN2|GATM|SUCO|LOC102170446|LOC102175434|WDR43|SOS2|GALK2|RFX5|RPUSD1|ZBTB6|RBFA|DUSP3|PYROXD2|NR4A3|CHCHD5|VWCE|NFKB2|ZNF132|LOC108633333|RFX1|ATP8A1|ZNF23|SIN3A|PAPOLB|ISLR2|ZSCAN20|FBXO8|MEFV|LOC102174532|TEAD3|HMGB2|MECOM|ZNF140|LOC108635997|LOC102183271|LOC102172404|QARS|PSMC6|CCDC90B|NR4A1|LOC102191604|POLR1C|NARS2|DALRD3|KPNA6|ZNF175|NFIB|RORA|TMEM201|TSPAN15|CIRBP|CHD3|AGL|ZNF565…
GO:0016301	kinase activity	molecular_function	2.8397e-09	3.1812e-07	565	79487	1165	20527	MATN2|CDKL1|MAP4K1|CERK|PHF21A|ZSCAN2|FASTKD1|MYO3A|EIF2AK2|THNSL1|PTK2B|ATAD1|ROR2|MARK2|ITPK1|MAPK6|CDK12|SF3B1|CHUK|NLK|VRK1|PGK1|SNRK|PANK3|RCSD1|LOC108638103|GUK1|DDR1|PRKG1|LOC102176221|ZNF10|ITK|MYO1F|EPHA3|GIT2|TAF9|ZFP3|SRPK2|AK6|FYN|SRPK1|MAP4K5|IRAK1|ATP2B2|NPR1|GABBR2|MAP3K4|WNK3|TMEM170B|ZNF691|LOC102189943|STK32B|HOMER2|ICK|INO80E|NME4|ZNF514|TEC|CASK|TBRG4|SYCP2|PDIK1L|NEK1|LOC1021…
GO:0035556	intracellular signal transduction	biological_process	5.5801e-09	6.0987e-07	412	79487	826	20527	LOC102177275|LOC108635581|RALGAPA2|RERG|RRAGB|RND3|ECT2L|CNIH2|SAR1B|SOCS6|SPSB3|RAB32|RBM4|LOC102179511|GNA12|RHOC|PLCB1|DGKE|RALGPS1|PLEKHG7|RHOB|TEC|DCDC2B|RAB15|EHD4|LOC102189237|STAC2|RHOT2|LOC102173345|RAC1|ZNF174|ARHGEF25|DCDC1|GNAL|LOC102186431|CYTH1|PHF24|ZFP3|ARHGAP29|LOC102179515|ZNF432|SYTL3|ZNF618|NPR1|ASB12|SPATA13|MFHAS1|SPSB1|TIAL1|RPH3AL|CDKL5|RAB29|RAB36|FBXL19|ASB2|TRIM23|SPSB4…
GO:0044710	single-organism metabolic process	biological_process	7.6145e-09	8.124e-07	1014	79487	2261	20527	KARS|YARS2|CYFIP1|ATP2B1|EGLN1|HSD11B2|ACADVL|PANK3|CCPG1|TOB1|MTHFR|HPRT1|MATR3|P3H1|LOC102182856|LOC102172133|LOC102183956|SLC10A6|PRPSAP1|CCS|B4GALNT1|ITK|HYDIN|ATP5D|SORD|GADL1|LOC102191395|FADS1|YARS|NBEAL2|LOC108633215|MUC19|LOC102191099|HMGCR|PSMA5|PHF21A|ATP11C|LOC102173339|PMM2|SNX15|ADAMTS18|IQGAP3|NT5C2|DMGDH|TRIM36|ASNS|ABCC3|GALNT14|SLC1A4|S100B|CTH|ABHD11|GJB4|DEGS1|LIG4|CDKN2C|JMJD…
GO:1901362	organic cyclic compound biosynthetic process	biological_process	1.0137e-08	1.0563e-06	1254	79487	2917	20527	UVRAG|ZNF570|ALAD|ERG|LOC106503894|SLC25A25|ZNF71|LOC102175108|NOB1|URI1|DISC1|ZNF181|OS9|BICD1|LOC102186151|ATP6V1G2|NIPA2|LOC108637511|CLUAP1|JUN|HOXB6|SIX1|PEG3|ZNF449|RYR1|NKX3-1|IRF4|WIPI1|PPP2CB|MAP4K4|GPC6|HSD11B1|INA|AFF1|REV3L|LOC102175795|HOOK2|MKRN1|DNAJC13|CLGN|LOC102172682|C16H1orf186|HEY2|SCN3A|RNF169|RANGAP1|ZFP64|RGMB|LOC102168757|LOC102187621|ZNF512B|DMRT1|EML6|ZNF568|SIX2|CGN|TA…
GO:0033554	cellular response to stress	biological_process	1.1686e-08	1.1902e-06	304	79487	619	20527	LOC102179040|ZNF146|ZNF404|PMS2|FIGN|RRAD|ZNF391|NSF|MRPL18|LOC102175383|ZNF614|SHCBP1L|RUFY3|KDM1A|LOC102180620|LOC108634231|LOC108635065|ZNF235|LOC102168252|NHEJ1|HRH2|CLEC5A|LOC102172474|ZNF157|CLPX|IRGQ|RAD23A|RECQL|RAD17|PLEKHA7|ZNF629|MOV10|MSH5|LOC102175793|ZNF382|ZNF829|LOC108636012|GTPBP3|STOM|LOC102168329|LOC102179466|EVC|TEX264|MLH1|EAPP|HNRNPAB|ZNF668|ZNF502|FAM19A3|LIG1|OXTR|PSMC1|ZN…
GO:0018130	heterocycle biosynthetic process	biological_process	1.8643e-08	1.8565e-06	1236	79487	2878	20527	ZNF446|LOC102177368|CHD5|MYOM3|SLC31A1|OSBPL3|BATF|CCAR2|ATP5C1|KMT5B|C4H7orf25|IQGAP1|NR5A2|TCEA1|TAS1R1|HOXD8|SMAD6|LOC102172084|DUSP15|DONSON|LOC102183280|LOC102183623|LOC106503502|TLE2|FOXC1|ZNF461|MKX|PPP1R10|FLI1|DMD|LOC102177756|IPO4|VLDLR|GLRX|MOCS1|KMT2A|KAT2A|PBRM1|SEPT9|PCBD2|CDH19|UCK2|PLCD3|PER2|CHIC1|HMG20A|FKBP1B|SPATA5|R3HDM1|STX1A|IFT122|PPP1R3E|RARA|TAF4B|LOC102169506|HADH|PIWIL…
GO:0048037	cofactor binding	molecular_function	1.908e-08	1.8586e-06	196	79487	363	20527	SDR42E1|DPYD|HMGCR|KIAA0232|FMO1|GCAT|PSMA5|SIRT1|DHX37|LOC102191395|LOC108633807|DHCR24|MYO10|MDH2|AGXT2|STEAP4|DMGDH|BLVRB|IVD|QSER1|PGD|GALE|TFCP2L1|SEC61G|LDHAL6B|3BHSD|HHIP|HSD3B7|DECR2|CTH|DUS1L|LOC102183581|TLN1|ME1|FMO5|LOC108636344|TXNRD3|QDPR|TGDS|IMPDH1|CTBP1|FAM107A|ACADVL|PHYKPL|GOT2|EPB41L5|MX1|PKIB|SPTLC2|ABAT|RDH13|GLYR1|LOC102173111|FDXR|SCCPDH|OAT|GPT2|PIPOX|GADL1|HACL1|EHHADH|L…
GO:0016817	hydrolase activity, acting on acid anhydrides	molecular_function	2.5755e-08	2.4555e-06	533	79487	1128	20527	MTG1|CCDC40|SEPT1|TTK|WRN|VCP|LOC102178162|LOC108635162|C21H14orf28|C1H21orf91|TOP1|RAB8A|RUNX1T1|GNAI2|NKIRAS2|AQR|DHX36|ABCA1|SRL|CNP|HIF3A|TRIM23|BRAP|TOR3A|GATA6|HRAS|TOP2A|DTYMK|KIF19|PSMC4|DNAH3|CASZ1|PARP2|ARL13B|RHOT2|SCN8A|NUB1|PKD1|DNAH10|CBFA2T3|RUVBL1|ATL1|MUT|HNF1B|FKRP|MFN2|RERG|RRAGB|EXOC5|YPEL5|LOC108635581|LOC102177275|SAR1B|APOE|KIAA1033|MCM6|CBX3|ABCA2|LOC102181811|KCTD16|RNPEP…
GO:0044271	cellular nitrogen compound biosynthetic process	biological_process	2.8299e-08	2.6418e-06	1236	79487	2881	20527	BCCIP|ZNF398|POLR2I|CUX1|RPH3A|NUDT4|URB1|PELO|DIEXF|DAZAP1|ZNF711|MLPH|AZI2|ZNF248|CSDC2|WRNIP1|AES|LOC102172954|C3H1orf226|TH|GUCY1A3|CREBL2|GPM6B|ZFP90|LOC108633305|FAM169A|AHCYL2|LOC102171395|TXNRD1|LUC7L|GJB5|CCDC88A|CLOCK|LOC102179296|HOXD10|MEF2C|SOX21|PAX2|BEND4|NRG2|DUS3L|ZNF629|KCNC1|PCMTD2|EVC2|GTF2F1|LOC108635621|CACYBP|YEATS4|HOXB3|GATAD2A|LOC102179466|PPP1R12C|LOC108633414|HOXB5|WDR…
GO:0006281	DNA repair	biological_process	3.2973e-08	3.0153e-06	259	79487	513	20527	MSH6|ZNF568|XRCC5|CENPF|RFC2|MUTYH|ZNF354A|GGA1|SLC16A4|LOC102185862|ZNF283|SLX4|PEX1|ZSCAN23|GTF2H5|LOC102191363|LOC102173963|MBD4|ZNF484|MSH4|RAD51B|ERCC5|ZNF213|ZNF205|AP3B1|AMOTL2|FIGNL1|ZNF71|RUVBL2|NTHL1|ZNF202|GPR141|LOC102184710|ZNF570|NUDT12|ZNF250|LOC108635215|LOC102188624|ZNF181|GTF2H3|MSH2|TLN2|BLM|FAM214A|LOC102174867|RLF|ZNF449|GPR108|ZNF79|LOC102168757|ZNF574|OGG1|LOC108634580|REV1…
GO:0019438	aromatic compound biosynthetic process	biological_process	3.8908e-08	3.4869e-06	1217	79487	2842	20527	NUCB2|PCIF1|OLFM3|GOPC|PTMS|CREB3L3|GTF2H3|HBP1|NFIX|AHDC1|KCNN2|MOCOS|ARMC9|SLC35B1|NIN|E2F4|EDRF1|TIGD4|EIF2S1|GATA4|APAF1|ZNF250|LOC102174890|RASGRP1|CHD2|ABCC9|UBA7|GPR141|USF2|UTRN|PGBD1|IL4I1|LOC102175567|MED7|LOC108633302|DNAL1|ZNF710|CTNNB1|ATF3|CISD1|PXK|LOC102174870|KAT8|RBBP8NL|TAF6|GTF2H5|TRPS1|ZSCAN23|LOC102185862|ZNF283|ADCY5|TSPYL2|PKIB|PIK3R5|SMAD7|DCLK1|ZNF496|ZNF354A|LOC10650350…
GO:0006812	cation transport	biological_process	4.3898e-08	3.857e-06	377	79487	772	20527	RUNX1T1|LOC102183373|LOC102174023|LOC102169353|MYOC|SLC39A14|SLC39A8|FGD4|CCDC102A|SLC30A3|MUC19|SLC9B2|SLC30A2|MTG1|POLR3GL|TRIM36|BLVRB|AGO3|LOC102183710|HRAS|NR3C1|CCS|TMCC2|ATP5D|SLC13A5|SRL|CDK2AP2|KCNJ11|BRAP|CFAP65|HIF3A|SLC35F6|CNGA1|RAB12|FAM3C|VEGFB|SLC30A4|CBFA2T3|PAWR|TMEM192|LOC100861136|C15H11orf16|FKRP|KCNB1|APBA1|RPAP1|GNL3|STXBP1|SLC35F2|LOC102174639|KCNJ1|SCN8A|SCN7A|TSKS|MBD3|A…
GO:0030001	metal ion transport	biological_process	5.0262e-08	4.3312e-06	261	79487	508	20527	MBD3|ANP32A|LOC108635826|KCNJ2|ARHGAP29|LPL|SLC35F2|APBA1|GNL3|STXBP1|SCN8A|KCNJ1|SCN7A|C15H11orf16|KCNB1|VEGFB|FAM3C|PAWR|LOC100861136|MPZL1|CNTN2|DRG1|CHSY1|SLC28A3|KCNJ14|CXCR3|LOC102171091|CCR7|ACRBP|SLC39A3|GABRB1|CXCR2|SCN2A|ZBTB16|SCN4B|BLVRB|POLR3GL|MTG1|LOC102169353|LOC102174023|SLC39A14|SLC39A8|LOC102183373|CFAP65|SLC35F6|RAB12|CNGA1|SRL|CDK2AP2|KCNJ11|CCS|TMCC2|SLC13A5|LOC102183710|AGO…
GO:0016462	pyrophosphatase activity	molecular_function	9.8967e-08	8.3674e-06	454	79487	955	20527	HIF3A|TRIM23|BRAP|LOC108634907|RAB12|LOC102178119|RIT1|ABCA1|SRL|CNP|ABCG8|CDK12|ATP2B1|MYO1F|ARL13B|TRIM55|TENM4|ATP5D|TOP2A|DTYMK|GUK1|DNAH3|PSMC4|KIF19|TOR3A|GATA6|HRAS|LOC102178162|LOC108635162|VCP|IFI44|LOC102178426|ABCC3|KIF20B|LOC102187765|TTK|NBEAL2|CCDC102A|WRN|MTG1|SEPT1|SMC4|DHX36|ABCA5|AQR|ATAD1|TOP1|LOC102181148|RUNX1T1|RAB8A|PEX6|NKIRAS2|GNAI2|MYO9B|C1H21orf91|MYO3A|LOC106503900|THN…
GO:0016818	hydrolase activity, acting on acid anhydrides, in phosphorus-containing anhydrides	molecular_function	1.1132e-07	9.2372e-06	479	79487	1015	20527	TPM4|LOC102179465|RAB5A|DNAH5|ARFRP1|RCAN2|ARL6|ABCA6|PPA1|BLM|KIFC1|MYH7B|RAB9A|LOC102171786|RHOF|GSPT1|MYO15B|MYO18A|RNF213|KAT8|GEM|GTPBP4|LOC102176672|LOC108635911|RNF112|LONRF3|TUBB6|ATL3|ABLIM1|RAB14|TUBA1C|MED12L|TLN2|LOC102172952|FIGNL1|EIF2S1|RUVBL2|CGNL1|LEMD3|DHX57|ABCC9|ARL5A|MPRIP|TUFM|RAB11A|CHD2|RAB8B|GATA4|GPN1|SEPT2|SEPT4|RAD51B|KIF20A|ATAT1|LOC102182589|TUBD1|RAB33B|RAB37|LOC106…
GO:0016773	phosphotransferase activity, alcohol group as acceptor	molecular_function	1.3342e-07	1.087e-05	458	79487	941	20527	AAK1|WNK4|TRRAP|NEK7|CDK16|STK38|MAP2K5|PDGFRB|ACVR2B|HYKK|DSTYK|IPO4|STX4|LOC102172279|AURKC|CIT|PAK5|MAPKAPK2|CSNK2A1|LYN|MAP3K1|LOC102171893|USP32|DAPK2|ARL11|CDK2|RIPK4|NUAK1|NAT10|KDR|LOC102183623|MAPK15|HCK|DDR2|PIP5K1A|PI4K2A|HSPA2|LOC106503212|LOC102188267|EIF2AK4|PAN3|CLK4|MYO3B|BATF|EPHA7|LOC102187692|API5|MAK|GGCT|PKN3|NEK10|AMER1|TYROBP|LOC108636108|BHLHA15|MINK1|ERN2|PTK7|CAMK2B|LOC1…
GO:0017111	nucleoside-triphosphatase activity	molecular_function	1.4143e-07	1.1317e-05	448	79487	944	20527	RCAN2|ARL6|ARFRP1|DNAH5|LOC102179465|RAB5A|TPM4|GEM|KAT8|GSPT1|MYO18A|RNF213|MYO15B|BLM|ABCA6|RAB9A|RHOF|LOC102171786|KIFC1|MYH7B|ABLIM1|TUBB6|ATL3|TLN2|RAB14|TUBA1C|MED12L|RNF112|LONRF3|LOC108635911|GTPBP4|LOC102176672|RAB8B|RAB11A|TUFM|MPRIP|GATA4|ARL5A|ABCC9|DHX57|EIF2S1|FIGNL1|LOC102172952|LEMD3|CGNL1|RUVBL2|LOC102180934|KIF1A|YTHDC2|LOC102181111|KIF23|LOC102182589|TUBD1|RAB37|RAB33B|LOC10650…
GO:0006082	organic acid metabolic process	biological_process	2.5109e-07	1.9584e-05	218	79487	421	20527	ACCS|ATP12A|KMO|NARS2|KPNA2|DTD2|HAO2|ARHGAP6|PTDSS1|DARS|QARS|NALCN|HARS|CELSR2|STOML1|SLC22A13|UGDH|ZFAND4|HADH|HIBADH|ST14|TARS2|ERLEC1|MPDZ|LOC102183203|RARS|TARSL2|HSD17B14|COL15A1|RRAD|CSAD|DTD1|EXTL2|ASNSD1|WARS2|RWDD2B|FAH|SUOX|RORB|FDXACB1|MAGI2|RDH12|HDC|CPT1C|FGD3|GMPS|TTC3|GGT7|CCNE2|AREL1|RNLS|GLS2|HTATIP2|NIF3L1|IARS2|MARS2|LOC102188914|ADO|CUX1|GSS|LOC102176752|LOC102182333|KRT18|S…
GO:0043436	oxoacid metabolic process	biological_process	2.5559e-07	1.9584e-05	216	79487	417	20527	HDC|RDH12|MAGI2|FDXACB1|TTC3|GGT7|GMPS|AREL1|RNLS|CCNE2|CPT1C|FGD3|RARS|HSD17B14|COL15A1|TARSL2|RWDD2B|RORB|SUOX|FAH|DTD1|CSAD|RRAD|WARS2|ASNSD1|EXTL2|UGDH|HADH|STOML1|SLC22A13|MPDZ|LOC102183203|TARS2|ST14|HIBADH|ERLEC1|DTD2|KPNA2|DARS|ARHGAP6|HAO2|PTDSS1|KMO|NARS2|ATP12A|ACCS|HARS|CELSR2|QARS|NALCN|ACOX2|ASPG|DHX33|GGT1|MAT2B|AHCYL2|MTHFD1|ACOXL|CADM1|CARS2|AIFM3|MAT2A|PCYOX1|VARS|PHACTR4|ALAS1|…
GO:0019752	carboxylic acid metabolic process	biological_process	2.5786e-07	1.9584e-05	209	79487	402	20527	ZNF12|ITSN1|GLDC|ADAMTSL3|MPRIP|FARS2|ASS1|ARHGEF16|EIF2S1|ANXA6|GGH|LOC102188472|KDELR2|LOC102179276|SFR1|ATL3|TUBB6|DHFR|CTPS1|LRRC59|LANCL2|RNPEP|CD2AP|SPTLC3|LOC102173406|CAD|SGPL1|FZD5|C8H9orf3|GGT6|PKD1|CDO1|DARS2|DMXL1|FAM81A|BLM|NARF|CARS|HSD11B1|ACAT2|MCPH1|BDH2|CECR1|LOC102189789|MAT1A|RARS2|DNAJC13|EARS2|MARS|SCP2|UTP20|RWDD1|RIMKLA|CCDC12|LARS|IMPDH2|MTR|IL4I1|THEM6|BIN3|GLYR1|RNPEPL1…
GO:0006351	transcription, DNA-dependent	biological_process	3.2693e-07	2.4416e-05	1071	79487	2502	20527	LDLRAD3|LOC108638103|TBC1D13|LOC102182856|NR3C1|ST18|ZNF10|SLC13A5|PRKG1|CEBPB|CLEC4F|ITK|MYO1F|COL9A2|HSF1|APC2|ZNF483|SGCD|MAFG|LOC102180845|FOSB|FBXL19|BACH2|GIT1|SUPT3H|LMNB2|TCEA2|RUNX2|TAPBP|CLIC3|MAFB|LOC102178584|PEX6|STAT2|POLR3GL|IWS1|DHH|ZSCAN2|CCDC85C|MITF|LRRC59|ZNF444|ADI1|CD47|ALKBH8|TAF7|LOC102189943|MDFI|DNAH7|NR2F6|ZNF783|HOMER2|LOC102187258|CIPC|LOC102180587|PAWR|MAP3K7CL|SYNE4…
GO:0032774	RNA biosynthetic process	biological_process	6.612e-07	4.8571e-05	1081	79487	2530	20527	ZFP69|ZHX3|MYF6|PDCD10|SIN3B|IPO5|BTAF1|WWTR1|TRIM56|SETD2|VAPA|PEX1|LOC102189340|LOC102173964|TAF7L|DNAH2|STAC|CAMK1D|ADIRF|ZNF212|LOC102180934|AHRR|ZNF213|CENPBD1|LBX2|BAZ2A|MED11|PES1|LOC102186446|MAPK10|CREB3L1|CDH4|VOPP1|SWI5|LOC102184710|FOXP4|RBSN|ZNF12|ZNF202|PSMC3IP|RUVBL2|TBX18|EHF|SEC16B|LOC102171908|DNAH5|ZCCHC17|CREM|MTA3|ZBTB8B|ZNF786|VGLL4|IMPDH2|HINFP|GLTSCR1L|ZNF79|RUFY2|ZFPM1|PR…
GO:0050660	flavin adenine dinucleotide binding	molecular_function	7.5587e-07	5.463e-05	59	79487	88	20527	IVD|DMGDH|SUCNR1|PYROXD1|DPYD|MICAL3|FMO1|KIAA0232|LEO1|LOC108633807|HSD11B1|DHCR24|DHX37|SEC61A2|LOC102191395|PYROXD2|TXNRD3|AIFM3|KDM1A|LOC102181144|IMPDH1|GPD2|FMO2|AIFM2|ETFDH|TXNRD1|IMPDH2|IL4I1|LOC102180115|SMOX|FOXRED2|RNLS|FMO5|DUS1L|KMO|ACADL|LOC102172995|LOC102173111|TXNRD2|LOC102182159|ACADVL|ACAD11|GCDH|DUS3L|L2HGDH|LOC108634352|FAM107A|LDHD|KDM1B|CHDH|MAP3K9|LOC108637844|HADH|ACAD8|A…
GO:0050662	coenzyme binding	molecular_function	8.812e-07	6.2677e-05	158	79487	296	20527	ME3|RNLS|SIRT6|ETFDH|STEAP3|GPD2|HSD17B11|NNT|SBDS|LOC102179418|RDH12|AIFM2|ARL3|RAP2C|C3H1orf43|KDM1A|NDOR1|RWDD2B|PYROXD2|MICAL3|LOC102188999|DHRS7|SUCNR1|TARSL2|HSD17B14|HSDL1|LOC102183203|H6PD|LOC102175985|STX1A|HIBADH|LOC102181105|HADH|UGDH|GPD1L|LDHD|PYCR1|LOC108633281|GCDH|DUS3L|LOC102182159|FAR1|KMO|ACADL|STX4|FOXRED2|PABPC4|SMOX|TXNRD1|LOC102180115|FMO2|AHCYL2|ILVBL|MAT2B|PHGDH|GRHPR|AIF…
GO:0044237	cellular metabolic process	biological_process	9.6779e-07	6.7761e-05	2984	79487	7314	20527	GCC1|GEMIN6|HADHB|SYNGAP1|TEX30|ATF6B|MBD4|NFYB|WEE1|PARK7|LDOC1L|ZKSCAN5|DDX47|EPB41L5|PRPF39|VPS37A|RBMS3|LOC102169215|LOC102174380|RECQL5|CMTM2|HK3|GIGYF2|DNAJC3|SCYL3|SHH|RAB37|KRT8|ZCCHC10|FHL2|PCGF3|MEGF9|LOC102180549|VBP1|CSTF1|CAMKK2|LOC106501787|LOC102184370|TPX2|RAB19|SETDB2|LOC108633807|LTC4S|STAT1|ZNF287|TSC22D3|LOC102176008|SOX2|SAMD4A|DHFR|CTPS1|FAT3|PRKX|GRK6|UBE2D4|PUS1|LOC1021824…
GO:0006259	DNA metabolic process	biological_process	1.4253e-06	9.8259e-05	556	79487	1231	20527	ATAD1|RAD1|SPAG9|TROVE2|MYOC|THNSL1|NFYC|LOC102189578|PTK2B|PEX6|FITM2|LIG4|ABHD11|PYGB|ZSCAN2|MPG|IFI44|CDC45|LOC102176259|POLR3GL|SNX20|DZANK1|TRIM55|SLC13A5|ZNF576|SETD1A|CCT5|ST18|MAFG|NRDC|HARBI1|TMEM268|APC2|LOC102180869|CSRP2|NLK|EXOC1|ZNF618|HAP1|WDR47|LOC102187258|ZNF432|DDX24|TYW3|TUBA8|PAWR|NDE1|RAD51D|LPL|XRCC3|AK6|SFMBT1|ZNF331|TSKS|ZFP3|KRT6A|MAZ|ERBIN|RECK|MAFK|APBA1|MYCBP|GIT2|LOC…
GO:1901564	organonitrogen compound metabolic process	biological_process	1.769e-06	0.00012011	428	79487	919	20527	EDEM3|SFR1|LOC102179276|SCN2A|GAPVD1|LRRC59|LOC106501774|CD2AP|MGAT1|LANCL2|NME4|TXNRD2|GLDC|LOC102190037|PUM2|RASAL3|RAB32|BAIAP2|EPT1|FARS2|GGH|ANXA6|WNT4|KDM1B|ALOX12|KDELR2|RND3|LOC102188472|LOC102168295|RRAGB|HAP1|NPR1|UTP20|EARS2|NADK2|LARS|PCYT2|CBX8|TMEM192|MTR|LOC102182773|TMEM117|LOC102173406|ALDOB|SPTLC3|MBD3|AK6|NME3|PKD1|GPR52|LOC102183600|GGT6|RHOT2|NARF|RPAP1|CECR1|B4GALNT1|EIF4E3|…
GO:0016787	hydrolase activity	molecular_function	1.9541e-06	0.00013069	1498	79487	3475	20527	GLS2|NDST1|MYLIP|GNAI1|LOC102169209|BLMH|ERCC6L|CADM2|PARN|NFYA|NTN4|LOC102170144|PDE10A|CLPB|DDX50|ODF2|ADCYAP1R1|TPP2|PSMC3|RETN|GPR20|KRAS|FN1|LOC108635821|MMP27|TP53INP2|COQ7|PAFAH1B2|SH3GL2|ITGA1|PSMB6|APP|UCKL1|FGD6|ABHD14A|TUBA1A|DNAJC6|LOC102170961|PADI6|MID1|GSPT2|HNRNPL|GNE|FKBP4|SPRY4|ACP2|ALMS1|LOC102176598|STMN2|LRP8|CTSD|PSMC1|LRRN1|USP4|DDX41|LOC108633274|TEK|RAB3B|VTI1A|PTPRB|FAM1…
GO:0046148	pigment biosynthetic process	biological_process	3.2762e-06	0.00021589	38	79487	53	20527	EPT1|PUM2|LOC102173111|TOB1|UBA7|TXNRD2|L2HGDH|LOC108634352|TBL1X|CHDH|KDM1B|ZNF382|AIFM1|SQRDL|HADH|LOC102172084|PPP1R3E|LOC102183203|NT5C2|DMGDH|HSD17B14|TMEM117|MICAL3|EIF5B|PYROXD1|FECH|QRICH1|LOC102191238|KDM1A|AIFM3|AHCYL2|AIFM2|IL4I1|LOC102180115|TXNRD1|SMOX|ETFDH|GALNT14|
GO:0005839	proteasome core complex	cellular_component	4.9452e-06	0.00032115	28	79487	38	20527	PSMB5|PSMA2|PSMB6|PSMB2|PSMB8|PSMB4|CBFA2T3|ERRFI1|PSMA6|PCGF2|PSMA3|PSMB1|UNC13A|PSMB10|PSMA1|CD96|PSMB7|PSMA5|POC1B|PSMA7|PSMB9|PLXNB3|POC1A|WDR38|PSMA4|PSMA8|PSMB3|PRKD3|
GO:0031323	regulation of cellular metabolic process	biological_process	6.5461e-06	0.00041904	996	79487	2311	20527	GPBP1|IQGAP3|SNX15|EPS15|CARMIL1|ZSCAN2|DHH|TBX15|POLR3GL|LOC102176259|PPP1R2|CCNYL1|FOXJ1|NBEAL2|STAT2|CHURC1|ATAD1|LOC102173683|MYOC|CCSER1|ATG14|GIT1|BACH2|LMNB2|RUNX2|LOC102189578|LOC106503900|MAFB|CLIC3|TAPBP|PEX6|HLX|MAFG|FBXL19|FOSB|MOGS|ZFP37|CFAP65|NCOA2|ING4|HSF1|ARNT2|CYFIP1|ZNF483|CCDC106|APC2|TRIM24|NCOA1|LOC102184420|PRKG1|SLC13A5|ZNF10|LOC102176221|ITK|HHEX|CLEC4F|CEBPB|SETD1A|MYO1…
GO:0051188	cofactor biosynthetic process	biological_process	8.0756e-06	0.00050936	78	79487	135	20527	MAT1A|MICAL3|PRDM8|COQ4|QRICH1|HSD11B1|HSD17B14|TMEM117|IL4I1|BIN3|CUBN|AK8|AREL1|AMER1|NADK2|BHLHA15|RDH12|DNAJC13|LOC102188659|UCK2|KDELR2|PCBD2|KDM1B|PANK2|ADAMTSL3|EPT1|PUM2|UBA7|DARS|TXNRD2|PPP1R3E|ZNF382|PIWIL3|LOC102179276|HADH|SFR1|EIF5B|FECH|RPE|LOC102191238|MDH2|MSH4|DMGDH|RTN4IP1|TNFAIP8L2|DAAM2|TXNRD1|LDHAL6B|GPN1|GALNT14|ANKRD50|PANK1|LOC100861104|AIFM3|MOCS1|MAT2A|AHCYL2|MTHFD1|ANKS…
GO:0034654	nucleobase-containing compound biosynthetic process	biological_process	8.1842e-06	0.00050936	1156	79487	2739	20527	HINFP|GLTSCR1L|ZNF79|FAM81A|POLE4|ZFPM1|RUFY2|PRDM2|LOC102174867|LOC102171786|LOC102189789|MAT1A|CREM|MTA3|SEC16B|LOC102171908|DNAH5|ZCCHC17|ZNF786|ZBTB8B|VGLL4|IMPDH2|ZNF12|ZNF202|LOC102184710|RBSN|FOXP4|PSMC3IP|ERI2|TBX18|RUVBL2|EHF|MED11|BAZ2A|PES1|LOC102186446|MAPK10|CREB3L1|VOPP1|SWI5|CDH4|LBX2|CENPBD1|LOC102180934|ZNF212|AHRR|ATAT1|ZNF213|LOC102173964|LOC102189340|TAF7L|DNAH2|STAC|CAMK1D|AD…
GO:0003674	molecular_function	molecular_function	9.5687e-06	0.00058736	6925	79487	18094	20527
GO:0006468	protein phosphorylation	biological_process	9.9265e-06	0.00060109	320	79487	643	20527	AURKC|MAPKAPK2|PAK5|CIT|MAP3K1|CSNK2A1|LYN|USP32|PKIG|NUAK1|RIPK4|CDK2|DAPK2|NEK7|WNK4|AAK1|ACVR2B|PDGFRB|MAP2K5|STK38|CDK16|DSTYK|STX4|LOC102172279|MYO3B|PAN3|CLK4|EIF2AK4|MAK|EPHA7|PKN3|GGCT|NEK10|KDR|NAT10|MAPK15|DDR2|HCK|PTK2|EEF2K|CHEK2|MAP4K2|PKN1|TESK1|EIF2AK1|BRAF|MST1R|TRPM6|MUSK|CAMK2G|MINK1|PTK7|CAMK2B|ERN2|DYRK3|MAP3K7|ABL1|TLK2|LOC108636404|EPHB2|EPHB6|MAP3K2|AURKB|RPS6KB1|PEAK1|TBK1…
GO:0051186	cofactor metabolic process	biological_process	1.1726e-05	0.0007006	96	79487	175	20527	AHCYL2|MTHFD1|PANK1|LOC100861104|MOCS1|AIFM3|MAT2A|GALNT14|GPN1|LANCL1|ALAS1|ANKRD50|ABHD11|DAAM2|TXNRD1|LDHAL6B|RTN4IP1|PGD|TNFAIP8L2|DMGDH|MSH4|LOC102191238|LOC102189713|MDH2|EIF5B|HMGCR|RPE|FECH|PSMA5|MOCS2|COPE|TEX30|AGK|SYNGAP1|C24H18orf63|LOC102183623|DCK|UCKL1|C25H16orf59|GTPBP6|PEX1|LOC102172084|COQ7|MOGS|HMOX1|PANK3|LOC102173111|CDCA7|ANKS1B|SLC31A1|LOC102172184|CUX1|RDH12|LOC102188659|D…
GO:0042440	pigment metabolic process	biological_process	1.1961e-05	0.00070523	48	79487	75	20527	SMOX|IL4I1|TXNRD1|LOC102180115|ETFDH|GALNT14|PAFAH2|ABHD11|KDM1A|AIFM3|AHCYL2|AIFM2|MICAL3|EIF5B|PYROXD1|FECH|QRICH1|LOC102191238|LOC102189713|DMGDH|NT5C2|HSD17B14|TMEM117|LOC102172084|CERKL|PPP1R3E|LOC102183203|TEX30|NAT10|ZNF382|AIFM1|SQRDL|HADH|L2HGDH|LOC108634352|TBL1X|BLVRA|KDM1B|CHDH|EPT1|PUM2|HMOX1|MST1|PLA2G7|TOB1|LOC102173111|TXNRD2|UBA7|
GO:0009405	pathogenesis	biological_process	1.3102e-05	0.00076248	181	79487	357	20527	LOC102190765|FAM91A1|SLC16A14|EMILIN2|HERC6|TCEAL9|CCDC36|KIF3B|ARHGEF19|FGD2|LOC106503212|LAMB3|C20H5orf22|BIRC2|TCF3|SALL1|WISP2|PTCHD1|CD244|LZTFL1|KIAA0101|ACVR2B|LMAN1L|MCOLN3|PIKFYVE|TIAM2|WDTC1|RASAL2|GJB3|TSPAN2|DHX30|LOC102181771|SORT1|FBXO28|MTOR|GNB1L|CKAP2|APOA1|SPTY2D1|RAP1A|FAM103A1|ANKIB1|ZC3H12B|PPARGC1B|ADD3|XAF1|LRRK1|DAB2IP|UCK2|ZHX2|ADAM23|KRT19|DOCK3|SYVN1|RRM2|TPGS1|GALNT12|…
GO:0019219	regulation of nucleobase-containing compound metabolic process	biological_process	1.3893e-05	0.00078806	935	79487	2171	20527	GNGT2|LOC102176453|PHIP|ARNTL2|HOXB9|ZNF287|UNC13C|GMNN|TRAF5|STAT1|PER1|JUND|NR2C1|SMC1A|YBX1|DNAH9|FBXO32|LOC106501787|LOC106501731|CSTF1|MED22|REL|C25H16orf45|MEGF9|ZCCHC10|ZNF3|SAMD5|FOXF1|KRT8|SMAD1|EOMES|HK3|RBMS3|LOC102169215|RECQL5|ZKSCAN5|ZNF568|TAF1D|LDOC1L|SIX2|CGN|ANKRD12|LOC102191363|ATF6B|LOC102173963|SYNGAP1|PAX8|ANK2|LOC102189116|IQGAP2|ADNP|PSME4|NKX3-1|IRF4|SIX1|ZNF449|PEG3|CAD|…
GO:0051171	regulation of nitrogen compound metabolic process	biological_process	1.3893e-05	0.00078806	935	79487	2171	20527	RAPGEFL1|LOC106503901|ENOX2|LOC102181027|LOC102182379|ATF5|ZNF852|ATF2|GRHL1|LOC102168664|CEBPG|FOXO4|MRPS27|MED18|TMPPE|ZNF557|GPR27|SCOC|LOC102183805|TLE4|SIPA1L2|ETV1|DAB2IP|PLXNA4|COPG2|ETS2|CENPB|MCF2|CCNL2|ZNF84|HESX1|TYROBP|ZSCAN21|PITX2|BANF1|TEF|LOC102181106|GATAD1|MYO7A|STX11|HAAO|YEATS2|DOCK9|ETV4|CSDE1|KAT6B|NUDT15|NR6A1|ZNF180|CDS1|POU3F1|EHMT2|FBXL3|NMT2|TMEM178B|GPR37|ZNF436|LOC102…
GO:0004672	protein kinase activity	molecular_function	1.4725e-05	0.00082168	362	79487	745	20527	FRK|BMPR1B|NTRK1|ERBB3|JAK1|NEK3|PLK2|BCAP29|PLIN4|ULK3|LOC102190263|CKAP5|SSTR2|RPS6KA5|CUL2|PRKCB|TEX14|AKT3|PRKCQ|TEK|TSSK4|LOC102181467|LOC102170588|RIPK3|GABRB2|LZTFL1|PRKCA|STK35|IKBKE|LOC106501766|CDK19|CAMK2D|RPS6KA1|FAM229A|PLK3|CADM2|NEK5|LOC102191110|CCSER2|CDKL4|MAP3K12|RNASEL|PCSK5|CHEK1|NEK8|PINK1|VIT|ROCK1|MAP3K9|CDK10|BUB1B|CDK3|STK17B|RASSF1|PRKCD|FGFR1|HIPK3|EPHA2|TNIK|ATP8B3|FG…
GO:0044281	small molecule metabolic process	biological_process	1.4853e-05	0.00082168	387	79487	833	20527	FARSA|MDH2|LOC108633807|GCAT|RTN4IP1|TMEM181|PGD|KCNN1|SCUBE3|MSH4|FMO5|ATAT1|DNAJC3|BHLHB9|RP2|FBXO32|TARS|IMPDH1|DPY19L4|ZNF568|ANKS1B|VARS2|ADIRF|PARK7|IQCE|GLYR1|RNPEPL1|RDH13|FKBPL|IQGAP2|HADHB|PEX1|LOC102171003|PLA1A|LOC102191363|EHHADH|HACL1|ADCY5|LOC108637844|ALG1|RC3H1|SYNGAP1|SRSF10|OCA2|RASAL1|CARS|DMXL1|FAM81A|SMARCA2|BLM|ACAT2|PRDM2|HSD11B1|MAT1A|LOC102189789|RARS2|LOC102175795|PDSS1…
GO:2000112	regulation of cellular macromolecule biosynthetic process	biological_process	1.6447e-05	0.00089876	926	79487	2153	20527	FOXF1|SAMD5|ZNF3|KRT8|SMAD1|ZCCHC10|MEGF9|C25H16orf45|FBXO32|LOC106501787|LOC106501731|CSTF1|MED22|REL|JUND|NR2C1|SMC1A|YBX1|DNAH9|GMNN|UNC13C|TRAF5|PER1|STAT1|ARNTL2|PHIP|LOC102176453|HOXB9|ZNF287|GNGT2|PSME4|ADNP|LOC102173963|ATF6B|PAX8|LOC102189116|ANK2|ANKRD12|LOC102191363|TAF1D|SIX2|LDOC1L|CGN|ZNF568|ZKSCAN5|LOC102174380|LOC102169215|RBMS3|RECQL5|EOMES|HK3|ZNF512B|DMRT1|NCAPG|CAPN1|LOC102187…
GO:0006260	DNA replication	biological_process	1.7085e-05	0.00092236	212	79487	432	20527	STXBP5L|HNRNPAB|ZFYVE27|ALMS1|FBXO28|LOC102185150|PPP1R1B|RFC5|TCF4|KRT5|TCF12|BCAP29|WNK4|SOX4|MCM5|SAP130|CDC6|LOC102183655|AGL|NFIB|VLDLR|TCF3|POLQ|TMX4|YWHAB|NFIA|PWP2|KIF2A|RPA1|ABCE1|C26H10orf2|KLC3|DYDC2|LOC102168411|LOC102169209|UTP6|EZH2|LOC102177207|HNRNPK|LOC102170232|PPIP5K1|ZNF436|CFAP57|AK9|CERKL|SH3GL2|FGD6|KIF3A|DDIT3|COG6|TSC22D2|ADAMTS8|EHMT2|MCMDC2|BCL2L12|ZBTB6|ARSG|BRD9|NAV2|…
GO:0019222	regulation of metabolic process	biological_process	1.7957e-05	0.00095792	1034	79487	2416	20527	IQGAP3|GPBP1|SNX15|LOC102176259|TBX15|CCNYL1|PPP1R2|NBEAL2|FOXJ1|CHURC1|ATAD1|MYOC|LOC102173683|CCSER1|LOC106503900|EIF2AK2|MYO3A|LOC102189578|HLX|ZFP37|NCOA2|CFAP65|MOGS|ARNT2|ING4|TRIM24|NCOA1|CYFIP1|LOC102184420|LOC102176221|APH1A|HHEX|PPP1R12B|SETD1A|NR2F1|KCNK2|ZFP3|SFMBT1|ATRNL1|ZNF331|MYCBP|KCNJ1|CIDEA|MAFK|HOXC11|ZNF562|DCP1A|ZNF618|DNAH6|HAP1|ZNF112|ZNF432|MED1|CCDC85A|TBX19|PPFIA4|EPAS1…
GO:0010556	regulation of macromolecule biosynthetic process	biological_process	1.8641e-05	0.0009713	927	79487	2157	20527	ZNF79|GLTSCR1L|RBBP8NL|KAT8|HINFP|TAF6|LOC102174870|LOC102189789|PXK|FAM81A|LOC102174867|LOC102171786|RUFY2|ZFPM1|ZNF710|ATF3|ZNF786|DNAL1|ZBTB8B|MTA3|CREM|DNAH5|ZCCHC17|CISD1|SEC16B|LOC102171908|IMPDH2|PGBD1|MED7|LOC102175567|VGLL4|CHD2|LOC102174890|PSMC3IP|RASGRP1|GATA4|APAF1|ZNF250|ZNF202|USF2|ZNF12|FOXP4|ABCC9|GPR141|LOC102184710|E2F4|SLC35B1|NIN|ARMC9|EHF|TBX18|TIGD4|RUVBL2|GTF2H3|CREB3L3|MO…
GO:0031326	regulation of cellular biosynthetic process	biological_process	1.8641e-05	0.0009713	927	79487	2157	20527	EIF4EBP2|DDX41|LOC108633305|FAM169A|MAD1L1|ZFP90|NR5A1|CCDC88A|GJB5|HOXD10|MEF2C|RXRG|CLOCK|PRPF40B|LOC102179296|HOXC8|LOC102191511|TRPC4AP|LUC7L|SPRY4|ETV2|COL28A1|NAB1|FBXO25|FGFR1OP2|GPM6B|CREBL2|GABPA|TH|FXR2|DAZAP1|HOXC10|DIEXF|ZNF711|MLPH|PSMC3|PELO|CSDC2|PDIA4|LOC102168270|AES|WRNIP1|AZI2|ZNF248|RFXAP|KIAA1524|ZNF398|LOC108638022|SFT2D1|NFIA|BCCIP|NR0B2|FOXP1|CLPB|NFYA|LOC102191468|DBX2|CU…
GO:0080090	regulation of primary metabolic process	biological_process	1.8926e-05	0.00097478	958	79487	2232	20527	RUNX1T1|IQSEC2|LOC102174592|ATF1|MTERF3|LOC108634972|NPAS3|TBL2|ZNF554|WRN|CBY1|GPANK1|LOC102177047|MLLT3|MTG1|PDGFB|TRIM21|CREB3L4|VCP|PKNOX1|ELK3|HEYL|DUSP22|QSER1|RFX3|AAED1|LOC102175187|LOC102176218|PSMC4|GATA6|LRRC27|SFMBT2|NFATC1|LOC102179512|PPP1R12A|NYNRIN|SLC25A31|L3MBTL3|FHOD1|NLGN4X|COL6A6|CARHSP1|ASXL2|RORC|HOXD13|LOC102178939|HIF3A|ATG2B|TRIM23|IKZF4|TAB2|LOC102180342|CNGA1|LOC108637…
GO:0006950	response to stress	biological_process	2.2034e-05	0.001122	512	79487	1183	20527	ATAD1|QDPR|RAD1|THNSL1|EIF2AK2|NFYC|LMNB2|LIG4|FITM2|PTK2B|PEX6|KIF20B|MPG|KANK4|EPS15|ZSCAN2|POLR3GL|LOC102176259|NBEAL2|LOC102191395|SLC13A5|LOC100861170|LOC102171353|CLEC4F|ZNF576|PRPSAP1|LDLRAD3|ACTL6A|ROBO2|CSRP2|AIDA|TMEM268|HSPA4L|TCEB3|DCP1A|LOC106503499|ZNF432|CLHC1|DDX24|TYW3|CYTIP|XRCC3|RAD51D|ZFP3|RUBCN|TMEM82|FGG|AK6|SFMBT1|ZNF331|TSKS|MAZ|ERBIN|KRT6A|GIT2|ABCD1|LSMEM1|LOC102189237|C…
GO:0044260	cellular macromolecule metabolic process	biological_process	2.2414e-05	0.0011285	2474	79487	6080	20527	CENPV|CDKL5|LSAMP|ASXL2|PSMA7|IRAK4|TAB2|LOC102180342|ZNF281|NOSIP|PTPRT|NFATC1|MYLK|CASZ1|LOC102176218|ABI1|ZNF692|PIPOX|KTN1|L3MBTL3|SSR3|POLR1E|TDRD3|DPYD|CCDC40|MTG1|SIRT1|CDK5|COMTD1|TBL2|QSER1|DUSP22|DCP1B|HEYL|PSMA4|RPL21|PAK2|LOC102174592|IQSEC2|LOC106501755|CYHR1|NPAS3|RPL13|DKC1|ST3GAL2|MRM1|POLR2D|CEP72|LOC102175512|LOC102181811|BECN1|PIGN|MRPL3|LOC108634682|VPS37D|LOC102179511|CALM2|L…
GO:0006355	regulation of transcription, DNA-dependent	biological_process	2.33e-05	0.0011601	909	79487	2114	20527	GOPC|CREB3L1|MAPK10|SWI5|VOPP1|OLFM3|CDH4|PCIF1|NUCB2|KCNN2|MOCOS|MED11|AHDC1|NFIX|HBP1|BAZ2A|GTF2H3|CREB3L3|TBX18|TIGD4|RUVBL2|E2F4|SLC35B1|NIN|EHF|ARMC9|ZNF202|USF2|ZNF12|FOXP4|GPR141|ABCC9|LOC102184710|CHD2|PSMC3IP|LOC102174890|RASGRP1|APAF1|ZNF250|GATA4|MED7|LOC102175567|VGLL4|IMPDH2|PGBD1|MTA3|CREM|CISD1|DNAH5|ZCCHC17|SEC16B|LOC102171908|ATF3|ZNF710|DNAL1|ZNF786|ZBTB8B|FAM81A|LOC102171786|LO…
GO:0006520	cellular amino acid metabolic process	biological_process	2.3571e-05	0.0011607	156	79487	303	20527	SLC22A13|STOML1|ERLEC1|TARS2|MPDZ|NARS2|ATP12A|ACCS|DARS|PTDSS1|HAO2|DTD2|NALCN|QARS|HARS|FDXACB1|HDC|RDH12|FGD3|CPT1C|AREL1|RNLS|CCNE2|GGT7|TTC3|GMPS|TARSL2|RARS|WARS2|ASNSD1|CSAD|DTD1|RRAD|RORB|FAH|RWDD2B|LRRC32|DUSP15|IARS2|NIF3L1|HTATIP2|GLS2|ADO|MARS2|LOC102188914|LOC102182333|LOC102176752|GSS|CUX1|NFYA|COG3|MAT2A|CARS2|CADM1|MTHFD1|ASPG|AHCYL2|MAT2B|GGT1|SARS|FARSB|PADI2|DALRD3|PCYOX1|ALAS1…
GO:0009889	regulation of biosynthetic process	biological_process	2.4083e-05	0.0011608	927	79487	2160	20527	ZNF629|POLE|KCNC1|E2F2|IRF3|EVC2|PCMTD2|LOC102175793|PAX2|SOX21|LOC102184668|NRG2|BEND4|HAO2|RECQL|LOC102179466|TRAFD1|GATAD2A|ANAPC15|LOC102173088|IRX3|PPP1R12C|GTF2F1|ZNF599|CACYBP|LOC108635621|YEATS4|HOXB3|DHX8|ATF4|HKDC1|NSF|LOC102188791|SACS|ASB3|RORB|SUFU|RUFY3|HOXB5|KIF3A|TARSL2|WDR72|GOLGA2|ADGRB3|SMAD2|LOC102173858|FOXK2|ZNF367|HMBOX1|MCM7|ZNF157|BACH1|C5H12orf75|ZNF114|CLPX|CEBPD|GPR63|…
GO:0000041	transition metal ion transport	biological_process	2.4092e-05	0.0011608	84	79487	152	20527	NPY1R|PARVB|GTPBP4|SEPT3|CSNK1A1|AGAP2|LOC106503901|GTPBP3|REM2|CXCR2|PHF12|CXCR3|ZBED5|RALB|CCR7|ARL5A|DRG1|RPS6KB2|MPZL1|RAB11A|MON2|RAB6A|LOC102179465|GTPBP10|SLC40A1|SETD4|RAP2C|ARL6|ARL3|LOC102171786|GNL3|SLC35F2|CCR9|CHCHD5|SEPT7|RAB24|RRAD|MTIF2|LOC106502720|RAB26|GEM|DOK1|LPL|LOC108635826|RAB3D|GTPBP6|AGO3|LOC102183710|TNFSF13B|HRAS|CXCR1|MDFIC|GNL2|LOC108635821|KRAS|NOA1|NEB|LOC102187124…
GO:0006796	phosphate-containing compound metabolic process	biological_process	2.5336e-05	0.0012078	584	79487	1277	20527	PIGF|DPY19L4|STX19|NEK4|TGDS|LDHAL6B|ATAT1|GPN1|MYLK3|TESK2|SRPK3|ALPK3|MTMR6|PGD|HOMER1|DYRK1A|ADCK5|RASAL1|LIMK1|ALG1|PDCD10|ADCY5|MAP2K6|PEX1|PTPRU|KDM5B|LCK|PNCK|LMTK2|DCLK1|LOC102189340|CDK13|PISD|NEK2|SLC25A44|CAMK1D|ADIRF|WNK1|PKIB|RYK|PIGQ|LOC102175959|TEPSIN|FAT1|MC3R|YES1|SSH3|STK40|PYCR2|TSSK6|PXK|MTMR1|CDK6|STK38L|TLN2|MAPK10|TNK2|ERI2|CDK15|MAST2|PTPRF|PIP5K1B|ULK1|STK39|DUSP16|EDRF1…
GO:2001141	regulation of RNA biosynthetic process	biological_process	2.6286e-05	0.0012399	910	79487	2118	20527	TRPS1|ZSCAN23|PEX1|VAPA|GTF2H5|SETD2|ZNF283|TRIM56|LOC102185862|BTAF1|IPO5|ZHX3|PDCD10|MYF6|SIN3B|ZFP69|ADIRF|CAMK1D|TSPYL2|SMAD7|PKIB|DNAH2|TAF7L|DCLK1|ZNF496|LOC102173964|LOC102189340|ZNF354A|ZNF213|MYLK3|RPP25|AHRR|HNRNPUL1|SMAD9|LOC108637988|LOC102180934|LOC102186025|ZNF212|TXNRD3|ZNF205|LOC108633262|KIF23|IMPDH1|ZNF484|MEIS1|R3HCC1|LBX2|LOC102173582|CENPBD1|PPP6R1|DMRT2|SWI5|VOPP1|OLFM3|CDH4…
GO:0051252	regulation of RNA metabolic process	biological_process	2.7741e-05	0.0012949	911	79487	2121	20527	YBX1|SMC1A|JUND|NR2C1|DNAH9|TRAF5|UNC13C|STAT1|PER1|ARNTL2|LOC102176453|PHIP|ZNF287|HOXB9|GNGT2|ZNF3|SAMD5|FOXF1|SMAD1|KRT8|ZCCHC10|MEGF9|C25H16orf45|LOC106501731|CSTF1|LOC106501787|FBXO32|REL|MED22|TAF1D|CGN|LDOC1L|SIX2|ZNF568|ZKSCAN5|LOC102169215|RBMS3|RECQL5|HK3|EOMES|PSME4|ADNP|PAX8|LOC102173963|ATF6B|LOC102189116|ANK2|ANKRD12|LOC102191363|MKRN1|HOOK2|SDCCAG3|AFF1|TRIM37|DEF8|SMARCA2|MED6|INA…
GO:0005669	transcription factor TFIID complex	cellular_component	2.939e-05	0.0013577	23	79487	38	20527	LOC102181083|RUNX2|LOC102180587|TBC1D13|LOC102177790|LOC102182181|LOC102178584|TAF4B|LOC102172226|LOC102183280|LOC102185323|LOC102186170|LOC102186446|LRRC59|NFYB|LOC102171395|LOC102178318|TAF7|LOC102181912|LOC108633414|TAF7L|LOC102184017|LOC102180845|
GO:0071704	organic substance metabolic process	biological_process	3.1162e-05	0.0014249	3250	79487	8055	20527	ETS2|SIPA1L2|LOC102183805|CYLD|GPR27|STRADA|RRM2|FOXO4|LOC102168664|SMNDC1|DCAF17|SLC22A13|LOC102181027|ACVRL1|PDGFRA|ZNF706|DUSP27|SEPT6|TRIM59|PRSS23|PKM|MST1R|ADAR|QRICH1|ZNF180|MUSK|LOC102191766|RBBP8|DOCK9|MAP3K7|LOC102191173|LOC102181106|MYO7A|SHOC2|TTC3|BHLHA15|TYROBP|AMER1|PITX2|ZSCAN21|MRPL14|POLG|CCNL2|LOC102168343|LOC102178856|CFLAR|AGPAT5|LOC102182333|ARHGEF7|MSLN|NEK10|MYO19|HNRNPK|E…
GO:0008152	metabolic process	biological_process	3.9039e-05	0.0017548	3772	79487	9375	20527
GO:0008270	zinc ion binding	molecular_function	3.9162e-05	0.0017548	746	79487	1686	20527	NR4A3|ZNF567|ZSWIM5|ZDHHC15|CAPRIN2|ZBTB6|MMP16|ZNF34|PYGO1|ZNF132|DCTN2|RNFT1|LOC102170446|MARCH5|NFXL1|SUCO|NSMCE2|MON2|PIAS3|LOC102174688|ZNF2|ARHGAP26|MEP1A|ZNF354C|RNF7|MDM2|NEURL1|LOC102183271|ZFYVE1|AMFR|LOC108635997|LOC102191604|NR4A1|FBXO30|UHRF1|SSH2|SHPRH|MMP7|RARA|ZNF23|TRIM68|ZNF140|LOC102169506|RNF2|RNF122|MORC3|MEFV|PNPLA6|TADA2B|SF1|REPS2|NR4A2|ZNF792|C15H11orf52|LOC106502806|RNF2…
GO:0016835	carbon-oxygen lyase activity	molecular_function	4.0811e-05	0.0017998	53	79487	85	20527	IL4I1|SMOX|NAXD|LOC102180115|OGG1|ECHDC1|ECI2|DDX24|HEATR5A|LIG4|PCNX3|ENO1|UTP20|CDYL2|ENO3|TNFAIP8|SARM1|DEF8|DMXL1|UROS|LOC102182655|TMEM117|ECI1|CERKL|IL10|ENO2|DLEC1|TPPP|SHPRH|LOC102185862|LOC102183203|TUBB6|MYADM|STOML1|NAT10|FGGY|SLC22A13|EHHADH|PLEKHA7|C1QTNF4|ARHGEF7|LOC102168411|CHCHD3|PCBD2|SGTB|ZNF568|ECHDC3|ALAD|PKHD1L1|PUM2|CPAMD8|LOC102190037|CD44|
GO:0006793	phosphorus metabolic process	biological_process	4.0969e-05	0.0017998	586	79487	1286	20527	RSRP1|PRKCA|IKBKE|PPP1R14B|PTPRB|PRKCB|AKT3|TEK|FSD1L|DUSP10|RIPK3|SIAH1|NBEA|SPRY4|GNE|NTRK1|JAK1|GUCY1A3|ERBB3|NEK3|PIKFYVE|DCK|CDK3|DNAJB12|VCPIP1|NEK8|CHEK1|DNAJC6|UCKL1|ROCK1|NEK5|EBF3|PLK3|CADM2|ERBB4|BRSK1|MIER3|AGGF1|ATP5J|SRC|PRPF4B|COL15A1|PRKD2|PLCXD3|PRKD3|HIPK3|DUSP11|AKT1|SUFU|PTPRK|GPD1L|FN3K|CSNK1A1|MET|MTMR7|NTRK2|CPEB4|RPS6KB2|INSR|RASA2|POMK|PCGF3|CAMKK2|FBXO32|SGK1|SGK2|SCYL3|…
GO:0044248	cellular catabolic process	biological_process	4.738e-05	0.0020612	281	79487	593	20527	EIF3G|AGPAT5|MAP1LC3B|PSMA3|SKP1|RNLS|SUCO|LOC108636404|LOC102175216|RAPGEF5|TBKBP1|LOC102185402|DTD1|PSMA1|NT5C|SEPT6|MORC3|LOC102184306|STX1A|CEBPG|MED21|ST14|FBXO30|DTD2|SEPT11|LOC108636739|SCOC|KRT19|LOC108635997|DAB2IP|PLXNA4|RMDN2|TRAK1|ACOXL|PPARA|ACOX2|DLGAP5|PCGF2|KIF5B|PCYOX1|MAPK8IP3|SPC25|TRAF3|PSMA8|DTNB|PSMB9|POC1A|AASS|SCN2B|STIM1|RASAL2|UCHL3|UBE4A|SEPT8|BEGAIN|STX18|IQGAP1|FOSL1|…
GO:0016310	phosphorylation	biological_process	5.0868e-05	0.0021877	345	79487	716	20527	SRC|MAPK3|STK24|ABR|AGGF1|MIER3|BRSK1|IL34|ERBB4|AATK|TNIK|FGR|AKT1|EPHA2|SUFU|SPEG|PRKCD|HIPK3|FGFR1|PRKD2|PRKD3|PRPF4B|ROCK2|BCR|MAP3K19|OXSR1|NTRK2|MAPK12|MAPK7|STK3|MET|CSNK1A1|EPHB4|PRKCH|ZFAND4|STK32C|FN3K|CDK7|MAPK11|PPP6R3|PAK6|RAF1|INSR|BTK|TSC1|LRRK1|AKT2|POMK|RPS6KB2|CPEB4|FSD1L|LOC102181467|RIPK3|TEX14|PRKCB|PPP1R14B|TEK|TSSK4|PRKCQ|AKT3|DENND1A|IKBKE|STK35|CDK19|PRKCA|PLK2|NEK3|JAK1|…
GO:0003924	GTPase activity	molecular_function	5.1262e-05	0.0021877	207	79487	430	20527	TUBB2A|TUBA8|ATL1|LOC102179465|RAB5A|LOC102187779|ARFRP1|ARL6|ABCA6|GNL3|RHOT2|RHOF|RAB9A|LOC102171786|GNAL|GSPT1|MYO18A|DNAH10|LOC108635826|GEM|IQCA1|GTPBP4|DNM1|GNA12|RHOB|LOC102181811|LOC108635911|RNF112|ABCB6|ATL3|TUBB6|MED12L|RAB14|TUBA1C|ABCA3|LOC102172952|LOC108635581|EXOC5|RERG|RRAGB|MFN2|ARL5A|ABCC9|LOC108637252|TUFM|APOE|RAB11A|RAB8B|LOC102177846|SAR1B|GNAI2|GPN1|NKIRAS2|SEPT2|SEPT4|RAB…
GO:0006399	tRNA metabolic process	biological_process	6.6191e-05	0.0027981	120	79487	229	20527	LOC102183203|MAPK10|TPPP|ERLEC1|METTL26|TARS2|EDEM3|HADH|METTL1|LRRC59|FBL|KDM1B|HARS|PCMTD2|MAP3K4|DUS3L|CENPK|LOC108634352|QARS|TXNRD2|DARS|ZNF12|ARHGEF16|RRNAD1|NARS2|FARS2|CELSR3|HOMER2|CCDC12|LARS|ETFDH|IL4I1|IMPDH2|DUSP12|CD8B|POP1|GPD2|METTL10|AIFM2|FDXACB1|MARS|KDM1A|CTNNB1|EARS2|TSEN34|DUSP28|RWDD2B|METTL6|ROBO1|RPP30|DUSP3|CARS|PYROXD2|PYROXD1|RNF213|RARS2|WARS2|NIPBL|IKZF2|BLOC1S6|TARS…
GO:0016108	tetraterpenoid metabolic process	biological_process	7.4683e-05	0.0030423	20	79487	25	20527	PYROXD1|TBL1X|LOC108634352|L2HGDH|KDM1B|CHDH|DMGDH|TXNRD2|ETFDH|IL4I1|LOC102180115|TXNRD1|LOC102172084|SMOX|LOC102183203|AIFM1|AIFM3|KDM1A|AIFM2|SQRDL|
GO:0016109	tetraterpenoid biosynthetic process	biological_process	7.4683e-05	0.0030423	20	79487	25	20527	KDM1B|CHDH|TBL1X|PYROXD1|L2HGDH|LOC108634352|TXNRD2|DMGDH|LOC102183203|ETFDH|TXNRD1|IL4I1|LOC102180115|LOC102172084|SMOX|SQRDL|AIFM2|AIFM3|AIFM1|KDM1A|
GO:0016116	carotenoid metabolic process	biological_process	7.4683e-05	0.0030423	20	79487	25	20527	CHDH|KDM1B|L2HGDH|LOC108634352|TBL1X|PYROXD1|TXNRD2|DMGDH|LOC102183203|IL4I1|LOC102172084|TXNRD1|LOC102180115|SMOX|ETFDH|SQRDL|AIFM2|KDM1A|AIFM1|AIFM3|
GO:0016117	carotenoid biosynthetic process	biological_process	7.4683e-05	0.0030423	20	79487	25	20527	PYROXD1|TBL1X|L2HGDH|LOC108634352|CHDH|KDM1B|DMGDH|TXNRD2|ETFDH|TXNRD1|IL4I1|SMOX|LOC102172084|LOC102180115|LOC102183203|AIFM3|AIFM1|KDM1A|SQRDL|AIFM2|
GO:0051179	localization	biological_process	9.7182e-05	0.0039181	1284	79487	2983	20527	LOC108637248|GPD1L|PPP1R12C|LOC108633265|SDHD|AK5|MTOR|HSBP1L1|SLC45A3|CSNK1A1|FAM65B|TPCN2|NRG2|SOX6|ATP6V1E2|SLC26A9|EXOC8|EVL|KCNC1|RAD17|AIFM2|NAV2|CEBPD|HEATR5A|CLPX|RAB6A|SCFD2|CCT7|FOXK2|ADAMTS16|MTIF2|KCNC2|HSD17B14|CENPU|SLC7A4|ZCCHC11|SLC35A5|UBE2D3|SLC41A2|KCNT2|TOMM20|SLC29A4|CACNA1G|RAB24|SLC4A11|MLPH|TNPO2|CCRL2|KCND3|TAP1|RAD54B|RUFY4|HSD17B2|SLC45A2|WBP11|DEPDC1B|LOC102178379|KPNA…
GO:0009056	catabolic process	biological_process	9.7931e-05	0.0039181	340	79487	735	20527	BECN1|MGAT1|CD2AP|PLCB1|RBM4|VPS37D|SMYD5|GAPVD1|LRRC59|BST2|STARD9|KDELR2|SGTB|HNRNPC|ALDOA|SCRN1|CEP72|WNT4|ANXA6|BAIAP2|RASAL3|ICK|CELF1|GLDC|SMDT1|ATE1|DES|ARHGAP25|SNAP25|ERRFI1|MAP3K7CL|CBFA2T3|PAWR|LOC102179515|PCNX3|DCP1A|DMPK|SDR39U1|GSK3B|CECR1|KRT6A|PSMB7|MAFK|ADGRF4|RABGAP1L|FAM109B|NT5E|SLC44A2|UBE4B|PEG10|MBD3|ALDOB|OCLN|PKLR|TMEM123|PSMB8|ST18|DAAM1|PRKG1|CENPO|MED30|EIF4E3|CCDC106…
GO:0007017	microtubule-based process	biological_process	0.00011226	0.0044408	125	79487	237	20527	KIF12|MLLT6|KIFC2|CEP72|TPD52L1|SCOC|PSMC3IP|KIF1B|DNAH1|SOX6|DNAH7|NRG2|SNPH|SKA1|RECQL|KIF5C|KCTD16|BNC2|LOC102179511|CREB3L1|PARVB|PTPRK|ZNF140|DNAH12|DYNC1I2|BEND5|SHROOM2|KIF21A|MAFK|KIF4A|KIFC1|SDCCAG8|KIF3A|RBBP8NL|LPL|FGL2|KIF18A|FGG|MND1|VPS51|GOLM1|LYRM1|DNAH10|DYNC1I1|TUBGCP2|CALR|C1D|ORC5|DYNLL2|LOC108636404|KIF17|TCEB3|TUBGCP6|CCDC153|PRC1|DNAH6|DNAH5|CCDC106|MAP7D1|TUBGCP5|STMN1|IFT…
GO:0006779	porphyrin-containing compound biosynthetic process	biological_process	0.00011369	0.0044408	28	79487	40	20527	GALNT14|C25H16orf59|PPP1R3E|IL4I1|TXNRD1|LOC102172084|AHCYL2|HADH|COPE|SYNGAP1|AIFM3|ZNF382|LOC102191238|QRICH1|KDM1B|EIF5B|MICAL3|KDELR2|FECH|UBA7|TXNRD2|LOC102173111|TMEM117|CDCA7|DMGDH|EPT1|HSD17B14|PUM2|
GO:0060255	regulation of macromolecule metabolic process	biological_process	0.00011397	0.0044408	946	79487	2227	20527	E2F4|EHF|ARMC9|NIN|SLC35B1|TBX18|RUVBL2|TIGD4|PSMC3IP|LOC102174890|RASGRP1|CHD2|APAF1|GATA4|ZNF250|ZNF12|ZNF202|USF2|ABCC9|LOC102184710|GPR141|FOXP4|OLFM3|VOPP1|SWI5|PCIF1|NUCB2|CDH4|MAPK10|GOPC|CREB3L1|GTF2H3|CREB3L3|MED11|AHDC1|KCNN2|MOCOS|BAZ2A|HBP1|NFIX|LOC102189789|PXK|LOC102174870|FAM81A|ZFPM1|RUFY2|LOC102171786|LOC102174867|GLTSCR1L|ZNF79|KAT8|RBBP8NL|HINFP|TAF6|IMPDH2|PGBD1|MED7|VGLL4|LOC…
GO:0055114	oxidation-reduction process	biological_process	0.00014204	0.0054871	548	79487	1228	20527	SPSB1|GSK3B|PDIA6|DUSP12|ERO1B|NPHS1|CD58|BBOX1|APBA3|ALOX12B|CECR1|LOC102186611|PRDX2|GYS1|SFSWAP|LOC106501774|CALM2|AGO2|USP14|LOC102179276|ALDH16A1|TPH2|LANCL2|LOC102179511|SUSD6|ALDH18A1|GLDC|LOC102188472|FEM1B|YPEL5|KDM1B|CA8|LOC102175265|LOC102189751|KIAA0040|3BHSD|CEP97|LOC102177329|ME1|SOD3|LOC102174592|DUS1L|USP54|BLVRB|QSER1|GAPDH|TFCP2L1|DPYD|EIF5B|FMO1|PROCA1|DNAJC17|SQRDL|P4HA3|DENND…
GO:0007049	cell cycle	biological_process	0.00014902	0.0057073	239	79487	526	20527	NDUFAB1|LIN37|EHMT2|CORO2B|COG6|TSC22D2|MLXIP|MND1|VPS51|GOLM1|DDIT3|LOC108634355|FGL2|MIA3|RBBP8|TARSL2|DCTN2|TMCC1|LOC108636404|CCDC138|C1D|ANK3|MAN1A2|FRY|GMNC|PRC1|CCDC153|LOC108634231|SIPA1L1|NAV2|MEI4|CEBPD|LOC102182848|SCOC|LOC108635997|MLLT6|SIPA1L2|MKI67|RECQL|OPLAH|BATF2|LOC102178529|EYA4|SNPH|NRG2|LIMA1|SOX6|TSNAXIP1|BNC2|ZC3H10|RBL2|CEBPG|UHRF1|ANAPC15|FBXO8|ATF4|YEATS4|SIPA1|CACFD1|L…
GO:0046873	metal ion transmembrane transporter activity	molecular_function	0.00015104	0.0057358	251	79487	525	20527	GABRB1|SUPT16H|SLC39A3|KCNN2|SCN2A|NIPA2|CXCR2|LAMB1|NPY1R|ZBTB16|GTPBP4|SCNN1A|RTF1|CLDN15|SCN4B|ARL5A|DRG1|CNTN2|MPZL1|PSMC3IP|SLC39A5|HOMER2|SLC28A3|RAB11A|CXCR3|NUP62|KCNJ14|RRS1|CCR7|ACRBP|LOC102171091|ATP2B2|HAP1|ZCCHC17|SLC40A1|KCNE3|C15H11orf16|FKRP|SCN3A|SETD4|ARL6|KCNB1|FGF14|PAWR|RANGAP1|FAM3C|VEGFB|SMAP1|KCNA4|LOC100861136|LOC102179465|SLC35E4|MBD3|LOC108635172|RYR1|LOC106502720|LPL|G…
GO:0000502	proteasome complex	cellular_component	0.00015675	0.0059025	33	79487	53	20527	PSMB4|PSMB8|PSMA6|MAPK10|PSMB6|PSMB10|UNC13A|PSME2|POC1B|PSMA7|CD96|PSME1|PSMB3|WDR38|PLXNB3|PSMB2|ERRFI1|CBFA2T3|PSMB5|PSMA2|LRRC40|PSMA3|PSMB1|PCGF2|PSMA1|PSMA5|PSMB7|PSMA8|PSMA4|PRKD3|PSMD3|PSMB9|POC1A|
GO:0010468	regulation of gene expression	biological_process	0.00019083	0.0071259	925	79487	2182	20527	SMTNL2|PKHD1L1|BATF2|TLDC1|GRIPAP1|TRAPPC11|ISX|CCDC159|TGIF1|ZHX2|ZNF829|ZNF382|SMU1|SPIB|GOLGB1|HOMEZ|PPARGC1B|CHD8|TLX2|ZSCAN29|ZNF865|ACSM3|SEPT3|ZC3H10|ZNF404|LOC102179040|L3MBTL1|MYO1G|MND1|FIGN|TSC22D2|ZNF184|FGL2|HOXA6|HES4|DDIT3|BRD2|BCL2L12|TGIF2|CORO2B|ZNF614|THRB|SPDEF|LOC102180620|LOC102191038|KCNH2|LOC102168252|ZBTB7C|LOC108634298|ZNF235|EIF4A2|MBNL3|FOXO6|CHD7|FOXC2|RANBP6|ANP32E|Z…
GO:0016874	ligase activity	molecular_function	0.00019266	0.007135	192	79487	389	20527	RNF122|RNF2|DTX4|TRIM68|TRIM11|TRIM59|TARS2|ERLEC1|NPHS2|MPDZ|SYVN1|CELSR3|NARS2|ATP12A|MARCH8|UBE3A|LOC102178529|DARS|RNF13|QARS|TRIP12|HARS|AMFR|MDM2|RNF7|ERBB4|HERC4|FDXACB1|CD8B|CLEC5A|RNF128|FRY|HECTD2|RNF165|GMPS|ADSSL1|NSMCE2|AREL1|SYNE2|LOC108634320|DPF1|RARS|VSIG10|TARSL2|RNFT1|ASNSD1|WARS2|RWDD2B|CMTR1|RNF141|RNF44|NAT16|PJA2|PHRF1|RNF6|LOC108635821|UBE4A|MARCH6|RNF4|RNF138|HECTD1|HERC5…
GO:0004298	threonine-type endopeptidase activity	molecular_function	0.00020063	0.0073092	19	79487	27	20527	PCGF2|PSMA3|PSMB10|PSMB1|PSMB6|PSMA2|PSMB5|PSMB4|PSMB2|PSMB8|PSMA6|PSMB9|PSMA8|PSMA4|PSMB3|PSMA1|PSMB7|PSMA5|PSMA7|
GO:0070003	threonine-type peptidase activity	molecular_function	0.00020063	0.0073092	19	79487	27	20527	PSMB7|PSMA5|PSMA1|PSMA7|PSMB9|PSMB3|PSMA8|PSMA4|PSMB5|PSMA2|PSMB6|PSMA6|PSMB8|PSMB2|PSMB4|PCGF2|PSMB1|PSMB10|PSMA3|
GO:0003950	NAD+ ADP-ribosyltransferase activity	molecular_function	0.00020485	0.0073474	19	79487	24	20527	TNKS|CACUL1|PRKCD|MVB12B|PARP3|PARP10|TIPARP|PARP14|PARP12|RWDD1|ZC3HAV1|PARP6|TNKS2|PARP2|RASGRP3|PARP16|GNB1L|PARP9|PARP4|
GO:0044238	primary metabolic process	biological_process	0.00020496	0.0073474	3133	79487	7799	20527	STK3|PRKCH|ZC3H10|EAPP|HOMEZ|STOM|ZNF829|ZNF410|USP22|TRAPPC11|AKT2|APRT|TGIF1|PRMT2|CRNKL1|KLK8|TLDC1|SLC48A1|CHD7|FOXO6|CCDC138|ZNF782|LOC102191038|IL34|MEI4|KCNH2|ANXA13|ZBTB7C|LOC108634298|PRDM8|FGFR1|ZNF614|THRB|ATP6V1B1|SPDEF|MRPL19|ATP6V1A|UBR3|ZNF404|C3AR1|CTC1|ADD2|MND1|AK9|FOXP2|DUSP6|CFAP57|CHD4|ARF3|TDP1|ADCY4|TBC1D2|HSPA6|NT5M|ZNF428|MOCS2|STYX|HSPE1|FAM229A|SMARCA4|LOC102177207|SLC4…
GO:0046915	transition metal ion transmembrane transporter activity	molecular_function	0.00021967	0.0078121	74	79487	138	20527	ZBED5|RALB|CXCR3|CCR7|MPZL1|DRG1|ARL5A|RPS6KB2|RAB11A|GTPBP4|SEPT3|NPY1R|PARVB|LOC106503901|AGAP2|PHF12|CXCR2|GTPBP3|REM2|GNL3|SLC35F2|LOC102171786|RRAD|CCR9|SEPT7|RAB24|LOC106502720|RAB26|MTIF2|LOC108635826|GEM|LPL|RAB6A|MON2|LOC102179465|SLC40A1|GTPBP10|SETD4|RAP2C|ARL6|ARL3|SRL|SLC31A1|OPA1|GALR1|RAB23|TAS1R1|SLC31A2|RAB3C|RAB12|RAB3D|GTPBP6|HRAS|GNL2|KRAS|LOC108635821|CXCR1|LOC102187124|NOA1|…
GO:0007264	small GTPase mediated signal transduction	biological_process	0.00022534	0.0079506	208	79487	426	20527	RRAS|RAB17|GARNL3|RAB27A|EHD2|DYNC2LI1|SEPT11|COPS3|RALB|RAPGEF4|ARL8A|SEPT9|LRRK1|RGL2|RAP1GAP2|SIPA1L2|MRAS|PLEKHG5|AGAP2|LOC106503901|RAPGEFL1|FBXO8|SEPT6|GBF1|RAP1A|SIPA1|REM2|RAB39B|SEPT3|ARL8B|AKAP13|SEPT10|MTIF2|RAB26|BCR|RAPGEF5|AGAP1|ARL4D|LOC102173333|ARF5|RABL2B|ARF4|RAB24|SEPT5|SEPT7|ARHGEF26|RRAD|PLEKHG4|MCF2|ARL3|RAP2C|SIPA1L1|SOS2|RAB6A|FARP2|FGD3|PBXIP1|ABR|LOC102191173|RAB3C|GNAI…
GO:0043565	sequence-specific DNA binding	molecular_function	0.00022774	0.0079726	249	79487	546	20527	LOC102176031|DMRT1|RERE|CCDC85A|LOC102175567|MAP3K7CL|DES|LOC108636356|ATF3|EARS2|DNAH5|UBR2|MTA3|SFPQ|CREM|SDCCAG3|ESR2|LOC102186431|HOOK2|RUFY2|ZFPM1|MAFK|USF1|NUB1|INA|RBBP8NL|HMCN1|PEG10|PEG3|ZFP3|SIX1|NR3C2|SFMBT1|NFE2L2|HSF4|SWI5|CREB3L1|GOPC|TNK2|JUN|CREB3L3|CNKSR3|FAT3|LOC102173827|PHC3|NR1H3|BICD1|EHF|DISC1|ETV3L|C10H15orf59|LOC102172159|ERG|NR2C2|CEP72|FOXD2|FBXL14|ARHGAP24|PPP1R9A|GATA…
GO:0043234	protein complex	cellular_component	0.00024728	0.0085897	884	79487	2106	20527	ZC4H2|RMND5B|IRF2BPL|ABR|STK24|PBXIP1|RNF165|DDIT3|GALNT7|FGL2|MLXIP|MND1|PIGT|RARS|AMMECR1L|MYO1G|TMCC1|C3AR1|BCR|ATP6V1B1|RNF141|ZNF614|ATP6V1A|CORO2B|AP2B1|LIN37|VPS26B|GAA|MYH10|RNF180|ELP4|PPARGC1B|TRIM11|TRAF3IP1|AGPAT3|GNG2|MYO18B|NDUFV3|ATP5G2|SLC8A2|KPNA2|AARD|KIF5C|PKHD1L1|SGF29|NOX4|CARD14|KIAA0368|LOC102187782|MLLT6|RAB3IP|TNIP1|TMTC1|CDC6|LOC108633809|IKBKG|BFAR|LOC108638297|LOC10218…
GO:0033014	tetrapyrrole biosynthetic process	biological_process	0.00027891	0.0096137	45	79487	75	20527	HSD17B14|DMGDH|MSH4|TMEM117|FECH|MICAL3|EIF5B|UROS|PRDM2|QRICH1|LOC102191238|AIFM3|SOX4|ZBTB7C|HAP1|AHCYL2|IL4I1|TXNRD1|DAAM2|STX4|RANGAP1|ANKRD50|GALNT14|PUM2|EPT1|LOC102173111|CDCA7|UBA7|TXNRD2|LOC102190037|PARK7|KDELR2|LOC102168411|ARHGEF7|ALAD|KDM1B|ZNF382|SYNGAP1|COPE|HADH|STX1A|LOC102172084|PEX1|PPP1R3E|C25H16orf59|
GO:0019773	proteasome core complex, alpha-subunit complex	cellular_component	0.00028252	0.0096639	16	79487	20	20527	PSMA2|ERRFI1|CBFA2T3|PSMA6|PSMA3|UNC13A|PSMA1|CD96|PSMA5|POC1B|PSMA7|POC1A|WDR38|PLXNB3|PSMA4|PRKD3|
GO:0016192	vesicle-mediated transport	biological_process	0.00031711	0.010751	187	79487	380	20527	HEATR5A|SCFD1|SCFD2|STXBP6|GCN1|CCDC153|RMND5B|BIN2|CEBPD|STX10|CCDC157|AP2B1|TBL1XR1|VPS51|VAMP3|BCR|SGMS2|EXOC3L1|ARMC8|ARMCX2|MTOR|IFT122|LAPTM5|KIAA1217|COPB2|LST1|THTPA|RAB3IL1|SEC24A|RAF1|LOC102172428|CARD14|LOC108634206|LOC108635997|COPG2|KIAA0368|SIPA1L2|DARS|SNPH|VPS39|PSMC6|KPNA2|VPS11|LOC102170588|PSMD5|PPP2R1A|IPO4|TEKT1|LOC102191511|C16H1orf112|VTI1A|UBR5|NECAP2|GOLGA4|TMTC1|LRRN1|CN…
GO:0051704	multi-organism process	biological_process	0.0003191	0.010751	514	79487	1171	20527	SLC12A6|ZNF404|FGL2|HOXA6|RPLP0|TSC22D2|FGR|LRRN2|EIF4A2|NPRL3|BCLAF1|LOC102168252|ZBTB7C|CUBN|EVI2A|PPP1R17|ASIP|TPGS1|LRRK1|AKT2|HOXC4|ZHX2|CELSR2|AFAP1|SPTY2D1|DBNDD1|PPARGC1B|ZNF410|EPHB4|TIMM17A|REPIN1|LOC102190263|ZFAND3|GJB3|TPM1|HELZ|MARCH3|TIAM2|LZTFL1|TTC9B|LOC102168439|FAM135B|ADGRE1|SALL1|TEX14|IGSF9|PTCHD1|CD244|CDC42SE1|SPRED1|NIF3L1|FOXN3|LOC102168411|CCDC84|CDV3|KIF3B|CCDC36|TCEAL…
GO:0043170	macromolecule metabolic process	biological_process	0.00034524	0.011545	2742	79487	6817	20527	LDOC1L|PRPF39|DDX47|ZKSCAN5|EPB41L5|RECQL5|RBMS3|VPS37A|LOC102169215|LOC102174380|SENP8|HK3|GIGYF2|CMTM2|GEMIN6|GCC1|ADAM10|FGGY|TEX30|ATF6B|MBD4|WEE1|NFYB|STAT1|TPX2|SETDB2|ZNF287|LOC108636024|KRT8|SCYL3|SHH|ZCCHC10|LOC102180549|MEGF9|PCGF3|TINAG|VBP1|CSTF1|CMBL|LOC106501787|CAMKK2|PUS1|LOC102182485|UBE2D4|TPD52L1|UBE2Z|MYCBP2|TSC22D3|LOC102176008|SOX2|SAMD4A|ADAM22|FAT3|GRK6|PRKX|MKNK1|DUSP28|S…
GO:0072511	divalent inorganic cation transport	biological_process	0.00039257	0.01303	77	79487	143	20527	SLC35E4|LOC102179465|LOC100861136|RAB6A|MON2|ARL6|RAP2C|ARL3|SETD4|NIPAL2|GTPBP10|RRAD|SEPT7|RAB24|GNL3|LOC102171786|LOC108635826|GEM|LPL|RAB26|LOC106502720|RYR1|MTIF2|SEPT3|GTPBP4|PARVB|PHF12|REM2|NIPA2|GTPBP3|LOC106503901|AHDC1|AGAP2|RALB|GDAP2|RAB11A|PLN|RPS6KB2|DRG1|ARL5A|LOC102183373|RYR3|RAB3B|GON4L|GPN1|NIPAL4|CACNB2|MTG1|RAB21|RAB19|ARL1|SCN2B|LOC102181771|GNL1|RHOT1|OLA1|HRAS|ZNF789|GTPB…
GO:0006826	iron ion transport	biological_process	0.00045034	0.014838	60	79487	108	20527	CSNK1A1|HRAS|TNFSF13B|SEPT3|GTPBP4|GTPBP6|RAB3D|NPY1R|AGO3|LOC102187124|NOA1|GTPBP3|REM2|GNL2|LOC106503901|LOC108635821|KRAS|MDFIC|AGAP2|OPA1|RAB23|SRL|RALB|RAB11A|RAB12|MPZL1|RAB3C|ARL5A|DRG1|RPS6KB2|LOC102179465|RAB3B|GPN1|RAB6A|CCNT1|RAP2C|ARL6|ARL3|SLC40A1|LOC102169353|GTPBP10|RRAD|MTG1|SEPT7|RAB24|RAB21|RAB19|GNL3|LOC102171786|LOC108635826|SCN2B|GNL1|LOC102181771|ARL1|DOK1|GEM|RAB26|RHOT1|OL…
GO:0071822	protein complex subunit organization	biological_process	0.00046938	0.015352	232	79487	504	20527	RAB3IL1|LAPTM5|TRAF3IP1|CCDC115|ZNF140|KCNS3|BNC2|PTGIS|MTRF1|SPATA24|ARHGAP12|VMA21|HSCB|STX1A|AARD|NRG2|SNPH|ZBTB8A|KCTD21|SMTNL2|SOX6|LOC108635997|PRNP|KCNC1|RAB3IP|CCDC153|TMSB15B|KBTBD4|LOC102178856|KCTD14|GMNC|TCP11L1|CEBPD|ZBTB10|SHKBP1|NAV2|PTPN13|C1D|STX11|RNF128|LOC102173176|KCNC2|MLXIP|TMOD2|CCDC17|SCUBE2|KCTD20|PTK2|TRPM6|KXD1|SMIM3|LMOD1|CCDC22|ATP8B4|KCND3|MLPH|NAT10|RUFY4|QKI|LRRFI…
GO:0016627	oxidoreductase activity, acting on the CH-CH group of donors	molecular_function	0.00049763	0.016159	55	79487	96	20527	DENND1A|ACOX2|MARK1|MAT2B|AHCYL2|DFNA5|IMPDH1|ACOXL|LOC102181144|AIFM3|GALNT14|ALDH6A1|DUS1L|CEP97|DAAM2|TXNRD1|IMPDH2|IL4I1|OLA1|SDHC|GAPDH|DMGDH|IVD|HSD17B14|LOC102191238|MDH2|DHODH|DPYD|MICAL3|ACAD8|HADH|MCM10|LOC102172084|LOC102188914|LOC102182159|CCPG1|TXNRD2|UBA7|LOC102173111|HAO2|ALDH1A1|ACADL|HTATIP2|FAM219A|BLVRA|MSRA|KDM1B|ALDH1A2|FEM1B|FANCG|DUS3L|GCDH|LOC102182333|ACAD11|ACADVL|
GO:0022402	cell cycle process	biological_process	0.00059747	0.019261	158	79487	330	20527	E2F4|TPD52L1|CEP72|RASAL3|RASGRP1|PSMC3IP|HOMER2|USF2|CDKN1C|SLC25A43|TSC22D3|CREB3L1|JUN|MPP5|SOX9|POLR3H|RNF40|BST2|SDCCAG3|KRT6A|MYCBP|KIFC1|SPERT|CDC25A|RBBP8NL|PEG10|LYRM1|FGG|TSKS|BIN3|DST|CCDC85A|TPM4|SYCE1L|VGLL4|CCDC141|PC|TUSC1|FMNL1|PRKAR1A|LDOC1L|HSF1|CDKL5|APC2|PROM2|DR1|TPM3|NRDC|GNG11|EXOC4|RPS15|CCDC68|LOC102185862|CLEC4F|ATF6B|MIS12|ARHGEF6|JUND|ZFYVE19|TRAF5|ASB10|CCDC102A|ZWINT…
GO:0051641	cellular localization	biological_process	0.0006074	0.019281	431	79487	952	20527	CCDC12|RIPK2|TPM4|LOC102179465|EPB41L4A|AP2A2|FBF1|CALR|LOC102185735|DNAJC13|RRP12|CTNNB1|EXOC7|FMNL1|XPOT|VASP|TNPO1|VIPAS39|RHOF|LOC102171786|TOMM6|BEND5|SDCCAG3|LOC108633277|FAM135A|CAND1|CREB3L1|EEPD1|PLCL2|OSBPL8|TLN2|UGGT1|TPD52L1|LOC102179935|SH3BP5L|CNST|TRAPPC2L|PDK4|PSMC3IP|SPC24|RHBDD2|NUFIP1|GPN1|TLN1|HNRNPUL1|FOXF1|AP4B1|LOC102187025|KRT8|RINT1|LOC108633191|YTHDC2|LOC108633262|STX7|A…
GO:0019899	enzyme binding	molecular_function	0.00061412	0.019281	62	79487	109	20527	RAB3IP|TEX9|KPNB1|CUL5|CUL7|OCEL1|HOMER2|FMNL2|COG2|FBXL19|HMGCS1|DIAPH1|CCDC90B|C3H1orf228|ATP6V0A4|DAAM1|GOPC|PPP1R12C|IFRD2|ROCK1|RANBP17|TPD52L2|CUL9|IPO5|CUL3|PPP1R12B|IPO11|PPP1R12A|TNPO2|SDCCAG3|CCNYL1|TBKBP1|VHL|TNPO1|DNALI1|CCDC102A|NUB1|XPO1|ROCK2|TPRN|OCLN|CUL2|MND1|BLZF1|CACUL1|PPP1R18|IPO4|XPO7|DAAM2|PAWR|RANBP6|LOC108636404|KIAA2022|XPO6|FMNL3|XPOT|TUSC1|CEP41|CUL1|FMNL1|CHRNB1|NDEL…
GO:0008219	cell death	biological_process	0.00061532	0.019281	101	79487	196	20527	ADD2|EXD2|NEU3|LOC102183600|AMD1|NAPG|CYTIP|SHCBP1L|CIDEA|QRICH1|DMXL1|CIDEB|DCDC1|TMEM68|BAK1|CASP9|CFLAR|ITGA8|TTC3|LOC102175216|RIPK2|TUBA8|FRY|MLKL|CASP2|ANK3|LOC102178529|IFIH1|APAF1|CARD14|SIRPA|CASP8|LOC102172159|BBC3|DUSP16|POLR3H|PPP1R21|ADNP2|LOC102178997|NT5C3A|GRIP2|LOC102172107|BCL2L13|CIDEC|TM4SF19|BIRC3|LTB4R2|CASK|ITGA3|BMF|C5H12orf45|CDH13|NOD2|LOC102187765|LOC108634012|PPP1R2|MM…
GO:0016265	death	biological_process	0.00061532	0.019281	101	79487	196	20527	CASP8|CARD14|SIRPA|DUSP16|BBC3|LOC102172159|LOC102178529|APAF1|IFIH1|TM4SF19|BIRC3|CIDEC|BCL2L13|CASK|LTB4R2|ADNP2|PPP1R21|POLR3H|LOC102172107|NT5C3A|LOC102178997|GRIP2|CIDEB|CIDEA|DMXL1|QRICH1|SHCBP1L|CASP9|TMEM68|BAK1|DCDC1|ADD2|CYTIP|NAPG|AMD1|LOC102183600|EXD2|NEU3|TUBA8|RIPK2|LOC102175216|TTC3|CASP2|ANK3|MLKL|FRY|ITGA8|CFLAR|CRADD|SHISA4|HOXD8|CARD9|SNRK|LOC102180576|FAM91A1|LOC102191717|BCL…
GO:0051234	establishment of localization	biological_process	0.00065319	0.020326	1204	79487	2820	20527	GTPBP4|FXYD3|NIPA2|ATP6V1G2|LAMB1|CCDC15|SUPT16H|ASCC3|PLCL2|BICD1|DHX57|LOC106503894|TMEM38A|RAB11A|FAM192A|ARL5A|SH3BP5L|CNST|FBF1|AP2A2|MLKL|RANGAP1|XPOT|SCN3A|FMNL1|EXOC7|DNAJC13|SLC40A1|WASL|TOMM6|KIFC1|LOC102190950|TNPO1|FAM135A|LOC106502720|RYR1|CEP70|APOC2|ADNP|PBDC1|ZBTB20|OCA2|KCNA2|ATP13A4|MDFIC|UNC13A|RAB23|GALR1|SLC35B2|DHX34|CLTB|TPM3|SLC16A4|DTNA|GGA1|ZNF217|FOXF1|SLC2A11|AP4B1|ABH…
GO:0016151	nickel cation binding	molecular_function	0.00069348	0.021299	84	79487	168	20527	LOC102183030|LOC102168329|ZNF444|LOC102189237|LOC102181027|ZNF599|ZNF829|LOC108635215|E4F1|LOC102188624|ZSCAN29|ZNF408|ZNF514|GFI1|ZNF202|LOC102184710|ZNF787|LOC102190581|ZNRD1|ZNF783|ZNF71|LOC102172404|ZNF691|OVOL3|ZNF557|ZNF629|DLL4|ZNF219|ZNF835|ZNF235|ZNF786|ZSCAN21|ZNF710|LOC102174688|LOC102168757|PAWR|ZNF114|ZNF449|LOC102179040|ZNF146|ZNF132|ZNF768|ZNF391|ZNF567|LOC102188345|RNF4|ZNF619|EIF…
GO:0006810	transport	biological_process	0.00069397	0.021299	1202	79487	2816	20527	DARS|VPS39|BCL9L|PMEPA1|LOC102172428|ZBED5|DAB2IP|SIPA1L2|AGAP2|THTPA|SEPT6|LOC106503901|SEC24A|SLC22A13|PHF12|PARVB|TGFA|EXOC3L1|ARMC8|LOC106503920|DGKD|TMOD2|NXT2|HIC1|PROM1|SCUBE2|NUDT15|NECTIN4|GTPBP10|GLE1|LOC102181106|SCNN1D|TTC3|MAP3K7|NAV1|CCDC167|SLC41A1|SLC7A5|LOC106503212|SPAG6|MSR1|IFT46|MREG|GNL2|RBM26|GCC2|RRP15|TRIL|SLC22A16|NKAPL|LOC102172613|WDR19|QKI|FAM208B|PDP2|BEGAIN|DHX29|ZN…
GO:0005694	chromosome	cellular_component	0.00070401	0.02146	161	79487	337	20527	CLEC4F|TMCC2|LOC102185617|CLTA|CENPO|MIS12|SMC2|SETD1A|SETD2|EXOC4|ST18|LOC102185862|SLX4|TAF7L|MAFG|RECQL5|NRDC|USP6NL|IFIT2|EPM2AIP1|LOC106501755|STX19|SKAP2|ANKRD1|TEN1|LOC102180549|STX7|LOC108633262|SMC4|FANCE|TMPO|ZCCHC10|ARFGEF3|TOP1|R3HCC1|ZWINT|TTYH1|TMEM181|PPP6R1|SMC1A|CDC45|ASB6|DNAH9|NSMCE1|CCDC102A|SFSWAP|BST2|SOX9|ZBTB4|PSMC3IP|HOMER2|SLC25A43|TOP3A|LOC108633283|ARMC9|NOB1|CEP72|TIG…
GO:0040011	locomotion	biological_process	0.00073907	0.022227	127	79487	257	20527	GPR63|CEBPD|CCDC153|PIK3R2|TCP11L1|LOC102172646|LOC108636404|DES|LOC102175567|TPM4|MAP3K7CL|SYCE1L|PROM1|SLMAP|LOC108633333|BCR|DDIT3|PEX19|TSKS|MLLT1|SIX1|MND1|CEP135|TNFRSF1B|LOC102191700|RABGAP1L|GIT2|KIFC1|CCDC157|LOC102181027|TNFRSF1A|GNG2|SPTY2D1|LAMA4|LAMA2|BST2|AHDC1|KLF8|SYT1|BECN1|OLFM3|HSBP1L1|CCDC85C|FILIP1|SCIMP|SDHD|TCERG1|C3H1orf210|LOC102191423|PPP1R12C|UBAP2L|HOMER2|PMEPA1|APOE|S…
GO:0016836	hydro-lyase activity	molecular_function	0.00073909	0.022227	42	79487	69	20527	CDYL2|ENO3|UTP20|ENO1|LIG4|ECI2|ECHDC1|SMOX|IL4I1|NAXD|LOC102180115|ECI1|TMEM117|LOC102182655|UROS|DEF8|DMXL1|SARM1|TNFAIP8|EHHADH|SLC22A13|FGGY|NAT10|TUBB6|LOC102183203|TPPP|SHPRH|DLEC1|ENO2|CERKL|CD44|LOC102190037|CPAMD8|PUM2|PKHD1L1|ALAD|ECHDC3|ZNF568|PCBD2|CHCHD3|ARHGEF7|LOC102168411|
GO:0071949	FAD binding	molecular_function	0.00075881	0.022668	24	79487	35	20527	PYROXD2|KDM1B|LOC108634352|MICAL3|L2HGDH|TXNRD2|LOC102172995|DMGDH|KMO|RNLS|LOC102183203|FOXRED2|LOC102180115|IL4I1|TXNRD1|LOC102172084|SMOX|FDXR|ETFDH|AIFM2|LOC108637844|GPD2|KDM1A|AIFM3|
GO:0008017	microtubule binding	molecular_function	0.0007807	0.023132	70	79487	128	20527	KIF21A|KIF4A|KIFC1|SNAP29|KIF18A|FGL2|ZCCHC7|VPS51|GOLM1|LYRM1|RBBP8NL|KIF3A|ORC5|KIF17|CCDC153|PRC1|MAPRE1|EIF4G1|CEP72|TPD52L1|KIF12|KIFC2|MLLT6|NRG2|KIF5C|RECQL|RABEP1|PSMC3IP|KIF1B|APC|CCDC115|IFFO1|CCDC102A|KIF9|TTYH1|KIF15|IFI35|KIF20B|KIF5B|KIF16B|RALYL|KIF20A|SPC25|TRPV3|LOC106503395|KIF1A|MYOC|IKBKG|OTUD6B|TADA3|KIF23|STX19|KIFC3|KIF3B|KIF26B|APC2|LOC108634907|CAMSAP3|LOC102187692|KIF2A|…
GO:0016491	oxidoreductase activity	molecular_function	0.00078466	0.023132	581	79487	1331	20527	GPX7|PRDX6|LOC102177153|ZNF502|LOC108634360|P4HTM|LY6E|LOC102175455|FOXRED2|CALM1|ZBTB17|LOC102189337|PABPC4|TEX14|PRKCQ|DENND1A|DDO|ADGRE1|IKBKG|FMO2|UXS1|PHGDH|FAM219A|CHDH|MSRA|CRADD|NKAIN2|ACAD11|CARF|LOC102172995|HDAC4|QSOX1|DHX58|ALDH2|DLEC1|ALDH4A1|NOS2|MAP3K9|SLC25A42|SUOX|PRKCD|AP2B1|ZNF184|RDH10|MYO1G|DHTKD1|C2CD3|C7H5orf63|IDH3B|MAPKAP1|LOC102188659|C3H1orf43|ARL3|LOC102172960|NOX4|ALD…
GO:0046914	transition metal ion binding	molecular_function	0.00081397	0.023839	886	79487	2071	20527	TRIM26|ZFR2|RNF128|ZMIZ2|ZNF114|AREL1|ZNF157|ERBB4|BAIAP2L1|NDOR1|LOC102188077|LOC108635065|MARCH10|INTS12|MICAL3|ZCCHC11|PJA2|ZNF207|RORB|LOC102175383|LOC102168966|MCM3AP|ZNF385A|ADAMTS16|GBE1|SSPN|GATAD2A|LOC102179466|SLC45A3|ZNF408|TRAFD1|PSAP|CFAP43|NTRK2|DTX4|TET1|ISCU|ZNF599|ZC3HC1|LOC102184553|APEX2|POLE|ZBTB18|ZNF629|LOC102175793|BLVRA|ZCCHC3|ADAM23|ADAMTS5|LIMA1|RAD18|CPEB4|SYVN1|SH3RF2|…
GO:0033013	tetrapyrrole metabolic process	biological_process	0.00084458	0.024575	55	79487	100	20527	COPE|MMADHC|SYNGAP1|TEX30|ZNF382|HADH|PEX1|LOC102172084|STX1A|C25H16orf59|PPP1R3E|EPT1|PUM2|LOC102190037|MST1|PLA2G7|HMOX1|UBA7|TXNRD2|CDCA7|LOC102173111|LOC102168411|ARHGEF7|KDELR2|PARK7|BLVRA|KDM1B|ALAD|SOX4|AIFM3|AHCYL2|ZBTB7C|HAP1|DAAM2|IL4I1|TXNRD1|GALNT14|PAFAH2|ALAS1|ANKRD50|ABHD11|RANGAP1|STX4|MSH4|DMGDH|HSD17B14|TMEM117|EIF5B|MICAL3|FECH|LOC102191238|QRICH1|LOC102189713|PRDM2|UROS|
GO:0072509	divalent inorganic cation transmembrane transporter activity	molecular_function	0.0009494	0.027447	92	79487	179	20527	CLDN2|RAB23|OPA1|CLDN4|ATP2B1|SRL|RAB12|NIPA1|CNGA1|SLC35F6|RAB3C|HRAS|ZNF789|GTPBP6|RAB3D|NEB|NOA1|LOC102187124|CACNB4|ITPR2|LOC108635821|KRAS|GNL2|ITPR3|MTG1|CACNB2|UBXN1|RAB19|RAB21|ARL1|SCN2B|GNL1|LOC102181771|OLA1|RHOT1|CORO1C|RAB3B|RYR3|GPN1|GON4L|NIPAL4|ACRBP|RRS1|RALB|RAB11A|RPS6KB2|DRG1|ARL5A|PARVB|CLDN15|GTPBP4|SEPT3|NIPA2|REM2|GTPBP3|PHF12|AGAP2|LOC106503901|SEPT7|RAB24|EHMT2|RRAD|LOC1…
GO:0033036	macromolecule localization	biological_process	0.00096845	0.027818	437	79487	977	20527	NFE2L2|VPS18|RILPL1|PLIN3|LPL|UBE4B|REEP1|PEG10|SLC35F2|MAFK|KRT6A|MAZ|DNAH6|IRAK1|DES|LOC102179515|NDE1|CLHC1|CLASP1|EML5|STX5|IGSF6|ECT2L|ICK|SERAC1|PXN|HOMER2|APOE|KDELR1|SYBU|CEP72|SGTB|LOC102171143|LOC108636384|FNIP2|KDELR2|KIFC2|GOLGA1|BST2|CD47|RAB15|CALM2|SIDT1|ABCA3|UTP4|DNM1|HNRNPA0|TRANK1|LOC108636023|LOC102180747|TRAPPC9|HEYL|SEC61G|KANK4|NUSAP1|IFT80|ZWINT|TNIP3|XPO1|FIS1|CCDC102A|AD…
GO:0006928	cellular component movement	biological_process	0.00099681	0.02845	133	79487	267	20527	KIFC3|KIF5B|KIF16B|HAUS2|LAMA3|KIF15|TRAF3|MMS22L|MYO1E|OXTR|GOLGA3|TPM1|FGFR1OP2|KIF9|GCC2|CENPE|ODF2|KIF22|KIF1C|RGS10|NDFIP1|TRAK2|RUFY4|LOC102191152|YWHAB|KIF2A|NUP88|HOMER3|IFT46|CCDC36|KIF3B|COG3|CEBPD|PIK3R2|LOC108636404|ORC5|LOC108633333|BCR|KIF3A|DDIT3|MND1|CEP135|KIF21A|KIF4A|CCDC157|LOC102181027|DNAH12|LAMA2|HSBP1L1|SDHD|C3H1orf210|PPP1R12C|DNAH1|KIF1B|CCDC136|PSMC6|KIF5C|TSC1|LMAN1|KI…
GO:0019201	nucleotide kinase activity	molecular_function	0.0010812	0.030663	93	79487	187	20527	E4F1|OSR2|LOC102179511|LOC102188624|ZNF408|ZSCAN29|ZNF514|AK5|LOC102168664|LOC102186151|LOC102179804|LOC102183030|LOC102168329|CMPK1|ZNF829|LOC102169506|ZNF140|ZNF382|ZNF71|LOC102189943|ZNF691|UCK2|ZNF629|ZNF335|ZNF202|ZNF787|LOC102190581|LOC102184668|ZNF114|LOC102175434|LOC102172682|ZNF777|LOC108633302|ZMYND8|ZNF180|LOC102175383|RUFY2|UBR3|ZNF174|ZNF567|LOC102188345|AK6|TAF9|ZFP3|ZNF146|ZNF768|Z…
GO:1901566	organonitrogen compound biosynthetic process	biological_process	0.0011131	0.031369	221	79487	477	20527	EXTL2|RFK|ASNSD1|MICAL3|PRDM8|AP2B1|LETM1|RORB|QRICH1|AMD1|HSD17B14|ADCY7|BTBD16|CUBN|ATP5J|CCNE2|LOC102170015|AREL1|AK8|GMPS|TTC3|ADSSL1|BHLHA15|AMER1|ERBB4|ZBTB7C|LOC102188659|RDH12|PUM1|NALCN|PCBD2|ZNF385B|UCK2|PANK2|MDM2|COQ8A|ATP12A|PTDSS1|HAO2|DARS|STX1A|PPP1R3E|MPDZ|ZNF382|SLC22A13|STOML1|HADH|PIWIL3|TRIM11|NOP16|KANK3|SDK1|GUCY1A3|LOC102191238|SIAH1|PADI6|TNFAIP8L2|SPRY4|TXNRD1|PADI2|LOC1…
GO:0034660	ncRNA metabolic process	biological_process	0.0011202	0.031371	149	79487	308	20527	WARS2|METTL6|RPP30|RBFA|PYROXD2|DUSP3|RWDD2B|MCM3AP|RARS|SYNE2|TARSL2|MPHOSPH10|ETFDH|ZADH2|KDM1A|FDXACB1|AIFM2|GPD2|WDR43|CD8B|POP1|QARS|DUS3L|IRF3|HARS|PCMTD2|CELSR3|RRNAD1|NARS2|VCPKMT|DARS|TARS2|ERLEC1|HYPK|LOC102183203|METTL1|HADH|NBEA|SENP6|ELAC2|TXNRD1|SMOX|LOC102180115|LUC7L|SARS|FARSB|RALYL|VARS|PHACTR4|THG1L|DALRD3|DUSP10|CNOT6L|CARS2|AIFM3|CIRBP|ITGA11|NSUN6|COG3|LRCH3|PCMTD1|METTL18|P…
GO:0006783	heme biosynthetic process	biological_process	0.0011746	0.032692	17	79487	23	20527	LOC102173111|UBA7|TXNRD2|DMGDH|HSD17B14|LOC102191238|KDM1B|MICAL3|FECH|AHCYL2|HADH|ZNF382|AIFM3|GALNT14|TXNRD1|IL4I1|LOC102172084|
GO:0016591	DNA-directed RNA polymerase II, holoenzyme	cellular_component	0.0012785	0.035365	55	79487	109	20527	LOC102180845|FKBP1B|TAF7L|PIGV|NRG2|ACRBP|RPH3A|TAF7|SGCD|LOC102181912|CHIC1|MDFI|LRRC59|LOC102186446|NFYB|PPARGC1B|TBC1D13|LOC102177790|LOC102181083|LOC102185323|LOC102186170|WWTR1|LOC102182181|CASZ1|PTMS|TAF4B|LOC102183280|ZBTB16|ZNF768|LOC108633414|LOC102184017|RYR1|POLR3GL|EHMT2|FXR2|LOC108638255|LEO1|PRDM2|ECM2|LOC108633285|HAL|LOC102171395|CLGN|HAP1|LOC102178318|GPATCH1|ABR|RERE|RUNX2|LOC10…
GO:0016875	ligase activity, forming carbon-oxygen bonds	molecular_function	0.0013037	0.03562	44	79487	77	20527	TARS2|ERLEC1|WARS|LRRC59|KARS|SYF2|HARS|COG3|YARS2|VARS2|QARS|IQCE|MARS2|ZNF12|DARS|FARS2|ARHGEF16|NARS2|IARS2|VARS|PHACTR4|CCDC12|LARS|DALRD3|FARSB|SARS|TARS|EARS2|MARS|CARS2|FDXACB1|RWDD2B|FARSA|CARS|YARS|RARS2|WARS2|KCNN1|SENP6|RARS|TARSL2|PKD1|DARS2|NPHS1|
GO:0016876	ligase activity, forming aminoacyl-tRNA and related compounds	molecular_function	0.0013037	0.03562	44	79487	77	20527	IQCE|VARS2|QARS|YARS2|COG3|KARS|SYF2|HARS|IARS2|ARHGEF16|NARS2|FARS2|DARS|ZNF12|MARS2|WARS|ERLEC1|TARS2|LRRC59|RARS2|WARS2|YARS|CARS|FARSA|RWDD2B|DARS2|NPHS1|TARSL2|PKD1|RARS|KCNN1|SENP6|SARS|FARSB|LARS|DALRD3|CCDC12|VARS|PHACTR4|FDXACB1|CARS2|EARS2|MARS|TARS|
GO:0043531	ADP binding	molecular_function	0.0013481	0.036611	34	79487	55	20527	APAF1|DHX57|SEPT9|CNP|NLRP1|LOC102183623|LOC102181811|PEX1|AK9|ENPP6|SLFN11|SEPT8|SEPT3|PSMC4|WRNIP1|VCP|NUBP1|NAIP|NSF|NOD2|ABCC5|ABCC1|RHOF|NLRP12|ABCC4|N4BP2L1|ABCA5|AK1|DHX36|CDC6|ATP5B|PEX6|GPN1|ORC4|
GO:0009308	amine metabolic process	biological_process	0.0013797	0.037244	57	79487	107	20527	LOC102184553|RND2|RAB20|LOC106501774|GNG2|RAB4A|LOC102183623|SEPT3|GTPBP6|SLC45A3|CD2AP|AOC1|RAB32|RAB11A|RAB8B|PAN3|RAB12|ANXA6|CRADD|LOC102168295|RND3|RAB36|MSLN|RRAGB|GTPBP1|RAB29|SEPT9|PLEKHS1|ADGRE1|ARL3|EEFSEC|GPN1|CLPX|FAM189B|THNSL1|DNAJC3|RAB37|RAB33B|RAB26|RHOT1|AK6|MTIF2|VCP|ARL1|AMD1|ARL11|DMXL1|RAB21|RAB19|RAB28|RAB9A|RHOT2|AOC2|NOP16|LOC102189789|MYO18A|MTG1|
GO:0016887	ATPase activity	molecular_function	0.0014014	0.037603	213	79487	451	20527	KMT5B|TCEA1|C26H10orf2|ABCE1|MYO3B|ATP5C1|CLPB|ERCC6L|PSMC3|NOA1|LOC102183623|TAP1|LOC102187124|GTPBP6|WRNIP1|UCKL1|PSMC2|ABCB1|SPAST|SEPT8|PAFAH1B2|DHX29|AK9|ERCC2|SPRY4|DHX30|LOC102181771|ARL1|ABCC5|ABCC4|PSMC1|NOD2|RFC5|LOC102189890|CDC6|MCM5|LOC102183471|DHX33|STK35|ATP13A5|ABCB9|N4BP2L1|ENAH|ORC4|GLRX|FSD1L|ARL15|RECQL|LOC108637289|CCDC90B|PSMC6|ATP6V1E2|DDX11|DNAH1|SPATA5|ATP6V1D|SEPT11|TAP…
GO:0044427	chromosomal part	cellular_component	0.0014536	0.038772	140	79487	294	20527	PPP6R1|TMEM181|TTYH1|ZWINT|CCDC102A|NSMCE1|DNAH9|ASB6|CDC45|STX7|LOC108633262|FANCE|LOC102180549|TEN1|STX19|LOC106501755|ARFGEF3|ZCCHC10|TMPO|NRDC|USP6NL|MAFG|TAF7L|EPM2AIP1|SETD1A|MIS12|SMC2|CLTA|CENPO|LOC102185617|TMCC2|CLEC4F|SLX4|LOC102185862|ST18|EXOC4|LYRM1|GPR108|BLOC1S6|RBBP8NL|LPL|KIFC1|MAFK|LOC102175358|HMGN3|BEND5|KRT6A|GSK3B|FMNL1|SYCE1L|MAP3K7CL|KDF1|DES|CCDC141|CALR|BIN3|FAM134A|SLC…
GO:0016763	transferase activity, transferring pentosyl groups	molecular_function	0.001485	0.039374	41	79487	72	20527	DUSP10|DUSP12|CHST15|KDM3A|PARP14|PARP12|RWDD1|PARP6|DUSP28|TIPARP|DUSP3|RPE|LOC102169399|PHACTR1|KANK3|PRKCD|ART4|LOC102173406|CACUL1|CIT|DUSP22|ART3|PARP4|XYLT2|PARP16|GNB1L|PARP9|DUSP6|PARP2|ARL13B|RASGRP3|AIFM1|ZC3HAV1|TNKS2|PARP3|PARP10|CYFIP1|MVB12B|TNKS|LOC102169116|HOMER2|
GO:0030695	GTPase regulator activity	molecular_function	0.0015142	0.039908	115	79487	222	20527	TIAM2|AGAP3|ARHGEF3|FGD5|ARFGEF2|EPS15|ECT2|RAPGEF3|RABEP2|ARHGEF4|ARHGDIG|IQGAP3|ARHGDIB|AGFG1|RASGEF1A|GPSM3|RALGAPB|ACAP3|ARHGEF40|GIT1|ARHGEF33|ARHGEF39|MXD3|ARFGAP1|RAPGEF6|NGEF|FGD4|RASGEF1C|HOMER3|ARHGEF7|VAV2|IQGAP1|ARHGEF12|ARHGEF19|FGD2|RALGPS2|LOC102172613|IQGAP2|PLEKHG2|FGD6|PREX1|ARFGAP2|NEK8|RALGDS|GATA6|AGFG2|ARHGEF6|SH2D3C|ADAP2|RGS10|RASGRP3|TIAM1|GIT2|ACAP1|LOC102173345|ARFGEF1|…
GO:0070271	protein complex biogenesis	biological_process	0.0015229	0.039908	209	79487	456	20527	HOMER1|PEX13|CTNNAL1|JUND|KCNC4|STAT1|CCDC102A|DIMT1|TRAF5|TRPM3|KCNF1|KIF20B|EPS15|AP1AR|GAPDH|GFAP|TRPM7|KRT8|C1H21orf91|NFYC|ACAA2|ITPRIP|PTK2B|STX19|COG1|LOC108633262|MYOC|NUP50|ADIRF|KCNG1|TPM3|DR1|GNG11|LOC102186533|KCND2|BTAF1|CALY|KIF19|ST18|CLTA|KCNA2|KCTD11|CLEC4F|LOC102184932|TPM2|LOC102175120|KCTD19|TPRG1L|PDCD10|GOLGA5|LRRC70|SDCCAG3|KRT6A|NIPBL|LTBP4|FAM214A|LOC102190950|PSMG4|INA|A…
GO:0006914	autophagy	biological_process	0.0015671	0.040736	129	79487	263	20527	ARHGAP22|CCDC106|HMMR|APC2|ING4|FOSB|DTNA|TPM3|MAFG|CCDC92|DR1|ST18|DAAM1|TMEM123|MED30|PRKG1|CENPO|IFFO1|CCDC102A|STMN4|HOMER1|LOC102177047|POLR3GL|EPS15|FMNL3|MAFB|IQSEC2|LIG4|ATG14|MXD3|SAPCD2|TRIM17|LOC108633262|LOC102183372|MYOC|HNRNPC|CEP72|SOX13|TPD52L1|USF2|PSMC3IP|SPC24|WTAP|UVRAG|CREB3L1|BECN1|SWI5|BST2|LRRC59|CREB3L3|INA|MAFK|KIFC1|ADGRF4|KRT6A|SDCCAG3|OCLN|MAP1LC3A|PEG10|RBBP8NL|DES|S…
GO:0070838	divalent metal ion transport	biological_process	0.0015727	0.040736	69	79487	131	20527	MTIF2|RAB26|RYR1|GEM|LOC108635826|LOC102171786|GNL3|RAB24|SEPT7|RRAD|NIPAL2|GTPBP10|ARL3|RAP2C|ARL6|RAB6A|LOC100861136|LOC102179465|SLC35E4|RPS6KB2|DRG1|ARL5A|PLN|GDAP2|RAB11A|RALB|AGAP2|LOC106503901|AHDC1|NIPA2|REM2|GTPBP3|SEPT3|GTPBP4|OLA1|RHOT1|ARL1|GNL1|SCN2B|LOC102181771|RAB19|RAB21|MTG1|CACNB2|NIPAL4|GPN1|RAB3B|LOC102183373|RYR3|SLC35F6|RAB3C|RAB12|NIPA1|SNX3|SRL|RAB23|OPA1|ITPR2|KRAS|LOC10…
GO:0006778	porphyrin-containing compound metabolic process	biological_process	0.0016161	0.041618	37	79487	64	20527	LOC102172084|C25H16orf59|PPP1R3E|SYNGAP1|TEX30|COPE|ZNF382|HADH|KDELR2|BLVRA|KDM1B|EPT1|PUM2|HMOX1|MST1|PLA2G7|CDCA7|LOC102173111|TXNRD2|UBA7|IL4I1|TXNRD1|ALAS1|PAFAH2|GALNT14|ABHD11|AIFM3|AHCYL2|MICAL3|EIF5B|FECH|QRICH1|LOC102191238|LOC102189713|DMGDH|HSD17B14|TMEM117|
GO:0000775	chromosome, centromeric region	cellular_component	0.0017471	0.044415	91	79487	179	20527	ZWINT|PPP6R1|TMEM181|TTYH1|LRIG2|KRT5|LOC102185150|DNAH9|FGFR1OP2|CCDC102A|SOX4|STX19|LOC108633262|STX7|KMT2A|SPC25|HMG20B|POLQ|RALYL|ZCCHC10|BCCIP|MAFG|TAF7L|LAMB3|DET1|ZFP62|CENPH|CUX1|EPM2AIP1|CENPO|NUF2|CLEC4F|SETD1A|MIS12|SMC2|CCDC22|EXOC4|XRCC4|BEGAIN|LOC102185862|PDIA4|ST18|LPL|C3AR1|RBBP8NL|GOLM1|VPS51|MND1|LYRM1|BLOC1S6|FGL2|BEND5|SHROOM2|KRT6A|MAFK|FMNL1|CEBPD|ZC4H2|CENPB|CALR|BIN3|STX1…
GO:0005125	cytokine activity	molecular_function	0.0017477	0.044415	35	79487	75	20527	LIF|IL33|CCL20|TMEM154|LOC102169211|LOC102174969|CCL22|FLT3LG|LOC102180880|LOC102170772|GLI1|CXCL9|CCL21|LOC102181154|ZNF706|CSF3|IL23A|CXCL12|CCL26|LOC102182115|OSM|LOC102175889|LOC102190717|IL17B|MRRF|CCL24|CSF1|IL17D|LOC108633274|CXCR4|GLI3|CCL25|CXCL10|LOC102182395|DST|
GO:0004017	adenylate kinase activity	molecular_function	0.0017544	0.044415	83	79487	166	20527	LOC102191511|ZNF175|ZNF274|ZNF48|ZNF205|LOC102175116|ZNF484|ZNF792|ZNF7|ZNF554|ZNF613|REPIN1|C29H11orf95|PHF21A|ZNF668|ZSCAN2|ZNF502|ZNF317|ZNF789|ZNF32|ZSCAN23|LOC108638103|LOC102181713|LOC102185862|ZNF16|ZBTB49|ZNF283|LOC102168713|ZNF10|LOC102176221|ZNF436|ZNF619|ZNF446|ZSCAN31|ZNF652|LOC102177207|ZKSCAN5|ZNF568|ZNF263|ZNF496|ZBTB21|MYNN|LOC102175434|ZNF114|ZNF777|LOC108633302|ZMYND8|LOC1021726…
GO:0010876	lipid localization	biological_process	0.0017953	0.045195	60	79487	115	20527	DDX59|RAB15|ADCY5|APOA1|LOC108633902|LSM6|KRT80|SEPT8|HSBP1L1|LOC106503920|LOC108636023|APOC2|PXN|CPTP|LOC102170691|STX5|PTPRZ1|APOE|LOC108634347|LOC102172428|LOC102171143|CRLF3|LOC108635997|CEP72|EMILIN2|ADIRF|TMEM268|LOC106503978|LOC102188077|LMAN1L|CCDC153|TRIM3|LOC108636108|LOC102172606|AIM1|FITM2|ACOT11|LOC102170588|LOC102170968|LOC108636024|MRRF|KANK4|HILPDA|COG6|TMOD2|GOLGA2|UBE4B|PLEKHA8|…
GO:0006461	protein complex assembly	biological_process	0.0018321	0.045863	208	79487	455	20527	KCND2|TPM3|DR1|GNG11|LOC102186533|NUP50|ADIRF|KCNG1|TPM2|LOC102175120|KCTD19|PDCD10|TPRG1L|GOLGA5|CLTA|KCNA2|KCTD11|LOC102184932|CLEC4F|CALY|BTAF1|KIF19|ST18|AP1AR|EPS15|GFAP|GAPDH|TRPM7|TRPM3|KCNF1|KIF20B|STAT1|CCDC102A|TRAF5|DIMT1|PEX13|HOMER1|JUND|KCNC4|CTNNAL1|MYOC|COG1|LOC108633262|STX19|ACAA2|ITPRIP|PTK2B|KRT8|NFYC|C1H21orf91|ZBTB14|KCTD6|STX5|RASAL3|APOE|HOMER2|PSMC3IP|TPD52L1|LOC102177275…
GO:0000226	microtubule cytoskeleton organization	biological_process	0.0018548	0.046175	80	79487	153	20527	CEP72|TPD52L1|SCOC|MLLT6|NRG2|SNPH|SKA1|KIF5C|RECQL|PSMC3IP|SOX6|BNC2|LOC102179511|PARVB|CREB3L1|PTPRK|ZNF140|MAFK|BEND5|SHROOM2|FGL2|FGG|GOLM1|VPS51|MND1|LYRM1|SDCCAG8|LPL|RBBP8NL|C1D|LOC108636404|TUBGCP2|CALR|CCDC153|PRC1|TUBGCP6|RNF175|EPM2AIP1|CCDC106|STMN1|MAP7D1|TUBGCP5|CDKL5|MAP7D3|ZFP62|KPNA1|SOX5|GNG11|MAFG|LOC102185862|RUFY4|RPS15|XRCC4|SPICE1|SMC2|CCDC102A|FGFR1OP2|TRAF5|STMN4|MAP7|STM…
GO:0006811	ion transport	biological_process	0.0018759	0.046441	516	79487	1175	20527	GON4L|PSMD5|RYR3|LOC108633809|STK35|TRPM8|LOC102169978|PRICKLE3|OXLD1|SMTN|LOC102177153|KCNH3|SMS|GNL1|KCNJ10|NOA1|LOC102187124|SLC4A4|LOC102183455|ATOX1|SLC39A1|SCN3B|IDH3B|TRPC1|SLC48A1|RNF113A|ZC4H2|LOC108638040|ARL3|HAUS1|KCNH2|ATP6V1A|TSC22D1|ATP6V1B1|PPM1B|DDIT3|DOK1|ST8SIA6|SLC12A6|GABRA1|RARS|SEPT3|CHRNA7|SLC9A2|ATP5G2|TUT1|LOC108635004|GDPD1|TRIM11|GTPBP3|KCNS3|GTF2I|PRRG3|NALCN|LRRC43|K…
GO:0030955	potassium ion binding	molecular_function	0.0019163	0.046924	32	79487	52	20527	KCNA4|VEGFB|RAB6A|FOXK2|MBD3|PPM1B|ARHGAP29|EXD2|PKM|OXLD1|APBA1|TSC22D1|STXBP1|ERC2|WASL|TBL1XR1|YBX1|GDPD1|SUPT16H|PPP2R5C|EFNA5|RTF1|PKLR|CNTN2|WNT5A|PMEPA1|RALY|CDK2AP2|EXOC8|PRRG3|NFYA|LOC102171091|
GO:0031420	alkali metal ion binding	molecular_function	0.0019163	0.046924	32	79487	52	20527	ERC2|STXBP1|APBA1|TSC22D1|OXLD1|PKM|YBX1|TBL1XR1|WASL|PPM1B|MBD3|EXD2|ARHGAP29|VEGFB|RAB6A|KCNA4|FOXK2|PRRG3|EXOC8|NFYA|CDK2AP2|LOC102171091|CNTN2|RALY|PMEPA1|WNT5A|RTF1|EFNA5|PKLR|SUPT16H|GDPD1|PPP2R5C|
GO:0008092	cytoskeletal protein binding	molecular_function	0.0019377	0.047189	259	79487	560	20527	BEGAIN|SAMD4B|SEPT8|TBCCD1|KIF1C|CENPE|LMOD1|ARHGEF7|TMEM185A|CPEB2|FMNL2|KIF2A|CAMSAP3|LOC102187692|SPC25|MAPK8IP3|KIF16B|RALYL|KIF5B|WASF1|CADM1|TADA3|FAM169B|KIF9|AVIL|TMOD3|MPHOSPH9|ZNF395|IFRD2|CFL2|EPB41|EIF4G1|CASP8|BPTF|LTBP3|RABEP1|DSP|FGF7|RABGAP1|ALDH6A1|ORC5|TMSB15B|MAP1LC3B|CCDC153|SLC35E1|MYRF|PRC1|BRAF|WIPF2|SNAP29|LOC102185402|SHROOM2|KIF21A|KIF4A|HIC1|LRRC73|VSIG10|ZCCHC7|VPS51|G…
GO:0006825	copper ion transport	biological_process	0.001953	0.047304	14	79487	20	20527	CXCR2|TAS1R1|CXCR1|SLC31A2|RER1|CCR9|TMTC2|CCR7|CHCHD5|GALR1|SLC31A1|SLC35F2|CXCR3|LOC102183710|
GO:0051649	establishment of localization in cell	biological_process	0.0019862	0.047851	379	79487	844	20527	LOC102177047|POLR3GL|PEX13|FIS1|CCDC102A|NUSAP1|IFT80|TNIP3|XPO1|HEYL|SEC61G|KANK4|CLASP2|PLK4|IL32|ITPRIP|SMARCC2|ABHD11|MAFB|WDR17|C13H10orf67|MTX1|NAA15|KIAA0040|MYOC|SMC4|NUP50|SF3B1|HMMR|CDKL5|AP1G1|RNF43|ASXL2|MAFG|CNGA1|EXOC4|PPP4R3B|DAAM1|CD74|CCDC68|CLEC4F|CLTA|GOLGA5|SSR3|AP4E1|KRT6A|MAZ|SLC35F2|STXBP1|RILPL1|PLIN3|REEP1|PEG10|VPS18|NFE2L2|TSKS|EML5|DES|NDE1|LOC102179515|CLASP1|CLHC1|IR…
GO:0044265	cellular macromolecule catabolic process	biological_process	0.0020012	0.047954	88	79487	175	20527	PCGF2|CELF2|ZNF804A|CYHR1|PPARA|PSMB5|SMG9|PSMB2|KLHL3|AASS|POC1A|PSMB9|SIAH1|VCP|CUL2|DCP1B|CACUL1|PSMA8|PSMA4|TRAF3|POLR3GL|PSMA5|DFFB|SMG8|UCHL3|LAP3|TRAF5|PDZRN4|UNC13A|UBE4A|PSMB6|PSMA6|PSMB4|PSMB8|CUL7|PLXNB3|PSMB3|HMGCS1|PARN|NCBP3|CUL5|PSMA7|MYO19|POC1B|CUL1|SKP1|DCP1A|PSMB1|EIF3G|PSMA3|AGPAT5|ATE1|SMDT1|PSMA2|ERRFI1|CBFA2T3|RAPGEF5|UBE4B|SLC44A2|FAM109B|PRKD3|ADD2|LOC102185402|PSMB7|PSMA…
GO:0052126	movement in host environment	biological_process	0.0020251	0.048013	31	79487	51	20527	HNRNPA3|TNFRSF1B|SIX2|DHX57|LOC106503894|PMEPA1|CDC42SE1|CCDC90B|STX5|MLLT1|C11H2orf68|SIX1|MFSD7|FRMPD4|HSBP1L1|TCF3|LOC102172646|TCERG1|HAUS2|LOC102191423|STX4|GPR63|TNFRSF1A|SPTY2D1|RNF6|MAPK15|MUC1|TCP11L1|KLF8|LOC102183372|PSMC3|
GO:0052192	movement in environment of other organism involved in symbiotic interaction	biological_process	0.0020251	0.048013	31	79487	51	20527	PMEPA1|CDC42SE1|MLLT1|C11H2orf68|SIX1|MFSD7|CCDC90B|STX5|SIX2|DHX57|HNRNPA3|TNFRSF1B|LOC106503894|SPTY2D1|RNF6|GPR63|TNFRSF1A|TCP11L1|KLF8|LOC102183372|PSMC3|MAPK15|MUC1|LOC102172646|HSBP1L1|TCF3|FRMPD4|HAUS2|STX4|LOC102191423|TCERG1|
GO:0006915	apoptotic process	biological_process	0.0020705	0.048266	90	79487	178	20527	ITGA8|CFLAR|CASP2|ANK3|FRY|MLKL|RIPK2|TUBA8|LOC102175216|TTC3|AMD1|NAPG|CYTIP|NEU3|ADD2|CASP9|DCDC1|BAK1|CIDEB|SHCBP1L|CIDEA|QRICH1|LOC102172107|NT5C3A|LOC102178997|GRIP2|PPP1R21|POLR3H|LTB4R2|CASK|CIDEC|BIRC3|BCL2L13|APAF1|IFIH1|LOC102178529|BBC3|DUSP16|LOC102172159|CASP8|SIRPA|CARD14|PIDD1|PMAIP1|LOC102190533|TRIM17|BOK|PPP3R1|CEP89|BIRC2|TMEM178A|COMMD6|ITGA7|FAIM|ARL14EPL|EIF2AK2|IGSF9|LANCL1…
GO:0012501	programmed cell death	biological_process	0.0020705	0.048266	90	79487	178	20527	LOC102187765|LOC108634012|NOD2|LOC102173992|ZFYVE19|DFFB|CSNK2A1|BNIP3L|C5H12orf45|ITGA3|BMF|CDH13|IGSF9|LANCL1|PPP3R1|CEP89|BIRC2|TMEM178A|FAIM|ITGA7|COMMD6|ARL14EPL|EIF2AK2|TRIM17|BOK|PMAIP1|PIDD1|LOC102190533|CRADD|SHISA4|HOXD8|LOC102180576|CARD9|BCL2L14|LOC102191717|MYLK|DYNLRB1|ITGA1|MCL1|DTHD1|CIITA|RNF4|LOC102175120|NAIF1|MTDH|BCL2L1|KDR|NLRP1|CIDEB|SHCBP1L|CIDEA|QRICH1|CASP9|DCDC1|BAK1|AD…
GO:0043038	amino acid activation	biological_process	0.0020789	0.048266	43	79487	77	20527	LRRC59|WARS|ERLEC1|TARS2|DARS|MARS2|ZNF12|IARS2|ARHGEF16|NARS2|FARS2|YARS2|KARS|SYF2|HARS|COG3|IQCE|QARS|VARS2|TARS|FDXACB1|MARS|EARS2|CARS2|CCDC12|LARS|DALRD3|VARS|PHACTR4|FARSB|SARS|SENP6|KCNN1|PKD1|TARSL2|DARS2|RARS|YARS|RWDD2B|CARS|FARSA|WARS2|RARS2|
GO:0043039	tRNA aminoacylation	biological_process	0.0020789	0.048266	43	79487	77	20527	LRRC59|ERLEC1|WARS|TARS2|DARS|ZNF12|MARS2|NARS2|ARHGEF16|IARS2|FARS2|YARS2|COG3|KARS|SYF2|HARS|IQCE|VARS2|QARS|TARS|FDXACB1|CARS2|EARS2|MARS|DALRD3|LARS|CCDC12|VARS|PHACTR4|SARS|FARSB|KCNN1|SENP6|DARS2|TARSL2|PKD1|RARS|YARS|FARSA|CARS|RWDD2B|RARS2|WARS2|
GO:0016829	lyase activity	molecular_function	0.0021409	0.049451	151	79487	310	20527	CERKL|SH3GL2|DLEC1|ADCY4|NAT10|FH|DTHD1|CUX1|ARHGEF7|LOC102168411|LOC102176752|MSLN|SCN3B|LOC102180115|SMOX|DSG2|ALAS1|RALYL|BTLA|FKBP14|N4BP2L1|UXS1|KIAA0101|RSRP1|DLGAP5|TRPM8|NOP16|SARM1|PON1|GUCY1A3|DDC|LOC106501822|MLYCD|LOC102182655|GNE|IL10|SHPRH|NTRK2|LOC102183203|STOML1|ZNF382|SLC22A13|TOE1|PLEKHA7|PCBD2|UBXN8|NIFK|PKHD1L1|ACCS|BEND4|CD44|SEC62|LOC102170015|HEATR5A|ENO1|MAGI2|CDYL2|HDC|C…

## Sheet: GO_Enrichment_result-target
Table. S5 The GO enrichment analysis of the target genes of differential lncRNAs
GO_accession	Description	Term_type	Over_represented_pValue	Corrected_pValue	CAD_item	CAD_list	Bg_item	Bg_list	gene_names
GO:0048519	negative regulation of biological process	biological_process	0.0377844	0.998766	15	48	62	303	ISG15|HMOX1|TBC1D7|CSF2|SPARC|BMPR1B|PID1|RERG|KLF13|CXCL10|CXCR3|GEM|PPARGC1A|CD9|PTHLH
GO:0042127	regulation of cell proliferation	biological_process	0.0380194	0.998766	11	48	41	303	HMOX1|FGF5|CSF2|SPARC|BMPR1B|PID1|RERG|KLF13|CXCL10|CXCR3|CD9
GO:0055085	transmembrane transport	biological_process	0.0529428	0.998766	5	48	14	303	SLC14A1|PID1|CXCL10|CXCR3|GEM
GO:0048523	negative regulation of cellular process	biological_process	0.0533707	0.998766	14	48	59	303	ISG15|HMOX1|TBC1D7|CSF2|SPARC|BMPR1B|PID1|RERG|KLF13|CXCL10|CXCR3|PPARGC1A|CD9|PTHLH
GO:0008283	cell proliferation	biological_process	0.0723463	0.998766	11	48	45	303	HMOX1|FGF5|CSF2|SPARC|BMPR1B|PID1|RERG|KLF13|CXCL10|CXCR3|CD9
GO:1901137	carbohydrate derivative biosynthetic process	biological_process	0.0898208	0.998766	5	48	16	303	ELOVL6|BMPR1B|PID1|PPARGC1A|ST6GAL1
GO:0032502	developmental process	biological_process	0.0979133	0.998766	17	48	81	303	ISG15|HMOX1|LTBR|FGF5|CSF2|SPARC|BMPR1B|PID1|KLF13|MYF6|CXCL10|CXCR3|PPARGC1A|PITX2|CD9|PTHLH|CRABP2
GO:0032989	cellular component morphogenesis	biological_process	0.103987	0.998766	4	48	12	303	SPARC|PID1|CD9|CRABP2
GO:2000026	regulation of multicellular organismal development	biological_process	0.105637	0.998766	9	48	37	303	ISG15|HMOX1|SPARC|BMPR1B|KLF13|CXCL10|CXCR3|PTHLH|CRABP2
GO:0008285	negative regulation of cell proliferation	biological_process	0.114296	0.998766	6	48	22	303	HMOX1|SPARC|BMPR1B|RERG|KLF13|CD9
GO:0034097	response to cytokine	biological_process	0.137216	0.998766	5	48	18	303	ISG15|CSF2|PID1|RPLP0|CXCL10
GO:0007275	multicellular organism development	biological_process	0.140584	0.998766	15	48	73	303	ISG15|HMOX1|LTBR|FGF5|CSF2|SPARC|BMPR1B|KLF13|MYF6|CXCL10|CXCR3|PITX2|CD9|PTHLH|CRABP2
GO:0048856	anatomical structure development	biological_process	0.156431	0.998766	16	48	80	303	ISG15|HMOX1|LTBR|FGF5|CSF2|SPARC|BMPR1B|PID1|KLF13|MYF6|CXCL10|CXCR3|PITX2|CD9|PTHLH|CRABP2
GO:0051270	regulation of cellular component movement	biological_process	0.164448	0.998766	5	48	19	303	HMOX1|SPARC|CXCL10|CXCR3|CD9
GO:0006357	regulation of transcription by RNA polymerase II	biological_process	0.176143	0.998766	7	48	30	303	MEF2C|HMOX1|LEF1|PID1|HNRNPK|FOSB|PPARGC1A
GO:0006366	transcription by RNA polymerase II	biological_process	0.176143	0.998766	7	48	30	303	MEF2C|HMOX1|LEF1|PID1|HNRNPK|FOSB|PPARGC1A
GO:0048869	cellular developmental process	biological_process	0.176341	0.998766	12	48	58	303	ISG15|FGF5|CSF2|SPARC|BMPR1B|PID1|KLF13|CXCL10|PPARGC1A|CD9|PTHLH|CRABP2
GO:0071840	cellular component organization or biogenesis	biological_process	0.197183	0.998766	13	48	65	303	HMOX1|TBC1D7|CSF2|SPARC|PID1|RPLP0|RERG|CXCL10|RAB2A|GEM|PPARGC1A|CD9|CRABP2
GO:0001503	ossification	biological_process	0.199467	0.998766	3	48	10	303	ISG15|SPP1|PTHLH
GO:0006164	purine nucleotide biosynthetic process	biological_process	0.199467	0.998766	3	48	10	303	ELOVL6|PID1|PPARGC1A
GO:0009152	purine ribonucleotide biosynthetic process	biological_process	0.199467	0.998766	3	48	10	303	ELOVL6|PID1|PPARGC1A
GO:0009260	ribonucleotide biosynthetic process	biological_process	0.199467	0.998766	3	48	10	303	ELOVL6|PID1|PPARGC1A
GO:0030099	myeloid cell differentiation	biological_process	0.199467	0.998766	3	48	10	303	ISG15|CSF2|KLF13
GO:0033043	regulation of organelle organization	biological_process	0.199467	0.998766	3	48	10	303	TBC1D7|CSF2|PPARGC1A
GO:0045765	regulation of angiogenesis	biological_process	0.199467	0.998766	3	48	10	303	HMOX1|SPARC|CXCR3
GO:0046390	ribose phosphate biosynthetic process	biological_process	0.199467	0.998766	3	48	10	303	ELOVL6|PID1|PPARGC1A
GO:0072522	purine-containing compound biosynthetic process	biological_process	0.199467	0.998766	3	48	10	303	ELOVL6|PID1|PPARGC1A
GO:1901342	regulation of vasculature development	biological_process	0.199467	0.998766	3	48	10	303	HMOX1|SPARC|CXCR3
GO:0040017	positive regulation of locomotion	biological_process	0.199649	0.998766	4	48	15	303	HMOX1|SPARC|CXCL10|CXCR3
GO:0050793	regulation of developmental process	biological_process	0.224431	0.998766	10	48	49	303	ISG15|HMOX1|CSF2|SPARC|BMPR1B|KLF13|CXCL10|CXCR3|PTHLH|CRABP2
GO:0045595	regulation of cell differentiation	biological_process	0.24088	0.998766	6	48	27	303	ISG15|CSF2|KLF13|CXCL10|PTHLH|CRABP2
GO:0001501	skeletal system development	biological_process	0.244898	0.998766	3	48	11	303	SPARC|BMPR1B|PTHLH
GO:0001525	angiogenesis	biological_process	0.244898	0.998766	3	48	11	303	HMOX1|SPARC|CXCR3
GO:0006873	cellular ion homeostasis	biological_process	0.244898	0.998766	3	48	11	303	HMOX1|CXCL10|CXCR3
GO:0006875	cellular metal ion homeostasis	biological_process	0.244898	0.998766	3	48	11	303	HMOX1|CXCL10|CXCR3
GO:0009165	nucleotide biosynthetic process	biological_process	0.244898	0.998766	3	48	11	303	ELOVL6|PID1|PPARGC1A
GO:0030001	metal ion transport	biological_process	0.244898	0.998766	3	48	11	303	CXCL10|CXCR3|GEM
GO:0030003	cellular cation homeostasis	biological_process	0.244898	0.998766	3	48	11	303	HMOX1|CXCL10|CXCR3
GO:0055082	cellular chemical homeostasis	biological_process	0.244898	0.998766	3	48	11	303	HMOX1|CXCL10|CXCR3
GO:1901293	nucleoside phosphate biosynthetic process	biological_process	0.244898	0.998766	3	48	11	303	ELOVL6|PID1|PPARGC1A
GO:0048585	negative regulation of response to stimulus	biological_process	0.257236	0.998766	5	48	22	303	HMOX1|TBC1D7|CSF2|PID1|CD9
GO:0048731	system development	biological_process	0.273065	0.998766	13	48	69	303	ISG15|HMOX1|LTBR|FGF5|CSF2|SPARC|BMPR1B|KLF13|MYF6|CXCR3|CD9|PTHLH|CRABP2
GO:0030334	regulation of cell migration	biological_process	0.274409	0.998766	4	48	17	303	HMOX1|SPARC|CXCL10|CXCR3
GO:0040012	regulation of locomotion	biological_process	0.274409	0.998766	4	48	17	303	HMOX1|SPARC|CXCL10|CXCR3
GO:0051093	negative regulation of developmental process	biological_process	0.274409	0.998766	4	48	17	303	SPARC|KLF13|CXCL10|PTHLH
GO:0071345	cellular response to cytokine stimulus	biological_process	0.274409	0.998766	4	48	17	303	CSF2|PID1|RPLP0|CXCL10
GO:2000145	regulation of cell motility	biological_process	0.274409	0.998766	4	48	17	303	HMOX1|SPARC|CXCL10|CXCR3
GO:0008284	positive regulation of cell proliferation	biological_process	0.290866	0.998766	5	48	23	303	HMOX1|FGF5|CSF2|PID1|CXCR3
GO:0048646	anatomical structure formation involved in morphogenesis	biological_process	0.290866	0.998766	5	48	23	303	HMOX1|SPARC|CXCL10|CXCR3|CD9
GO:1901135	carbohydrate derivative metabolic process	biological_process	0.290866	0.998766	5	48	23	303	ELOVL6|BMPR1B|PID1|PPARGC1A|ST6GAL1
GO:0055065	metal ion homeostasis	biological_process	0.291869	0.998766	3	48	12	303	HMOX1|CXCL10|CXCR3
GO:0055080	cation homeostasis	biological_process	0.291869	0.998766	3	48	12	303	HMOX1|CXCL10|CXCR3
GO:0098771	inorganic ion homeostasis	biological_process	0.291869	0.998766	3	48	12	303	HMOX1|CXCL10|CXCR3
GO:0016043	cellular component organization	biological_process	0.293669	0.998766	12	48	64	303	HMOX1|TBC1D7|CSF2|SPARC|PID1|RERG|CXCL10|RAB2A|GEM|PPARGC1A|CD9|CRABP2
GO:0006996	organelle organization	biological_process	0.300938	0.998766	6	48	29	303	TBC1D7|CSF2|PID1|RAB2A|GEM|PPARGC1A
GO:0050896	response to stimulus	biological_process	0.304541	0.998766	27	48	157	303	CAHI-DQA2|ISG15|LOC102168428|HMOX1|LEF1|IL12A|LTBR|FGF5|TBC1D7|CSF2|SPARC|LOC100860959|PID1|RPLP0|RERG|CXCL10|CXCR3|GEM|RERGL|PPARGC1A|CD9|MAP28|LOC102189356|PTHLH|CRABP2|BAC7.5|LPO
GO:0009968	negative regulation of signal transduction	biological_process	0.313607	0.998766	4	48	18	303	HMOX1|TBC1D7|CSF2|PID1
GO:0042221	response to chemical	biological_process	0.314755	0.998766	13	48	71	303	ISG15|HMOX1|FGF5|TBC1D7|CSF2|SPARC|PID1|RPLP0|RERG|CXCL10|CXCR3|PPARGC1A|CD9
GO:0051094	positive regulation of developmental process	biological_process	0.332137	0.998766	6	48	30	303	ISG15|HMOX1|CSF2|BMPR1B|CXCR3|CRABP2
GO:0006812	cation transport	biological_process	0.339517	0.998766	3	48	13	303	CXCL10|CXCR3|GEM
GO:0045597	positive regulation of cell differentiation	biological_process	0.339517	0.998766	3	48	13	303	ISG15|CSF2|CRABP2
GO:0050801	ion homeostasis	biological_process	0.339517	0.998766	3	48	13	303	HMOX1|CXCL10|CXCR3
GO:0070848	response to growth factor	biological_process	0.339517	0.998766	3	48	13	303	FGF5|TBC1D7|SPARC
GO:0090407	organophosphate biosynthetic process	biological_process	0.339517	0.998766	3	48	13	303	ELOVL6|PID1|PPARGC1A
GO:0002520	immune system development	biological_process	0.353383	0.998766	4	48	19	303	ISG15|LTBR|CSF2|KLF13
GO:0035239	tube morphogenesis	biological_process	0.353383	0.998766	4	48	19	303	HMOX1|SPARC|CXCL10|CXCR3
GO:0048534	hematopoietic or lymphoid organ development	biological_process	0.353383	0.998766	4	48	19	303	ISG15|LTBR|CSF2|KLF13
GO:0051716	cellular response to stimulus	biological_process	0.359388	0.998766	19	48	110	303	HMOX1|LEF1|LTBR|FGF5|TBC1D7|CSF2|SPARC|LOC100860959|PID1|RPLP0|RERG|CXCL10|CXCR3|GEM|RERGL|PPARGC1A|CD9|PTHLH|CRABP2
GO:0022603	regulation of anatomical structure morphogenesis	biological_process	0.3603	0.998766	5	48	25	303	HMOX1|SPARC|CXCL10|CXCR3|CRABP2
GO:0044085	cellular component biogenesis	biological_process	0.3603	0.998766	5	48	25	303	HMOX1|TBC1D7|CSF2|RPLP0|CD9
GO:0065008	regulation of biological quality	biological_process	0.364089	0.998766	10	48	55	303	ISG15|HMOX1|PID1|KLF13|CIDEA|CXCL10|CXCR3|PPARGC1A|CD9|CRABP2
GO:0051128	regulation of cellular component organization	biological_process	0.365384	0.998766	7	48	37	303	TBC1D7|CSF2|SPARC|RERG|CXCL10|PPARGC1A|CRABP2
GO:0030335	positive regulation of cell migration	biological_process	0.38709	0.998766	3	48	14	303	HMOX1|SPARC|CXCL10
GO:0045596	negative regulation of cell differentiation	biological_process	0.38709	0.998766	3	48	14	303	KLF13|CXCL10|PTHLH
GO:0048514	blood vessel morphogenesis	biological_process	0.38709	0.998766	3	48	14	303	HMOX1|SPARC|CXCR3
GO:0051130	positive regulation of cellular component organization	biological_process	0.38709	0.998766	3	48	14	303	CSF2|PPARGC1A|CRABP2
GO:0051272	positive regulation of cellular component movement	biological_process	0.38709	0.998766	3	48	14	303	HMOX1|SPARC|CXCL10
GO:2000147	positive regulation of cell motility	biological_process	0.38709	0.998766	3	48	14	303	HMOX1|SPARC|CXCL10
GO:0006355	regulation of transcription, DNA-templated	biological_process	0.391368	0.998766	9	48	50	303	MEF2C|HMOX1|LEF1|CSF2|PID1|MYF6|HNRNPK|FOSB|PPARGC1A
GO:0051252	regulation of RNA metabolic process	biological_process	0.391368	0.998766	9	48	50	303	MEF2C|HMOX1|LEF1|CSF2|PID1|MYF6|HNRNPK|FOSB|PPARGC1A
GO:1903506	regulation of nucleic acid-templated transcription	biological_process	0.391368	0.998766	9	48	50	303	MEF2C|HMOX1|LEF1|CSF2|PID1|MYF6|HNRNPK|FOSB|PPARGC1A
GO:2001141	regulation of RNA biosynthetic process	biological_process	0.391368	0.998766	9	48	50	303	MEF2C|HMOX1|LEF1|CSF2|PID1|MYF6|HNRNPK|FOSB|PPARGC1A
GO:0050794	regulation of cellular process	biological_process	0.41639	0.998766	27	48	163	303	CFLAR|MEF2C|ISG15|HMOX1|LEF1|LTBR|FGF5|TBC1D7|CSF2|SPARC|LOC100860959|BMPR1B|PID1|RERG|KLF13|MYF6|CXCL10|HNRNPK|FOSB|CXCR3|GEM|RERGL|PPARGC1A|CD9|NOD2|PTHLH|CRABP2
GO:0051240	positive regulation of multicellular organismal process	biological_process	0.424547	0.998766	7	48	39	303	ISG15|HMOX1|CSF2|SPARC|BMPR1B|CXCR3|CRABP2
GO:0006928	movement of cell or subcellular component	biological_process	0.430638	0.998766	5	48	27	303	HMOX1|SPARC|CXCL10|CXCR3|CD9
GO:0010648	negative regulation of cell communication	biological_process	0.432958	0.998766	4	48	21	303	HMOX1|TBC1D7|CSF2|PID1
GO:0023057	negative regulation of signaling	biological_process	0.432958	0.998766	4	48	21	303	HMOX1|TBC1D7|CSF2|PID1
GO:0051241	negative regulation of multicellular organismal process	biological_process	0.432958	0.998766	4	48	21	303	SPARC|KLF13|CD9|PTHLH
GO:0001568	blood vessel development	biological_process	0.433951	0.998766	3	48	15	303	HMOX1|SPARC|CXCR3
GO:0001944	vasculature development	biological_process	0.433951	0.998766	3	48	15	303	HMOX1|SPARC|CXCR3
GO:0006163	purine nucleotide metabolic process	biological_process	0.433951	0.998766	3	48	15	303	ELOVL6|PID1|PPARGC1A
GO:0006811	ion transport	biological_process	0.433951	0.998766	3	48	15	303	CXCL10|CXCR3|GEM
GO:0009150	purine ribonucleotide metabolic process	biological_process	0.433951	0.998766	3	48	15	303	ELOVL6|PID1|PPARGC1A
GO:0009259	ribonucleotide metabolic process	biological_process	0.433951	0.998766	3	48	15	303	ELOVL6|PID1|PPARGC1A
GO:0019693	ribose phosphate metabolic process	biological_process	0.433951	0.998766	3	48	15	303	ELOVL6|PID1|PPARGC1A
GO:0019725	cellular homeostasis	biological_process	0.433951	0.998766	3	48	15	303	HMOX1|CXCL10|CXCR3
GO:0048878	chemical homeostasis	biological_process	0.433951	0.998766	3	48	15	303	HMOX1|CXCL10|CXCR3
GO:0072358	cardiovascular system development	biological_process	0.433951	0.998766	3	48	15	303	HMOX1|SPARC|CXCR3
GO:0006351	transcription, DNA-templated	biological_process	0.434782	0.998766	11	48	64	303	MEF2C|HMOX1|LEF1|CSF2|PID1|NR1H3|MYF6|HNRNPK|RORA|FOSB|PPARGC1A
GO:0010468	regulation of gene expression	biological_process	0.434782	0.998766	11	48	64	303	MEF2C|HMOX1|LEF1|FGF5|CSF2|PID1|MYF6|HNRNPK|FOSB|PPARGC1A|PTHLH
GO:0032774	RNA biosynthetic process	biological_process	0.434782	0.998766	11	48	64	303	MEF2C|HMOX1|LEF1|CSF2|PID1|NR1H3|MYF6|HNRNPK|RORA|FOSB|PPARGC1A
GO:0097659	nucleic acid-templated transcription	biological_process	0.434782	0.998766	11	48	64	303	MEF2C|HMOX1|LEF1|CSF2|PID1|NR1H3|MYF6|HNRNPK|RORA|FOSB|PPARGC1A
GO:0019219	regulation of nucleobase-containing compound metabolic process	biological_process	0.444113	0.998766	9	48	52	303	MEF2C|HMOX1|LEF1|CSF2|PID1|MYF6|HNRNPK|FOSB|PPARGC1A
GO:0032501	multicellular organismal process	biological_process	0.449896	0.998766	17	48	102	303	ISG15|HMOX1|LTBR|FGF5|CSF2|SPARC|BMPR1B|SPP1|KLF13|MYF6|CXCL10|CXCR3|PPARGC1A|PITX2|CD9|PTHLH|CRABP2
GO:0042592	homeostatic process	biological_process	0.459575	0.998766	6	48	34	303	ISG15|HMOX1|KLF13|CXCL10|CXCR3|PPARGC1A
GO:0030154	cell differentiation	biological_process	0.470471	0.998766	9	48	53	303	ISG15|FGF5|CSF2|BMPR1B|KLF13|CXCL10|PPARGC1A|PTHLH|CRABP2
GO:0031324	negative regulation of cellular metabolic process	biological_process	0.472007	0.998766	4	48	22	303	ISG15|HMOX1|CSF2|PID1
GO:0035295	tube development	biological_process	0.472007	0.998766	4	48	22	303	HMOX1|SPARC|CXCL10|CXCR3
GO:0043066	negative regulation of apoptotic process	biological_process	0.472007	0.998766	4	48	22	303	HMOX1|CSF2|CXCR3|PPARGC1A
GO:0043069	negative regulation of programmed cell death	biological_process	0.472007	0.998766	4	48	22	303	HMOX1|CSF2|CXCR3|PPARGC1A
GO:0060548	negative regulation of cell death	biological_process	0.472007	0.998766	4	48	22	303	HMOX1|CSF2|CXCR3|PPARGC1A
GO:0009653	anatomical structure morphogenesis	biological_process	0.47672	0.998766	8	48	47	303	HMOX1|SPARC|BMPR1B|PID1|CXCL10|CXCR3|CD9|CRABP2
GO:0018130	heterocycle biosynthetic process	biological_process	0.477243	0.998766	12	48	72	303	ELOVL6|MEF2C|HMOX1|LEF1|CSF2|PID1|NR1H3|MYF6|HNRNPK|RORA|FOSB|PPARGC1A
GO:0034654	nucleobase-containing compound biosynthetic process	biological_process	0.477243	0.998766	12	48	72	303	ELOVL6|MEF2C|HMOX1|LEF1|CSF2|PID1|NR1H3|MYF6|HNRNPK|RORA|FOSB|PPARGC1A
GO:0030097	hemopoiesis	biological_process	0.479572	0.998766	3	48	16	303	ISG15|CSF2|KLF13
GO:0072359	circulatory system development	biological_process	0.479572	0.998766	3	48	16	303	HMOX1|SPARC|CXCR3
GO:0072521	purine-containing compound metabolic process	biological_process	0.479572	0.998766	3	48	16	303	ELOVL6|PID1|PPARGC1A
GO:0016070	RNA metabolic process	biological_process	0.483325	0.998766	11	48	66	303	MEF2C|HMOX1|LEF1|CSF2|PID1|NR1H3|MYF6|HNRNPK|RORA|FOSB|PPARGC1A
GO:0009615	response to virus	biological_process	0.488847	0.998766	2	48	10	303	ISG15|CXCL10
GO:0032269	negative regulation of cellular protein metabolic process	biological_process	0.488847	0.998766	2	48	10	303	ISG15|PID1
GO:0050673	epithelial cell proliferation	biological_process	0.488847	0.998766	2	48	10	303	HMOX1|SPARC
GO:0051607	defense response to virus	biological_process	0.488847	0.998766	2	48	10	303	ISG15|CXCL10
GO:0071396	cellular response to lipid	biological_process	0.488847	0.998766	2	48	10	303	PID1|CXCL10
GO:0010033	response to organic substance	biological_process	0.489766	0.998766	10	48	60	303	ISG15|FGF5|TBC1D7|CSF2|SPARC|PID1|RPLP0|RERG|CXCL10|CD9
GO:0034645	cellular macromolecule biosynthetic process	biological_process	0.494222	0.998766	13	48	79	303	MEF2C|HMOX1|LEF1|CSF2|BMPR1B|PID1|NR1H3|MYF6|HNRNPK|RORA|FOSB|PPARGC1A|ST6GAL1
GO:0048522	positive regulation of cellular process	biological_process	0.494222	0.998766	13	48	79	303	MEF2C|ISG15|HMOX1|LTBR|FGF5|TBC1D7|CSF2|SPARC|PID1|CXCL10|CXCR3|PPARGC1A|CRABP2
GO:0019438	aromatic compound biosynthetic process	biological_process	0.500645	0.998766	12	48	73	303	ELOVL6|MEF2C|HMOX1|LEF1|CSF2|PID1|NR1H3|MYF6|HNRNPK|RORA|FOSB|PPARGC1A
GO:0051239	regulation of multicellular organismal process	biological_process	0.507443	0.998766	11	48	67	303	ISG15|HMOX1|CSF2|SPARC|BMPR1B|KLF13|CXCL10|CXCR3|CD9|PTHLH|CRABP2
GO:0022607	cellular component assembly	biological_process	0.510142	0.998766	4	48	23	303	HMOX1|TBC1D7|CSF2|CD9
GO:0051641	cellular localization	biological_process	0.510142	0.998766	4	48	23	303	PID1|CXCL10|CXCR3|GEM
GO:0009059	macromolecule biosynthetic process	biological_process	0.51689	0.998766	13	48	80	303	MEF2C|HMOX1|LEF1|CSF2|BMPR1B|PID1|NR1H3|MYF6|HNRNPK|RORA|FOSB|PPARGC1A|ST6GAL1
GO:0006753	nucleoside phosphate metabolic process	biological_process	0.523535	0.998766	3	48	17	303	ELOVL6|PID1|PPARGC1A
GO:0009117	nucleotide metabolic process	biological_process	0.523535	0.998766	3	48	17	303	ELOVL6|PID1|PPARGC1A
GO:0017144	drug metabolic process	biological_process	0.523535	0.998766	3	48	17	303	PID1|PPARGC1A|MMADHC
GO:0051649	establishment of localization in cell	biological_process	0.523535	0.998766	3	48	17	303	CXCL10|CXCR3|GEM
GO:0055086	nucleobase-containing small molecule metabolic process	biological_process	0.523535	0.998766	3	48	17	303	ELOVL6|PID1|PPARGC1A
GO:0007165	signal transduction	biological_process	0.525572	0.998766	15	48	93	303	HMOX1|LEF1|LTBR|FGF5|TBC1D7|CSF2|LOC100860959|PID1|RERG|CXCL10|CXCR3|GEM|RERGL|PTHLH|CRABP2
GO:0070887	cellular response to chemical stimulus	biological_process	0.531312	0.998766	8	48	49	303	HMOX1|FGF5|CSF2|SPARC|PID1|RPLP0|CXCL10|PPARGC1A
GO:0006915	apoptotic process	biological_process	0.541095	0.998766	7	48	43	303	CFLAR|HMOX1|CSF2|CIDEA|CXCR3|PPARGC1A|NOD2
GO:0012501	programmed cell death	biological_process	0.541095	0.998766	7	48	43	303	CFLAR|HMOX1|CSF2|CIDEA|CXCR3|PPARGC1A|NOD2
GO:0009123	nucleoside monophosphate metabolic process	biological_process	0.543058	0.998766	2	48	11	303	PID1|PPARGC1A
GO:0009126	purine nucleoside monophosphate metabolic process	biological_process	0.543058	0.998766	2	48	11	303	PID1|PPARGC1A
GO:0009141	nucleoside triphosphate metabolic process	biological_process	0.543058	0.998766	2	48	11	303	PID1|PPARGC1A
GO:0009144	purine nucleoside triphosphate metabolic process	biological_process	0.543058	0.998766	2	48	11	303	PID1|PPARGC1A
GO:0009161	ribonucleoside monophosphate metabolic process	biological_process	0.543058	0.998766	2	48	11	303	PID1|PPARGC1A
GO:0009167	purine ribonucleoside monophosphate metabolic process	biological_process	0.543058	0.998766	2	48	11	303	PID1|PPARGC1A
GO:0009199	ribonucleoside triphosphate metabolic process	biological_process	0.543058	0.998766	2	48	11	303	PID1|PPARGC1A
GO:0009205	purine ribonucleoside triphosphate metabolic process	biological_process	0.543058	0.998766	2	48	11	303	PID1|PPARGC1A
GO:0009611	response to wounding	biological_process	0.543058	0.998766	2	48	11	303	HMOX1|CD9
GO:0033993	response to lipid	biological_process	0.543058	0.998766	2	48	11	303	PID1|CXCL10
GO:0045934	negative regulation of nucleobase-containing compound metabolic process	biological_process	0.543058	0.998766	2	48	11	303	CSF2|PID1
GO:0046034	ATP metabolic process	biological_process	0.543058	0.998766	2	48	11	303	PID1|PPARGC1A
GO:0051248	negative regulation of protein metabolic process	biological_process	0.543058	0.998766	2	48	11	303	ISG15|PID1
GO:0062012	regulation of small molecule metabolic process	biological_process	0.543058	0.998766	2	48	11	303	PID1|PPARGC1A
GO:0097191	extrinsic apoptotic signaling pathway	biological_process	0.543058	0.998766	2	48	11	303	HMOX1|CSF2
GO:0009892	negative regulation of metabolic process	biological_process	0.547106	0.998766	4	48	24	303	ISG15|HMOX1|CSF2|PID1
GO:2000112	regulation of cellular macromolecule biosynthetic process	biological_process	0.548194	0.998766	9	48	56	303	MEF2C|HMOX1|LEF1|CSF2|PID1|MYF6|HNRNPK|FOSB|PPARGC1A
GO:0090304	nucleic acid metabolic process	biological_process	0.554959	0.998766	11	48	69	303	MEF2C|HMOX1|LEF1|CSF2|PID1|NR1H3|MYF6|HNRNPK|RORA|FOSB|PPARGC1A
GO:0008219	cell death	biological_process	0.569042	0.998766	7	48	44	303	CFLAR|HMOX1|CSF2|CIDEA|CXCR3|PPARGC1A|NOD2
GO:0010556	regulation of macromolecule biosynthetic process	biological_process	0.573327	0.998766	9	48	57	303	MEF2C|HMOX1|LEF1|CSF2|PID1|MYF6|HNRNPK|FOSB|PPARGC1A
GO:0002376	immune system process	biological_process	0.578207	0.998766	11	48	70	303	CAHI-DQA2|ISG15|HMOX1|IL12A|LTBR|CSF2|LOC100860959|KLF13|CXCL10|CXCR3|LOC102189356
GO:0042981	regulation of apoptotic process	biological_process	0.581906	0.998766	6	48	38	303	CFLAR|HMOX1|CSF2|CXCR3|PPARGC1A|NOD2
GO:0043067	regulation of programmed cell death	biological_process	0.581906	0.998766	6	48	38	303	CFLAR|HMOX1|CSF2|CXCR3|PPARGC1A|NOD2
GO:0016477	cell migration	biological_process	0.582688	0.998766	4	48	25	303	HMOX1|SPARC|CXCL10|CXCR3
GO:0048870	cell motility	biological_process	0.582688	0.998766	4	48	25	303	HMOX1|SPARC|CXCL10|CXCR3
GO:0051674	localization of cell	biological_process	0.582688	0.998766	4	48	25	303	HMOX1|SPARC|CXCL10|CXCR3
GO:0065007	biological regulation	biological_process	0.590534	0.998766	28	48	178	303	CFLAR|MEF2C|ISG15|HMOX1|LEF1|LTBR|FGF5|TBC1D7|CSF2|SPARC|LOC100860959|BMPR1B|PID1|RERG|KLF13|CIDEA|MYF6|CXCL10|HNRNPK|FOSB|CXCR3|GEM|RERGL|PPARGC1A|CD9|NOD2|PTHLH|CRABP2
GO:0001558	regulation of cell growth	biological_process	0.593296	0.998766	2	48	12	303	RERG|CRABP2
GO:0032103	positive regulation of response to external stimulus	biological_process	0.593296	0.998766	2	48	12	303	CXCL10|CXCR3
GO:0071363	cellular response to growth factor stimulus	biological_process	0.593296	0.998766	2	48	12	303	FGF5|SPARC
GO:2001233	regulation of apoptotic signaling pathway	biological_process	0.593296	0.998766	2	48	12	303	HMOX1|CSF2
GO:0050789	regulation of biological process	biological_process	0.595526	0.998766	27	48	172	303	CFLAR|MEF2C|ISG15|HMOX1|LEF1|LTBR|FGF5|TBC1D7|CSF2|SPARC|LOC100860959|BMPR1B|PID1|RERG|KLF13|MYF6|CXCL10|HNRNPK|FOSB|CXCR3|GEM|RERGL|PPARGC1A|CD9|NOD2|PTHLH|CRABP2
GO:0007166	cell surface receptor signaling pathway	biological_process	0.59628	0.998766	7	48	45	303	HMOX1|LEF1|FGF5|CSF2|LOC100860959|PID1|CXCL10
GO:0007399	nervous system development	biological_process	0.605297	0.998766	3	48	19	303	FGF5|CD9|CRABP2
GO:0019637	organophosphate metabolic process	biological_process	0.605297	0.998766	3	48	19	303	ELOVL6|PID1|PPARGC1A
GO:0006955	immune response	biological_process	0.609509	0.998766	8	48	52	303	CAHI-DQA2|ISG15|IL12A|LTBR|CSF2|LOC100860959|CXCL10|LOC102189356
GO:0023052	signaling	biological_process	0.609847	0.998766	15	48	97	303	HMOX1|LEF1|LTBR|FGF5|TBC1D7|CSF2|LOC100860959|PID1|RERG|CXCL10|CXCR3|GEM|RERGL|PTHLH|CRABP2
GO:0010941	regulation of cell death	biological_process	0.610516	0.998766	6	48	39	303	CFLAR|HMOX1|CSF2|CXCR3|PPARGC1A|NOD2
GO:1901362	organic cyclic compound biosynthetic process	biological_process	0.613842	0.998766	12	48	78	303	ELOVL6|MEF2C|HMOX1|LEF1|CSF2|PID1|NR1H3|MYF6|HNRNPK|RORA|FOSB|PPARGC1A
GO:0031326	regulation of cellular biosynthetic process	biological_process	0.621923	0.998766	9	48	59	303	MEF2C|HMOX1|LEF1|CSF2|PID1|MYF6|HNRNPK|FOSB|PPARGC1A
GO:0009966	regulation of signal transduction	biological_process	0.622713	0.998766	7	48	46	303	HMOX1|LTBR|TBC1D7|CSF2|PID1|CXCL10|CRABP2
GO:1901566	organonitrogen compound biosynthetic process	biological_process	0.627629	0.998766	5	48	33	303	ELOVL6|BMPR1B|PID1|PPARGC1A|ST6GAL1
GO:0016049	cell growth	biological_process	0.639437	0.998766	2	48	13	303	RERG|CRABP2
GO:0051172	negative regulation of nitrogen compound metabolic process	biological_process	0.642708	0.998766	3	48	20	303	ISG15|CSF2|PID1
GO:0032879	regulation of localization	biological_process	0.648262	0.998766	7	48	47	303	HMOX1|SPARC|PID1|CXCL10|CXCR3|GEM|CD9
GO:0040011	locomotion	biological_process	0.649085	0.998766	4	48	27	303	HMOX1|SPARC|CXCL10|CXCR3
GO:0007154	cell communication	biological_process	0.649898	0.998766	15	48	99	303	HMOX1|LEF1|LTBR|FGF5|TBC1D7|CSF2|LOC100860959|PID1|RERG|CXCL10|CXCR3|GEM|RERGL|PTHLH|CRABP2
GO:0048513	animal organ development	biological_process	0.658149	0.998766	8	48	54	303	ISG15|LTBR|CSF2|SPARC|BMPR1B|KLF13|MYF6|PTHLH
GO:0046483	heterocycle metabolic process	biological_process	0.666953	0.998766	13	48	87	303	ELOVL6|MEF2C|HMOX1|LEF1|CSF2|PID1|NR1H3|MYF6|HNRNPK|RORA|FOSB|PPARGC1A|MMADHC
GO:0060255	regulation of macromolecule metabolic process	biological_process	0.666953	0.998766	13	48	87	303	MEF2C|ISG15|HMOX1|LEF1|FGF5|TBC1D7|CSF2|PID1|MYF6|HNRNPK|FOSB|PPARGC1A|PTHLH
GO:0009889	regulation of biosynthetic process	biological_process	0.667836	0.998766	9	48	61	303	MEF2C|HMOX1|LEF1|CSF2|PID1|MYF6|HNRNPK|FOSB|PPARGC1A
GO:0010646	regulation of cell communication	biological_process	0.672859	0.998766	7	48	48	303	HMOX1|LTBR|TBC1D7|CSF2|PID1|CXCL10|CRABP2
GO:0023051	regulation of signaling	biological_process	0.672859	0.998766	7	48	48	303	HMOX1|LTBR|TBC1D7|CSF2|PID1|CXCL10|CRABP2
GO:0010605	negative regulation of macromolecule metabolic process	biological_process	0.677666	0.998766	3	48	21	303	ISG15|CSF2|PID1
GO:0009058	biosynthetic process	biological_process	0.680217	0.998766	16	48	107	303	ELOVL6|MEF2C|HMOX1|LEF1|CSF2|BMPR1B|PID1|FASN|NR1H3|MYF6|HNRNPK|RORA|FOSB|PPARGC1A|ST6GAL1|MMADHC
GO:0006952	defense response	biological_process	0.681219	0.998766	8	48	55	303	ISG15|LOC102168428|HMOX1|CXCL10|CXCR3|MAP28|BAC7.5|LPO
GO:0044249	cellular biosynthetic process	biological_process	0.688075	0.998766	15	48	101	303	ELOVL6|MEF2C|HMOX1|LEF1|CSF2|BMPR1B|PID1|NR1H3|MYF6|HNRNPK|RORA|FOSB|PPARGC1A|ST6GAL1|MMADHC
GO:1901360	organic cyclic compound metabolic process	biological_process	0.696466	0.998766	14	48	95	303	ELOVL6|MEF2C|HMOX1|LEF1|CSF2|PID1|NR1H3|MYF6|HNRNPK|RORA|FOSB|PPARGC1A|INSIG2|MMADHC
GO:0006725	cellular aromatic compound metabolic process	biological_process	0.705473	0.998766	13	48	89	303	ELOVL6|MEF2C|HMOX1|LEF1|CSF2|PID1|NR1H3|MYF6|HNRNPK|RORA|FOSB|PPARGC1A|MMADHC
GO:0001775	cell activation	biological_process	0.710139	0.998766	3	48	22	303	CSF2|CXCL10|CD9
GO:0032101	regulation of response to external stimulus	biological_process	0.710139	0.998766	3	48	22	303	CXCL10|CXCR3|CD9
GO:0045944	positive regulation of transcription by RNA polymerase II	biological_process	0.710139	0.998766	3	48	22	303	MEF2C|PID1|PPARGC1A
GO:0071310	cellular response to organic substance	biological_process	0.714101	0.998766	6	48	43	303	FGF5|CSF2|SPARC|PID1|RPLP0|CXCL10
GO:0044271	cellular nitrogen compound biosynthetic process	biological_process	0.715194	0.998766	12	48	83	303	ELOVL6|MEF2C|HMOX1|LEF1|CSF2|PID1|NR1H3|MYF6|HNRNPK|RORA|FOSB|PPARGC1A
GO:0009790	embryo development	biological_process	0.719579	0.998766	2	48	15	303	CSF2|CRABP2
GO:0009890	negative regulation of biosynthetic process	biological_process	0.719579	0.998766	2	48	15	303	CSF2|PID1
GO:0022008	neurogenesis	biological_process	0.719579	0.998766	2	48	15	303	FGF5|CRABP2
GO:0031327	negative regulation of cellular biosynthetic process	biological_process	0.719579	0.998766	2	48	15	303	CSF2|PID1
GO:0055114	oxidation-reduction process	biological_process	0.719579	0.998766	2	48	15	303	HMOX1|PPARGC1A
GO:0065003	protein-containing complex assembly	biological_process	0.719579	0.998766	2	48	15	303	HMOX1|CSF2
GO:0006139	nucleobase-containing compound metabolic process	biological_process	0.733548	0.998766	12	48	84	303	ELOVL6|MEF2C|HMOX1|LEF1|CSF2|PID1|NR1H3|MYF6|HNRNPK|RORA|FOSB|PPARGC1A
GO:0031399	regulation of protein modification process	biological_process	0.735437	0.998766	4	48	30	303	ISG15|TBC1D7|CSF2|PID1
GO:1902531	regulation of intracellular signal transduction	biological_process	0.735437	0.998766	4	48	30	303	LTBR|TBC1D7|CSF2|CXCL10
GO:1902533	positive regulation of intracellular signal transduction	biological_process	0.740138	0.998766	3	48	23	303	LTBR|CSF2|CXCL10
GO:0051171	regulation of nitrogen compound metabolic process	biological_process	0.744125	0.998766	11	48	78	303	MEF2C|ISG15|HMOX1|LEF1|TBC1D7|CSF2|PID1|MYF6|HNRNPK|FOSB|PPARGC1A
GO:0048518	positive regulation of biological process	biological_process	0.749539	0.998766	14	48	98	303	MEF2C|ISG15|HMOX1|LTBR|FGF5|TBC1D7|CSF2|SPARC|BMPR1B|PID1|CXCL10|CXCR3|PPARGC1A|CRABP2
GO:0044260	cellular macromolecule metabolic process	biological_process	0.750043	0.998766	16	48	111	303	MEF2C|ISG15|HMOX1|LEF1|TBC1D7|CSF2|BMPR1B|PID1|NR1H3|MYF6|HNRNPK|RORA|FOSB|PPARGC1A|CD9|ST6GAL1
GO:0010467	gene expression	biological_process	0.751196	0.998766	12	48	85	303	MEF2C|HMOX1|LEF1|CSF2|PID1|NR1H3|MYF6|HNRNPK|RORA|FOSB|PPARGC1A|PTHLH
GO:0007169	transmembrane receptor protein tyrosine kinase signaling pathway	biological_process	0.753865	0.998766	2	48	16	303	FGF5|PID1
GO:0043933	protein-containing complex subunit organization	biological_process	0.753865	0.998766	2	48	16	303	HMOX1|CSF2
GO:0044255	cellular lipid metabolic process	biological_process	0.753865	0.998766	2	48	16	303	ELOVL6|CRABP2
GO:0051050	positive regulation of transport	biological_process	0.753865	0.998766	2	48	16	303	CXCL10|CXCR3
GO:0061061	muscle structure development	biological_process	0.753865	0.998766	2	48	16	303	MYF6|CXCL10
GO:1901565	organonitrogen compound catabolic process	biological_process	0.753865	0.998766	2	48	16	303	ISG15|HMOX1
GO:0010562	positive regulation of phosphorus metabolic process	biological_process	0.767715	0.998766	3	48	24	303	CSF2|PID1|PPARGC1A
GO:0045937	positive regulation of phosphate metabolic process	biological_process	0.767715	0.998766	3	48	24	303	CSF2|PID1|PPARGC1A
GO:0048468	cell development	biological_process	0.767715	0.998766	3	48	24	303	BMPR1B|PTHLH|CRABP2
GO:0043170	macromolecule metabolic process	biological_process	0.774487	0.998766	17	48	119	303	MEF2C|ISG15|HMOX1|LEF1|TBC1D7|CSF2|BMPR1B|PID1|NR1H3|MYF6|HNRNPK|RORA|FOSB|PPARGC1A|CD9|ST6GAL1|PTHLH
GO:0044281	small molecule metabolic process	biological_process	0.779047	0.998766	6	48	46	303	ELOVL6|PID1|PPARGC1A|INSIG2|MMADHC|CRABP2
GO:0035556	intracellular signal transduction	biological_process	0.779949	0.998766	5	48	39	303	LTBR|TBC1D7|CSF2|CXCL10|PTHLH
GO:0009719	response to endogenous stimulus	biological_process	0.783879	0.998766	4	48	32	303	FGF5|PID1|RERG|CD9
GO:0051049	regulation of transport	biological_process	0.783879	0.998766	4	48	32	303	PID1|CXCL10|CXCR3|GEM
GO:0010243	response to organonitrogen compound	biological_process	0.784576	0.998766	2	48	17	303	PID1|CD9
GO:0019752	carboxylic acid metabolic process	biological_process	0.784576	0.998766	2	48	17	303	ELOVL6|CRABP2
GO:0042742	defense response to bacterium	biological_process	0.784576	0.998766	2	48	17	303	ISG15|LPO
GO:0097190	apoptotic signaling pathway	biological_process	0.784576	0.998766	2	48	17	303	HMOX1|CSF2
GO:0001816	cytokine production	biological_process	0.792945	0.998766	3	48	25	303	ISG15|CSF2|CXCR3
GO:0019222	regulation of metabolic process	biological_process	0.805276	0.998766	13	48	95	303	MEF2C|ISG15|HMOX1|LEF1|FGF5|TBC1D7|CSF2|PID1|MYF6|HNRNPK|FOSB|PPARGC1A|PTHLH
GO:0080090	regulation of primary metabolic process	biological_process	0.809864	0.998766	11	48	82	303	MEF2C|ISG15|HMOX1|LEF1|TBC1D7|CSF2|PID1|MYF6|HNRNPK|FOSB|PPARGC1A
GO:0043436	oxoacid metabolic process	biological_process	0.811958	0.998766	2	48	18	303	ELOVL6|CRABP2
GO:0006954	inflammatory response	biological_process	0.815931	0.998766	3	48	26	303	LOC102168428|HMOX1|CXCR3
GO:0009617	response to bacterium	biological_process	0.815931	0.998766	3	48	26	303	ISG15|CXCL10|LPO
GO:0045893	positive regulation of transcription, DNA-templated	biological_process	0.815931	0.998766	3	48	26	303	MEF2C|PID1|PPARGC1A
GO:0051254	positive regulation of RNA metabolic process	biological_process	0.815931	0.998766	3	48	26	303	MEF2C|PID1|PPARGC1A
GO:1902680	positive regulation of RNA biosynthetic process	biological_process	0.815931	0.998766	3	48	26	303	MEF2C|PID1|PPARGC1A
GO:1903508	positive regulation of nucleic acid-templated transcription	biological_process	0.815931	0.998766	3	48	26	303	MEF2C|PID1|PPARGC1A
GO:0048583	regulation of response to stimulus	biological_process	0.818033	0.998766	9	48	69	303	HMOX1|LTBR|TBC1D7|CSF2|PID1|CXCL10|CXCR3|CD9|CRABP2
GO:1901576	organic substance biosynthetic process	biological_process	0.824833	0.998766	14	48	103	303	ELOVL6|MEF2C|HMOX1|LEF1|CSF2|BMPR1B|PID1|NR1H3|MYF6|HNRNPK|RORA|FOSB|PPARGC1A|ST6GAL1
GO:0002521	leukocyte differentiation	biological_process	0.826799	0.998766	1	48	10	303	CSF2
GO:0016053	organic acid biosynthetic process	biological_process	0.826799	0.998766	1	48	10	303	ELOVL6
GO:0043900	regulation of multi-organism process	biological_process	0.826799	0.998766	1	48	10	303	ISG15
GO:0044092	negative regulation of molecular function	biological_process	0.826799	0.998766	1	48	10	303	GEM
GO:0045892	negative regulation of transcription, DNA-templated	biological_process	0.826799	0.998766	1	48	10	303	CSF2
GO:0046394	carboxylic acid biosynthetic process	biological_process	0.826799	0.998766	1	48	10	303	ELOVL6
GO:0048608	reproductive structure development	biological_process	0.826799	0.998766	1	48	10	303	CSF2
GO:0051253	negative regulation of RNA metabolic process	biological_process	0.826799	0.998766	1	48	10	303	CSF2
GO:0061458	reproductive system development	biological_process	0.826799	0.998766	1	48	10	303	CSF2
GO:0071417	cellular response to organonitrogen compound	biological_process	0.826799	0.998766	1	48	10	303	PID1
GO:0072593	reactive oxygen species metabolic process	biological_process	0.826799	0.998766	1	48	10	303	PID1
GO:1902679	negative regulation of RNA biosynthetic process	biological_process	0.826799	0.998766	1	48	10	303	CSF2
GO:1903507	negative regulation of nucleic acid-templated transcription	biological_process	0.826799	0.998766	1	48	10	303	CSF2
GO:0006082	organic acid metabolic process	biological_process	0.836271	0.998766	2	48	19	303	ELOVL6|CRABP2
GO:0007167	enzyme linked receptor protein signaling pathway	biological_process	0.836271	0.998766	2	48	19	303	FGF5|PID1
GO:1901698	response to nitrogen compound	biological_process	0.836271	0.998766	2	48	19	303	PID1|CD9
GO:0006464	cellular protein modification process	biological_process	0.836488	0.998766	5	48	42	303	ISG15|TBC1D7|CSF2|PID1|ST6GAL1
GO:0036211	protein modification process	biological_process	0.836488	0.998766	5	48	42	303	ISG15|TBC1D7|CSF2|PID1|ST6GAL1
GO:0045935	positive regulation of nucleobase-containing compound metabolic process	biological_process	0.836787	0.998766	3	48	27	303	MEF2C|PID1|PPARGC1A
GO:0009888	tissue development	biological_process	0.843478	0.998766	4	48	35	303	ISG15|BMPR1B|CXCL10|PTHLH
GO:0010628	positive regulation of gene expression	biological_process	0.843478	0.998766	4	48	35	303	MEF2C|CSF2|PID1|PPARGC1A
GO:0006950	response to stress	biological_process	0.848392	0.998766	10	48	78	303	ISG15|LOC102168428|HMOX1|CXCL10|CXCR3|PPARGC1A|CD9|MAP28|BAC7.5|LPO
GO:0031323	regulation of cellular metabolic process	biological_process	0.850911	0.998766	11	48	85	303	MEF2C|ISG15|HMOX1|LEF1|TBC1D7|CSF2|PID1|MYF6|HNRNPK|FOSB|PPARGC1A
GO:0043412	macromolecule modification	biological_process	0.852591	0.998766	5	48	43	303	ISG15|TBC1D7|CSF2|PID1|ST6GAL1
GO:0001819	positive regulation of cytokine production	biological_process	0.855174	0.998766	1	48	11	303	CSF2
GO:0008202	steroid metabolic process	biological_process	0.855174	0.998766	1	48	11	303	INSIG2
GO:0019953	sexual reproduction	biological_process	0.855174	0.998766	1	48	11	303	CD9
GO:0030163	protein catabolic process	biological_process	0.855174	0.998766	1	48	11	303	ISG15
GO:0043434	response to peptide hormone	biological_process	0.855174	0.998766	1	48	11	303	PID1
GO:0048598	embryonic morphogenesis	biological_process	0.855174	0.998766	1	48	11	303	CRABP2
GO:0048699	generation of neurons	biological_process	0.855174	0.998766	1	48	11	303	CRABP2
GO:0051336	regulation of hydrolase activity	biological_process	0.855174	0.998766	1	48	11	303	TBC1D7
GO:0060562	epithelial tube morphogenesis	biological_process	0.855174	0.998766	1	48	11	303	CXCL10
GO:1901652	response to peptide	biological_process	0.855174	0.998766	1	48	11	303	PID1
GO:0098542	defense response to other organism	biological_process	0.855639	0.998766	3	48	28	303	ISG15|CXCL10|LPO
GO:0000003	reproduction	biological_process	0.857778	0.998766	2	48	20	303	CSF2|CD9
GO:0022414	reproductive process	biological_process	0.857778	0.998766	2	48	20	303	CSF2|CD9
GO:0040008	regulation of growth	biological_process	0.857778	0.998766	2	48	20	303	RERG|CRABP2
GO:1901701	cellular response to oxygen-containing compound	biological_process	0.857778	0.998766	2	48	20	303	PID1|CXCL10
GO:0006629	lipid metabolic process	biological_process	0.872619	0.998766	3	48	29	303	ELOVL6|INSIG2|CRABP2
GO:0010557	positive regulation of macromolecule biosynthetic process	biological_process	0.872619	0.998766	3	48	29	303	MEF2C|PID1|PPARGC1A
GO:0002682	regulation of immune system process	biological_process	0.875282	0.998766	4	48	37	303	ISG15|KLF13|CXCL10|CXCR3
GO:0002252	immune effector process	biological_process	0.876737	0.998766	2	48	21	303	ISG15|CXCL10
GO:0033554	cellular response to stress	biological_process	0.876737	0.998766	2	48	21	303	HMOX1|PPARGC1A
GO:0010817	regulation of hormone levels	biological_process	0.878981	0.998766	1	48	12	303	CRABP2
GO:0015980	energy derivation by oxidation of organic compounds	biological_process	0.878981	0.998766	1	48	12	303	PPARGC1A
GO:0016192	vesicle-mediated transport	biological_process	0.878981	0.998766	1	48	12	303	CD9
GO:0018193	peptidyl-amino acid modification	biological_process	0.878981	0.998766	1	48	12	303	CSF2
GO:0022402	cell cycle process	biological_process	0.878981	0.998766	1	48	12	303	GEM
GO:0022407	regulation of cell-cell adhesion	biological_process	0.878981	0.998766	1	48	12	303	CD9
GO:0030155	regulation of cell adhesion	biological_process	0.878981	0.998766	1	48	12	303	CD9
GO:0031329	regulation of cellular catabolic process	biological_process	0.878981	0.998766	1	48	12	303	HMOX1
GO:0032504	multicellular organism reproduction	biological_process	0.878981	0.998766	1	48	12	303	CD9
GO:0044265	cellular macromolecule catabolic process	biological_process	0.878981	0.998766	1	48	12	303	ISG15
GO:0044283	small molecule biosynthetic process	biological_process	0.878981	0.998766	1	48	12	303	ELOVL6
GO:0048871	multicellular organismal homeostasis	biological_process	0.878981	0.998766	1	48	12	303	PPARGC1A
GO:1901699	cellular response to nitrogen compound	biological_process	0.878981	0.998766	1	48	12	303	PID1
GO:0031328	positive regulation of cellular biosynthetic process	biological_process	0.887861	0.998766	3	48	30	303	MEF2C|PID1|PPARGC1A
GO:0001817	regulation of cytokine production	biological_process	0.893397	0.998766	2	48	22	303	ISG15|CSF2
GO:0009725	response to hormone	biological_process	0.893397	0.998766	2	48	22	303	PID1|RERG
GO:0006091	generation of precursor metabolites and energy	biological_process	0.898943	0.998766	1	48	13	303	PPARGC1A
GO:0009894	regulation of catabolic process	biological_process	0.898943	0.998766	1	48	13	303	HMOX1
GO:0032870	cellular response to hormone stimulus	biological_process	0.898943	0.998766	1	48	13	303	PID1
GO:0050865	regulation of cell activation	biological_process	0.898943	0.998766	1	48	13	303	CD9
GO:2000113	negative regulation of cellular macromolecule biosynthetic process	biological_process	0.898943	0.998766	1	48	13	303	CSF2
GO:0009967	positive regulation of signal transduction	biological_process	0.9015	0.998766	3	48	31	303	LTBR|CSF2|CXCL10
GO:0019220	regulation of phosphate metabolic process	biological_process	0.9015	0.998766	3	48	31	303	CSF2|PID1|PPARGC1A
GO:0051174	regulation of phosphorus metabolic process	biological_process	0.9015	0.998766	3	48	31	303	CSF2|PID1|PPARGC1A
GO:0071495	cellular response to endogenous stimulus	biological_process	0.907993	0.998766	2	48	23	303	FGF5|PID1
GO:0051179	localization	biological_process	0.912488	0.998766	9	48	77	303	HMOX1|SPARC|SLC14A1|PID1|CIDEA|CXCL10|CXCR3|GEM|CD9
GO:0009891	positive regulation of biosynthetic process	biological_process	0.913668	0.998766	3	48	32	303	MEF2C|PID1|PPARGC1A
GO:0010647	positive regulation of cell communication	biological_process	0.913668	0.998766	3	48	32	303	LTBR|CSF2|CXCL10
GO:0023056	positive regulation of signaling	biological_process	0.913668	0.998766	3	48	32	303	LTBR|CSF2|CXCL10
GO:0034641	cellular nitrogen compound metabolic process	biological_process	0.914279	0.998766	12	48	98	303	ELOVL6|MEF2C|HMOX1|LEF1|CSF2|PID1|NR1H3|MYF6|HNRNPK|RORA|FOSB|PPARGC1A
GO:0002009	morphogenesis of an epithelium	biological_process	0.915669	0.998766	1	48	14	303	CXCL10
GO:0010558	negative regulation of macromolecule biosynthetic process	biological_process	0.915669	0.998766	1	48	14	303	CSF2
GO:0034613	cellular protein localization	biological_process	0.915669	0.998766	1	48	14	303	PID1
GO:0044703	multi-organism reproductive process	biological_process	0.915669	0.998766	1	48	14	303	CD9
GO:0048589	developmental growth	biological_process	0.915669	0.998766	1	48	14	303	CRABP2
GO:0070727	cellular macromolecule localization	biological_process	0.915669	0.998766	1	48	14	303	PID1
GO:0098609	cell-cell adhesion	biological_process	0.915669	0.998766	1	48	14	303	CD9
GO:0031325	positive regulation of cellular metabolic process	biological_process	0.91916	0.998766	6	48	56	303	MEF2C|HMOX1|TBC1D7|CSF2|PID1|PPARGC1A
GO:0006807	nitrogen compound metabolic process	biological_process	0.920127	0.998766	17	48	132	303	ELOVL6|MEF2C|ISG15|HMOX1|LEF1|TBC1D7|CSF2|BMPR1B|PID1|NR1H3|MYF6|HNRNPK|RORA|FOSB|PPARGC1A|ST6GAL1|MMADHC
GO:0007155	cell adhesion	biological_process	0.920746	0.998766	2	48	24	303	SPP1|CD9
GO:0031401	positive regulation of protein modification process	biological_process	0.920746	0.998766	2	48	24	303	TBC1D7|CSF2
GO:0040007	growth	biological_process	0.920746	0.998766	2	48	24	303	RERG|CRABP2
GO:1901575	organic substance catabolic process	biological_process	0.920746	0.998766	2	48	24	303	ISG15|HMOX1
GO:0032268	regulation of cellular protein metabolic process	biological_process	0.922913	0.998766	4	48	41	303	ISG15|TBC1D7|CSF2|PID1
GO:0051246	regulation of protein metabolic process	biological_process	0.922913	0.998766	4	48	41	303	ISG15|TBC1D7|CSF2|PID1
GO:0051173	positive regulation of nitrogen compound metabolic process	biological_process	0.924443	0.998766	5	48	49	303	MEF2C|TBC1D7|CSF2|PID1|PPARGC1A
GO:0003006	developmental process involved in reproduction	biological_process	0.929676	0.998766	1	48	15	303	CSF2
GO:0007049	cell cycle	biological_process	0.929676	0.998766	1	48	15	303	GEM
GO:0008610	lipid biosynthetic process	biological_process	0.929676	0.998766	1	48	15	303	ELOVL6
GO:0009057	macromolecule catabolic process	biological_process	0.929676	0.998766	1	48	15	303	ISG15
GO:0009628	response to abiotic stimulus	biological_process	0.929676	0.998766	1	48	15	303	HMOX1
GO:0010629	negative regulation of gene expression	biological_process	0.929676	0.998766	1	48	15	303	CSF2
GO:0043604	amide biosynthetic process	biological_process	0.929676	0.998766	1	48	15	303	ELOVL6
GO:0022610	biological adhesion	biological_process	0.931859	0.998766	2	48	25	303	SPP1|CD9
GO:0043603	cellular amide metabolic process	biological_process	0.941397	0.998766	1	48	16	303	ELOVL6
GO:0048729	tissue morphogenesis	biological_process	0.941397	0.998766	1	48	16	303	CXCL10
GO:1901564	organonitrogen compound metabolic process	biological_process	0.94152	0.998766	10	48	88	303	ELOVL6|ISG15|HMOX1|TBC1D7|CSF2|BMPR1B|PID1|PPARGC1A|ST6GAL1|MMADHC
GO:0043207	response to external biotic stimulus	biological_process	0.942588	0.998766	3	48	35	303	ISG15|CXCL10|LPO
GO:0051707	response to other organism	biological_process	0.942588	0.998766	3	48	35	303	ISG15|CXCL10|LPO
GO:0006810	transport	biological_process	0.948998	0.998766	6	48	60	303	SLC14A1|PID1|CXCL10|CXCR3|GEM|CD9
GO:0051234	establishment of localization	biological_process	0.948998	0.998766	6	48	60	303	SLC14A1|PID1|CXCL10|CXCR3|GEM|CD9
GO:0001932	regulation of protein phosphorylation	biological_process	0.949898	0.998766	2	48	27	303	CSF2|PID1
GO:0044093	positive regulation of molecular function	biological_process	0.949898	0.998766	2	48	27	303	TBC1D7|PPARGC1A
GO:0044248	cellular catabolic process	biological_process	0.949898	0.998766	2	48	27	303	ISG15|HMOX1
GO:1901700	response to oxygen-containing compound	biological_process	0.949898	0.998766	2	48	27	303	PID1|CXCL10
GO:0065009	regulation of molecular function	biological_process	0.950086	0.998766	3	48	36	303	TBC1D7|GEM|PPARGC1A
GO:0007267	cell-cell signaling	biological_process	0.951198	0.998766	1	48	17	303	LEF1
GO:0032880	regulation of protein localization	biological_process	0.951198	0.998766	1	48	17	303	PID1
GO:0009893	positive regulation of metabolic process	biological_process	0.959962	0.998766	6	48	62	303	MEF2C|HMOX1|TBC1D7|CSF2|PID1|PPARGC1A
GO:0071704	organic substance metabolic process	biological_process	0.962397	0.998766	21	48	165	303	ELOVL6|MEF2C|ISG15|HMOX1|LEF1|TBC1D7|CSF2|BMPR1B|PID1|NR1H3|MYF6|HNRNPK|RORA|FOSB|PPARGC1A|CD9|ST6GAL1|INSIG2|MMADHC|PTHLH|CRABP2
GO:0009607	response to biotic stimulus	biological_process	0.962483	0.998766	3	48	38	303	ISG15|CXCL10|LPO
GO:0002684	positive regulation of immune system process	biological_process	0.96341	0.998766	2	48	29	303	ISG15|CXCL10
GO:0042325	regulation of phosphorylation	biological_process	0.96341	0.998766	2	48	29	303	CSF2|PID1
GO:0009605	response to external stimulus	biological_process	0.96403	0.998766	5	48	55	303	ISG15|CXCL10|CXCR3|CD9|LPO
GO:0009987	cellular process	biological_process	0.965614	0.998766	35	48	247	303	CFLAR|ELOVL6|MEF2C|ISG15|HMOX1|LEF1|LTBR|FGF5|TBC1D7|CSF2|SPARC|LOC100860959|BMPR1B|PID1|RPLP0|RERG|KLF13|CIDEA|NR1H3|MYF6|CXCL10|RAB2A|HNRNPK|RORA|FOSB|CXCR3|GEM|RERGL|PPARGC1A|CD9|ST6GAL1|NOD2|MMADHC|PTHLH|CRABP2
GO:0043065	positive regulation of apoptotic process	biological_process	0.966228	0.998766	1	48	19	303	HMOX1
GO:0043068	positive regulation of programmed cell death	biological_process	0.966228	0.998766	1	48	19	303	HMOX1
GO:0045321	leukocyte activation	biological_process	0.966228	0.998766	1	48	19	303	CSF2
GO:0010604	positive regulation of macromolecule metabolic process	biological_process	0.968429	0.998766	5	48	56	303	MEF2C|TBC1D7|CSF2|PID1|PPARGC1A
GO:0006468	protein phosphorylation	biological_process	0.968806	0.998766	2	48	30	303	CSF2|PID1
GO:0019538	protein metabolic process	biological_process	0.968809	0.998766	6	48	64	303	ISG15|TBC1D7|CSF2|BMPR1B|PID1|ST6GAL1
GO:0009887	animal organ morphogenesis	biological_process	0.971936	0.998766	1	48	20	303	BMPR1B
GO:0010942	positive regulation of cell death	biological_process	0.971936	0.998766	1	48	20	303	HMOX1
GO:0043085	positive regulation of catalytic activity	biological_process	0.971936	0.998766	1	48	20	303	TBC1D7
GO:0008152	metabolic process	biological_process	0.972274	0.998766	23	48	180	303	LOC102174170|ELOVL6|MEF2C|ISG15|HMOX1|LEF1|TBC1D7|CSF2|BMPR1B|PID1|FASN|NR1H3|MYF6|HNRNPK|RORA|FOSB|PPARGC1A|CD9|ST6GAL1|INSIG2|MMADHC|PTHLH|CRABP2
GO:0009056	catabolic process	biological_process	0.973448	0.998766	2	48	31	303	ISG15|HMOX1
GO:0032270	positive regulation of cellular protein metabolic process	biological_process	0.973448	0.998766	2	48	31	303	TBC1D7|CSF2
GO:0051247	positive regulation of protein metabolic process	biological_process	0.973448	0.998766	2	48	31	303	TBC1D7|CSF2
GO:0006793	phosphorus metabolic process	biological_process	0.976792	0.998766	4	48	50	303	ELOVL6|CSF2|PID1|PPARGC1A
GO:0006796	phosphate-containing compound metabolic process	biological_process	0.976792	0.998766	4	48	50	303	ELOVL6|CSF2|PID1|PPARGC1A
GO:0051704	multi-organism process	biological_process	0.976792	0.998766	4	48	50	303	ISG15|CXCL10|CD9|LPO
GO:0001934	positive regulation of protein phosphorylation	biological_process	0.980663	0.998766	1	48	22	303	CSF2
GO:0006508	proteolysis	biological_process	0.980663	0.998766	1	48	22	303	ISG15
GO:0042327	positive regulation of phosphorylation	biological_process	0.980663	0.998766	1	48	22	303	CSF2
GO:0044237	cellular metabolic process	biological_process	0.982571	0.998766	19	48	159	303	ELOVL6|MEF2C|ISG15|HMOX1|LEF1|TBC1D7|CSF2|BMPR1B|PID1|NR1H3|MYF6|HNRNPK|RORA|FOSB|PPARGC1A|CD9|ST6GAL1|MMADHC|CRABP2
GO:0045087	innate immune response	biological_process	0.983966	0.998766	1	48	23	303	ISG15
GO:0048584	positive regulation of response to stimulus	biological_process	0.984952	0.998766	4	48	53	303	LTBR|CSF2|CXCL10|CXCR3
GO:0044238	primary metabolic process	biological_process	0.985304	0.998766	18	48	154	303	ELOVL6|MEF2C|ISG15|HMOX1|LEF1|TBC1D7|CSF2|BMPR1B|PID1|NR1H3|MYF6|HNRNPK|RORA|FOSB|PPARGC1A|ST6GAL1|INSIG2|CRABP2
GO:0044267	cellular protein metabolic process	biological_process	0.986111	0.998766	5	48	62	303	ISG15|TBC1D7|CSF2|PID1|ST6GAL1
GO:0060429	epithelium development	biological_process	0.986715	0.998766	1	48	24	303	CXCL10
GO:0071702	organic substance transport	biological_process	0.988396	0.998766	2	48	36	303	SLC14A1|PID1
GO:0080134	regulation of response to stress	biological_process	0.989	0.998766	1	48	25	303	CD9
GO:0033036	macromolecule localization	biological_process	0.990208	0.998766	2	48	37	303	PID1|CIDEA
GO:0050790	regulation of catalytic activity	biological_process	0.990899	0.998766	1	48	26	303	TBC1D7
GO:0016310	phosphorylation	biological_process	0.991748	0.998766	2	48	38	303	CSF2|PID1
GO:0042886	amide transport	biological_process	0.993785	0.998766	1	48	28	303	SLC14A1
GO:0071705	nitrogen compound transport	biological_process	0.993785	0.998766	1	48	28	303	SLC14A1
GO:0008104	protein localization	biological_process	0.997637	1	1	48	33	303	PID1
GO:0008150	biological_process	biological_process	1	1	48	48	303	303	CFLAR|CAHI-DQA2|LOC102174170|ELOVL6|MEF2C|ISG15|LOC102168428|HMOX1|LEF1|IL12A|LTBR|FGF5|TBC1D7|CSF2|SPARC|LOC100860959|BMPR1B|SLC14A1|SPP1|PID1|RPLP0|RERG|FASN|KLF13|CIDEA|NR1H3|MYF6|CXCL10|RAB2A|HNRNPK|RORA|FOSB|CXCR3|GEM|RERGL|PPARGC1A|PITX2|CD9|ST6GAL1|INSIG2|MAP28|NOD2|MMADHC|LOC102189356|PTHLH|CRABP2|BAC7.5|LPO
GO:0044459	plasma membrane part	cellular_component	0.066103	1	6	58	20	381	CAHI-DQA2|SLC14A1|CXCL10|GEM|CD9|LOC102189356
GO:0005794	Golgi apparatus	cellular_component	0.119442	1	4	58	13	381	SDF4|RAB2A|ST6GAL1|PTHLH
GO:0015630	microtubule cytoskeleton	cellular_component	0.183406	1	3	58	10	381	MAPT|TBC1D7|GEM
GO:0044463	cell projection part	cellular_component	0.183406	1	3	58	10	381	MAPT|TBC1D7|RPLP0
GO:0120038	plasma membrane bounded cell projection part	cellular_component	0.183406	1	3	58	10	381	MAPT|TBC1D7|RPLP0
GO:0012505	endomembrane system	cellular_component	0.186468	1	9	58	43	381	ELOVL6|SDF4|HMOX1|SPARC|RPLP0|RAB2A|ST6GAL1|INSIG2|PTHLH
GO:0005886	plasma membrane	cellular_component	0.206495	1	9	58	44	381	CAHI-DQA2|ACTB|MAPT|SLC14A1|CXCL10|CXCR3|GEM|CD9|LOC102189356
GO:0005634	nucleus	cellular_component	0.235137	1	16	58	88	381	MEF2C|HMOX1|LEF1|SPARC|RPLP0|RERG|NR1H3|MYF6|RORA|FOSB|GEM|PPARGC1A|PITX2|RNASEH2B|PTHLH|CRABP2
GO:0071944	cell periphery	cellular_component	0.249143	1	9	58	46	381	CAHI-DQA2|ACTB|MAPT|SLC14A1|CXCL10|CXCR3|GEM|CD9|LOC102189356
GO:0043227	membrane-bounded organelle	cellular_component	0.265636	1	25	58	147	381	ELOVL6|MEF2C|SDF4|HMOX1|LEF1|TBC1D7|CSF2|SPARC|RPLP0|RERG|NR1H3|MYF6|RAB2A|RORA|FOSB|GEM|PPARGC1A|PITX2|RNASEH2B|CD9|ST6GAL1|INSIG2|MMADHC|PTHLH|CRABP2
GO:0005783	endoplasmic reticulum	cellular_component	0.32441	1	4	58	19	381	ELOVL6|HMOX1|RPLP0|INSIG2
GO:0005829	cytosol	cellular_component	0.324739	1	7	58	37	381	MAPT|RPLP0|RERG|LOC102168680|HBBC|PTHLH|CRABP2
GO:0016020	membrane	cellular_component	0.336008	1	26	58	158	381	GHITM|CAHI-DQA2|ELOVL6|VEGFA|DGAT2|ACTB|MAPT|HMOX1|LTBR|SPARC|LOC100860959|BMPR1B|SLC14A1|RERG|CXCL10|PTGER2|CXCR3|GEM|RERGL|CD9|ST6GAL1|IL12B|INSIG2|CYB5A|LOC102189356|SLC39A3
GO:0043231	intracellular membrane-bounded organelle	cellular_component	0.342941	1	23	58	139	381	ELOVL6|MEF2C|SDF4|HMOX1|LEF1|CSF2|SPARC|RPLP0|RERG|NR1H3|MYF6|RAB2A|RORA|FOSB|GEM|PPARGC1A|PITX2|RNASEH2B|ST6GAL1|INSIG2|MMADHC|PTHLH|CRABP2
GO:0044464	cell part	cellular_component	0.357197	1	38	58	238	381	CAHI-DQA2|ELOVL6|MEF2C|ACTB|SDF4|MAPT|HMOX1|CAPN1|LEF1|TBC1D7|EEF1B2|CSF2|SPARC|SLC14A1|PID1|RPLP0|RERG|CIDEA|NR1H3|MYF6|CXCL10|RAB2A|RORA|FOSB|CXCR3|GEM|PPARGC1A|PITX2|RNASEH2B|CD9|ST6GAL1|LOC102168680|INSIG2|HBBC|MMADHC|LOC102189356|PTHLH|CRABP2
GO:0009986	cell surface	cellular_component	0.361126	1	3	58	14	381	SPARC|CXCL10|CD9
GO:0044445	cytosolic part	cellular_component	0.361126	1	3	58	14	381	RPLP0|LOC102168680|HBBC
GO:0120025	plasma membrane bounded cell projection	cellular_component	0.361126	1	3	58	14	381	MAPT|TBC1D7|RPLP0
GO:0005623	cell	cellular_component	0.391152	1	38	58	240	381	CAHI-DQA2|ELOVL6|MEF2C|ACTB|SDF4|MAPT|HMOX1|CAPN1|LEF1|TBC1D7|EEF1B2|CSF2|SPARC|SLC14A1|PID1|RPLP0|RERG|CIDEA|NR1H3|MYF6|CXCL10|RAB2A|RORA|FOSB|CXCR3|GEM|PPARGC1A|PITX2|RNASEH2B|CD9|ST6GAL1|LOC102168680|INSIG2|HBBC|MMADHC|LOC102189356|PTHLH|CRABP2
GO:0042995	cell projection	cellular_component	0.406261	1	3	58	15	381	MAPT|TBC1D7|RPLP0
GO:0044444	cytoplasmic part	cellular_component	0.419339	1	18	58	111	381	ELOVL6|ACTB|SDF4|MAPT|HMOX1|TBC1D7|EEF1B2|SPARC|RPLP0|RERG|RAB2A|ST6GAL1|LOC102168680|INSIG2|HBBC|MMADHC|PTHLH|CRABP2
GO:0098797	plasma membrane protein complex	cellular_component	0.465679	1	2	58	10	381	CAHI-DQA2|LOC102189356
GO:0005622	intracellular	cellular_component	0.475549	1	33	58	212	381	ELOVL6|MEF2C|ACTB|SDF4|MAPT|HMOX1|CAPN1|LEF1|TBC1D7|EEF1B2|CSF2|SPARC|PID1|RPLP0|RERG|CIDEA|NR1H3|MYF6|CXCL10|RAB2A|RORA|FOSB|GEM|PPARGC1A|PITX2|RNASEH2B|ST6GAL1|LOC102168680|INSIG2|HBBC|MMADHC|PTHLH|CRABP2
GO:0043226	organelle	cellular_component	0.488064	1	28	58	180	381	ELOVL6|MEF2C|ACTB|SDF4|MAPT|HMOX1|LEF1|TBC1D7|CSF2|SPARC|RPLP0|RERG|CIDEA|NR1H3|MYF6|RAB2A|RORA|FOSB|GEM|PPARGC1A|PITX2|RNASEH2B|CD9|ST6GAL1|INSIG2|MMADHC|PTHLH|CRABP2
GO:0044424	intracellular part	cellular_component	0.546649	1	31	58	203	381	ELOVL6|MEF2C|ACTB|SDF4|MAPT|HMOX1|LEF1|TBC1D7|EEF1B2|CSF2|SPARC|PID1|RPLP0|RERG|CIDEA|NR1H3|MYF6|RAB2A|RORA|FOSB|GEM|PPARGC1A|PITX2|RNASEH2B|ST6GAL1|LOC102168680|INSIG2|HBBC|MMADHC|PTHLH|CRABP2
GO:0043229	intracellular organelle	cellular_component	0.583935	1	27	58	179	381	ELOVL6|MEF2C|ACTB|SDF4|MAPT|HMOX1|LEF1|TBC1D7|CSF2|SPARC|RPLP0|RERG|CIDEA|NR1H3|MYF6|RAB2A|RORA|FOSB|GEM|PPARGC1A|PITX2|RNASEH2B|ST6GAL1|INSIG2|MMADHC|PTHLH|CRABP2
GO:0031982	vesicle	cellular_component	0.611627	1	3	58	20	381	TBC1D7|SPARC|CD9
GO:0005789	endoplasmic reticulum membrane	cellular_component	0.614663	1	2	58	13	381	ELOVL6|INSIG2
GO:0042175	nuclear outer membrane-endoplasmic reticulum membrane network	cellular_component	0.614663	1	2	58	13	381	ELOVL6|INSIG2
GO:0044432	endoplasmic reticulum part	cellular_component	0.614663	1	2	58	13	381	ELOVL6|INSIG2
GO:0098827	endoplasmic reticulum subcompartment	cellular_component	0.614663	1	2	58	13	381	ELOVL6|INSIG2
GO:0005576	extracellular region	cellular_component	0.677276	1	15	58	105	381	ISG15|LOC102168428|IL12A|FGF5|CSF2|SPARC|BMP4|CXCL10|ADIPOQ|CD9|CRSP-1|IL12B|MAP28|PTHLH|BAC7.5
GO:0005737	cytoplasm	cellular_component	0.680486	1	19	58	132	381	ELOVL6|ACTB|SDF4|MAPT|HMOX1|TBC1D7|EEF1B2|SPARC|PID1|RPLP0|RERG|RAB2A|ST6GAL1|LOC102168680|INSIG2|HBBC|MMADHC|PTHLH|CRABP2
GO:0031974	membrane-enclosed lumen	cellular_component	0.700499	1	4	58	30	381	SDF4|SPARC|PTHLH|CRABP2
GO:0043233	organelle lumen	cellular_component	0.700499	1	4	58	30	381	SDF4|SPARC|PTHLH|CRABP2
GO:0070013	intracellular organelle lumen	cellular_component	0.700499	1	4	58	30	381	SDF4|SPARC|PTHLH|CRABP2
GO:0031984	organelle subcompartment	cellular_component	0.730477	1	2	58	16	381	ELOVL6|INSIG2
GO:0005615	extracellular space	cellular_component	0.733875	1	7	58	53	381	LOC102168428|IL12A|CSF2|SPARC|CXCL10|CD9|IL12B
GO:0044425	membrane part	cellular_component	0.742056	1	19	58	136	381	GHITM|CAHI-DQA2|ELOVL6|DGAT2|HMOX1|LTBR|LOC100860959|BMPR1B|SLC14A1|CXCL10|PTGER2|CXCR3|GEM|CD9|ST6GAL1|INSIG2|CYB5A|LOC102189356|SLC39A3
GO:0016021	integral component of membrane	cellular_component	0.748927	1	17	58	123	381	GHITM|CAHI-DQA2|ELOVL6|DGAT2|HMOX1|LTBR|LOC100860959|BMPR1B|SLC14A1|PTGER2|CXCR3|CD9|ST6GAL1|INSIG2|CYB5A|LOC102189356|SLC39A3
GO:0031410	cytoplasmic vesicle	cellular_component	0.762079	1	2	58	17	381	TBC1D7|SPARC
GO:0097708	intracellular vesicle	cellular_component	0.762079	1	2	58	17	381	TBC1D7|SPARC
GO:0031224	intrinsic component of membrane	cellular_component	0.79053	1	17	58	126	381	GHITM|CAHI-DQA2|ELOVL6|DGAT2|HMOX1|LTBR|LOC100860959|BMPR1B|SLC14A1|PTGER2|CXCR3|CD9|ST6GAL1|INSIG2|CYB5A|LOC102189356|SLC39A3
GO:0031981	nuclear lumen	cellular_component	0.811532	1	3	58	27	381	SPARC|PTHLH|CRABP2
GO:0098588	bounding membrane of organelle	cellular_component	0.81233	1	1	58	10	381	SPARC
GO:0098805	whole membrane	cellular_component	0.81233	1	1	58	10	381	SPARC
GO:1990904	ribonucleoprotein complex	cellular_component	0.81233	1	1	58	10	381	RPLP0
GO:0005654	nucleoplasm	cellular_component	0.815931	1	2	58	19	381	PTHLH|CRABP2
GO:0044421	extracellular region part	cellular_component	0.821293	1	7	58	58	381	LOC102168428|IL12A|CSF2|SPARC|CXCL10|CD9|IL12B
GO:0005856	cytoskeleton	cellular_component	0.864273	1	4	58	38	381	ACTB|MAPT|TBC1D7|GEM
GO:0044428	nuclear part	cellular_component	0.881659	1	3	58	31	381	SPARC|PTHLH|CRABP2
GO:0043228	non-membrane-bounded organelle	cellular_component	0.902584	1	6	58	57	381	ACTB|MAPT|TBC1D7|RPLP0|CIDEA|GEM
GO:0043232	intracellular non-membrane-bounded organelle	cellular_component	0.902584	1	6	58	57	381	ACTB|MAPT|TBC1D7|RPLP0|CIDEA|GEM
GO:0098796	membrane protein complex	cellular_component	0.906507	1	2	58	24	381	CAHI-DQA2|LOC102189356
GO:0032991	protein-containing complex	cellular_component	0.916891	1	8	58	74	381	CAHI-DQA2|LOC102168428|EEF1B2|RPLP0|ADIPOQ|LOC102168680|HBBC|LOC102189356
GO:0044430	cytoskeletal part	cellular_component	0.927971	1	3	58	35	381	MAPT|TBC1D7|GEM
GO:0044422	organelle part	cellular_component	0.957612	1	10	58	96	381	ELOVL6|SDF4|MAPT|TBC1D7|SPARC|RPLP0|GEM|INSIG2|PTHLH|CRABP2
GO:0044446	intracellular organelle part	cellular_component	0.957612	1	10	58	96	381	ELOVL6|SDF4|MAPT|TBC1D7|SPARC|RPLP0|GEM|INSIG2|PTHLH|CRABP2
GO:0005739	mitochondrion	cellular_component	0.966492	1	1	58	20	381	MMADHC
GO:0099513	polymeric cytoskeletal fiber	cellular_component	0.976407	1	1	58	22	381	MAPT
GO:0031090	organelle membrane	cellular_component	0.983423	1	1	58	24	381	SPARC
GO:0099080	supramolecular complex	cellular_component	0.99187	1	1	58	28	381	MAPT
GO:0099081	supramolecular polymer	cellular_component	0.99187	1	1	58	28	381	MAPT
GO:0099512	supramolecular fiber	cellular_component	0.99187	1	1	58	28	381	MAPT
GO:0005575	cellular_component	cellular_component	1	1	58	58	381	381	GHITM|CAHI-DQA2|ELOVL6|MEF2C|ISG15|VEGFA|DGAT2|ACTB|SDF4|LOC102168428|MAPT|HMOX1|CAPN1|LEF1|IL12A|LTBR|FGF5|TBC1D7|EEF1B2|CSF2|SPARC|BMP4|LOC100860959|BMPR1B|SLC14A1|PID1|RPLP0|RERG|CIDEA|NR1H3|MYF6|CXCL10|RAB2A|ADIPOQ|PTGER2|RORA|FOSB|CXCR3|GEM|RERGL|PPARGC1A|PITX2|RNASEH2B|CD9|ST6GAL1|CRSP-1|IL12B|LOC102168680|INSIG2|CYB5A|MAP28|HBBC|MMADHC|LOC102189356|PTHLH|CRABP2|BAC7.5|SLC39A3
GO:0048037	cofactor binding	molecular_function	0.0694326	0.858883	6	53	22	380	HMOX1|FASN|LOC102168680|CYB5A|HBBC|LPO
GO:0097159	organic cyclic compound binding	molecular_function	0.0742335	0.858883	23	53	128	380	MEF2C|ACTB|HMOX1|LEF1|EEF1B2|BMPR1B|RERG|KLF13|NR1H3|MYF6|RAB2A|HNRNPK|RORA|FOSB|GEM|RERGL|PPARGC1A|PITX2|LOC102168680|CYB5A|HBBC|NOD2|LPO
GO:1901363	heterocyclic compound binding	molecular_function	0.0742335	0.858883	23	53	128	380	MEF2C|ACTB|HMOX1|LEF1|EEF1B2|BMPR1B|RERG|KLF13|NR1H3|MYF6|RAB2A|HNRNPK|RORA|FOSB|GEM|RERGL|PPARGC1A|PITX2|LOC102168680|CYB5A|HBBC|NOD2|LPO
GO:0020037	heme binding	molecular_function	0.10892	0.858883	5	53	19	380	HMOX1|LOC102168680|CYB5A|HBBC|LPO
GO:0046906	tetrapyrrole binding	molecular_function	0.10892	0.858883	5	53	19	380	HMOX1|LOC102168680|CYB5A|HBBC|LPO
GO:0003677	DNA binding	molecular_function	0.135321	0.858883	10	53	50	380	MEF2C|LEF1|KLF13|NR1H3|MYF6|HNRNPK|RORA|FOSB|PPARGC1A|PITX2
GO:0043168	anion binding	molecular_function	0.145529	0.858883	11	53	57	380	VEGFA|ACTB|BMPR1B|RERG|FASN|CXCL10|RAB2A|GEM|RERGL|NOD2|CRABP2
GO:0070851	growth factor receptor binding	molecular_function	0.150786	0.858883	3	53	10	380	IL12A|FGF5|CSF2
GO:0001882	nucleoside binding	molecular_function	0.170507	0.858883	4	53	16	380	RERG|RAB2A|GEM|RERGL
GO:0001883	purine nucleoside binding	molecular_function	0.170507	0.858883	4	53	16	380	RERG|RAB2A|GEM|RERGL
GO:0003924	GTPase activity	molecular_function	0.170507	0.858883	4	53	16	380	RERG|RAB2A|GEM|RERGL
GO:0005525	GTP binding	molecular_function	0.170507	0.858883	4	53	16	380	RERG|RAB2A|GEM|RERGL
GO:0032549	ribonucleoside binding	molecular_function	0.170507	0.858883	4	53	16	380	RERG|RAB2A|GEM|RERGL
GO:0032550	purine ribonucleoside binding	molecular_function	0.170507	0.858883	4	53	16	380	RERG|RAB2A|GEM|RERGL
GO:0008083	growth factor activity	molecular_function	0.177824	0.858883	5	53	22	380	VEGFA|IL12A|FGF5|CSF2|BMP4
GO:0005509	calcium ion binding	molecular_function	0.187582	0.858883	3	53	11	380	SDF4|CAPN1|SPARC
GO:0043167	ion binding	molecular_function	0.188515	0.858883	20	53	120	380	VEGFA|ACTB|SDF4|CAPN1|SPARC|BMPR1B|RERG|FASN|NR1H3|CXCL10|RAB2A|RORA|GEM|RERGL|LOC102168680|CYB5A|HBBC|NOD2|CRABP2|LPO
GO:0019001	guanyl nucleotide binding	molecular_function	0.200748	0.858883	4	53	17	380	RERG|RAB2A|GEM|RERGL
GO:0032561	guanyl ribonucleotide binding	molecular_function	0.200748	0.858883	4	53	17	380	RERG|RAB2A|GEM|RERGL
GO:0003723	RNA binding	molecular_function	0.22646	0.858883	3	53	12	380	EEF1B2|HNRNPK|PPARGC1A
GO:0016462	pyrophosphatase activity	molecular_function	0.232513	0.858883	4	53	18	380	RERG|RAB2A|GEM|RERGL
GO:0016817	hydrolase activity, acting on acid anhydrides	molecular_function	0.232513	0.858883	4	53	18	380	RERG|RAB2A|GEM|RERGL
GO:0016818	hydrolase activity, acting on acid anhydrides, in phosphorus-containing anhydrides	molecular_function	0.232513	0.858883	4	53	18	380	RERG|RAB2A|GEM|RERGL
GO:0017111	nucleoside-triphosphatase activity	molecular_function	0.232513	0.858883	4	53	18	380	RERG|RAB2A|GEM|RERGL
GO:0005102	signaling receptor binding	molecular_function	0.260545	0.858883	11	53	64	380	VEGFA|IL12A|FGF5|CSF2|BMP4|CXCL10|PPARGC1A|CD9|CRSP-1|IL12B|PTHLH
GO:0036094	small molecule binding	molecular_function	0.260545	0.858883	11	53	64	380	ACTB|BMPR1B|RERG|FASN|RAB2A|GEM|RERGL|LOC102168680|HBBC|NOD2|CRABP2
GO:0005125	cytokine activity	molecular_function	0.265471	0.858883	4	53	19	380	IL12A|CSF2|CXCL10|IL12B
GO:0005488	binding	molecular_function	0.286527	0.858883	41	53	278	380	MEF2C|VEGFA|ACTB|SDF4|MAPT|HMOX1|CAPN1|LEF1|IL12A|FGF5|TBC1D7|EEF1B2|CSF2|SPARC|BMP4|BMPR1B|RERG|FASN|KLF13|NR1H3|MYF6|CXCL10|RAB2A|HNRNPK|RORA|FOSB|CXCR3|GEM|RERGL|PPARGC1A|PITX2|CD9|CRSP-1|IL12B|LOC102168680|CYB5A|HBBC|NOD2|PTHLH|CRABP2|LPO
GO:0003676	nucleic acid binding	molecular_function	0.298591	0.858883	11	53	66	380	MEF2C|LEF1|EEF1B2|KLF13|NR1H3|MYF6|HNRNPK|RORA|FOSB|PPARGC1A|PITX2
GO:0030545	receptor regulator activity	molecular_function	0.307891	0.858883	9	53	53	380	VEGFA|IL12A|FGF5|CSF2|BMP4|CXCL10|CRSP-1|IL12B|PTHLH
GO:0048018	receptor ligand activity	molecular_function	0.307891	0.858883	9	53	53	380	VEGFA|IL12A|FGF5|CSF2|BMP4|CXCL10|CRSP-1|IL12B|PTHLH
GO:0097367	carbohydrate derivative binding	molecular_function	0.307891	0.858883	9	53	53	380	VEGFA|ACTB|BMPR1B|RERG|CXCL10|RAB2A|GEM|RERGL|NOD2
GO:0035639	purine ribonucleoside triphosphate binding	molecular_function	0.340386	0.858883	7	53	41	380	ACTB|BMPR1B|RERG|RAB2A|GEM|RERGL|NOD2
GO:0043169	cation binding	molecular_function	0.35854	0.858883	11	53	69	380	SDF4|CAPN1|SPARC|BMPR1B|NR1H3|RORA|GEM|LOC102168680|CYB5A|HBBC|LPO
GO:0046872	metal ion binding	molecular_function	0.35854	0.858883	11	53	69	380	SDF4|CAPN1|SPARC|BMPR1B|NR1H3|RORA|GEM|LOC102168680|CYB5A|HBBC|LPO
GO:0140110	transcription regulator activity	molecular_function	0.358803	0.858883	6	53	35	380	KLF13|NR1H3|RORA|FOSB|PPARGC1A|PITX2
GO:0098772	molecular function regulator	molecular_function	0.377086	0.858883	10	53	63	380	VEGFA|IL12A|FGF5|TBC1D7|CSF2|BMP4|CXCL10|CRSP-1|IL12B|PTHLH
GO:0016740	transferase activity	molecular_function	0.386439	0.858883	6	53	36	380	LOC102174170|ELOVL6|DGAT2|BMPR1B|FASN|ST6GAL1
GO:0017076	purine nucleotide binding	molecular_function	0.391269	0.858883	7	53	43	380	ACTB|BMPR1B|RERG|RAB2A|GEM|RERGL|NOD2
GO:0032553	ribonucleotide binding	molecular_function	0.391269	0.858883	7	53	43	380	ACTB|BMPR1B|RERG|RAB2A|GEM|RERGL|NOD2
GO:0032555	purine ribonucleotide binding	molecular_function	0.391269	0.858883	7	53	43	380	ACTB|BMPR1B|RERG|RAB2A|GEM|RERGL|NOD2
GO:0005515	protein binding	molecular_function	0.416279	0.892026	18	53	121	380	MEF2C|VEGFA|MAPT|HMOX1|LEF1|IL12A|FGF5|TBC1D7|CSF2|BMP4|MYF6|CXCL10|CXCR3|PPARGC1A|CD9|CRSP-1|IL12B|PTHLH
GO:0000166	nucleotide binding	molecular_function	0.442515	0.905145	7	53	45	380	ACTB|BMPR1B|RERG|RAB2A|GEM|RERGL|NOD2
GO:1901265	nucleoside phosphate binding	molecular_function	0.442515	0.905145	7	53	45	380	ACTB|BMPR1B|RERG|RAB2A|GEM|RERGL|NOD2
GO:0008270	zinc ion binding	molecular_function	0.517363	0.92011	2	53	12	380	NR1H3|RORA
GO:0003700	DNA-binding transcription factor activity	molecular_function	0.529064	0.92011	5	53	34	380	KLF13|NR1H3|RORA|FOSB|PITX2
GO:0044877	protein-containing complex binding	molecular_function	0.562924	0.92011	2	53	13	380	SPARC|CD9
GO:0005126	cytokine receptor binding	molecular_function	0.582341	0.92011	3	53	21	380	IL12A|CSF2|CXCL10
GO:0046983	protein dimerization activity	molecular_function	0.582341	0.92011	3	53	21	380	MEF2C|HMOX1|MYF6
GO:0043565	sequence-specific DNA binding	molecular_function	0.585021	0.92011	5	53	36	380	MEF2C|KLF13|NR1H3|RORA|PITX2
GO:0038023	signaling receptor activity	molecular_function	0.600022	0.92011	6	53	44	380	BMPR1B|NR1H3|PTGER2|RORA|CXCR3|IL12B
GO:0000977	RNA polymerase II regulatory region sequence-specific DNA binding	molecular_function	0.605423	0.92011	2	53	14	380	MEF2C|KLF13
GO:0001012	RNA polymerase II regulatory region DNA binding	molecular_function	0.605423	0.92011	2	53	14	380	MEF2C|KLF13
GO:0008144	drug binding	molecular_function	0.61172	0.92011	5	53	37	380	ACTB|BMPR1B|LOC102168680|HBBC|NOD2
GO:0060089	molecular transducer activity	molecular_function	0.624254	0.92011	6	53	45	380	BMPR1B|NR1H3|PTGER2|RORA|CXCR3|IL12B
GO:0016787	hydrolase activity	molecular_function	0.626198	0.92011	8	53	60	380	CFLAR|CAPN1|RERG|FASN|CTSV|RAB2A|GEM|RERGL
GO:0000976	transcription regulatory region sequence-specific DNA binding	molecular_function	0.644814	0.92011	2	53	15	380	MEF2C|KLF13
GO:0001067	regulatory region nucleic acid binding	molecular_function	0.644814	0.92011	2	53	15	380	MEF2C|KLF13
GO:0044212	transcription regulatory region DNA binding	molecular_function	0.644814	0.92011	2	53	15	380	MEF2C|KLF13
GO:1990837	sequence-specific double-stranded DNA binding	molecular_function	0.644814	0.92011	2	53	15	380	MEF2C|KLF13
GO:0000981	DNA-binding transcription factor activity, RNA polymerase II-specific	molecular_function	0.681121	0.92011	2	53	16	380	KLF13|RORA
GO:0003690	double-stranded DNA binding	molecular_function	0.681121	0.92011	2	53	16	380	MEF2C|KLF13
GO:0004930	G protein-coupled receptor activity	molecular_function	0.681121	0.92011	2	53	16	380	PTGER2|CXCR3
GO:0005524	ATP binding	molecular_function	0.706487	0.92011	3	53	25	380	ACTB|BMPR1B|NOD2
GO:0004888	transmembrane signaling receptor activity	molecular_function	0.729439	0.92011	4	53	34	380	BMPR1B|PTGER2|CXCR3|IL12B
GO:0016491	oxidoreductase activity	molecular_function	0.729439	0.92011	4	53	34	380	HMOX1|AKR1B1|FASN|LPO
GO:0008233	peptidase activity	molecular_function	0.732864	0.92011	3	53	26	380	CFLAR|CAPN1|CTSV
GO:0070011	peptidase activity, acting on L-amino acid peptides	molecular_function	0.732864	0.92011	3	53	26	380	CFLAR|CAPN1|CTSV
GO:0005215	transporter activity	molecular_function	0.744835	0.92011	2	53	18	380	SLC14A1|SLC39A3
GO:0022857	transmembrane transporter activity	molecular_function	0.744835	0.92011	2	53	18	380	SLC14A1|SLC39A3
GO:0030554	adenyl nucleotide binding	molecular_function	0.757404	0.92011	3	53	27	380	ACTB|BMPR1B|NOD2
GO:0032559	adenyl ribonucleotide binding	molecular_function	0.757404	0.92011	3	53	27	380	ACTB|BMPR1B|NOD2
GO:0015318	inorganic molecular entity transmembrane transporter activity	molecular_function	0.78165	0.92011	1	53	10	380	SLC39A3
GO:0003824	catalytic activity	molecular_function	0.793061	0.92011	16	53	130	380	CFLAR|LOC102174170|ELOVL6|DGAT2|HMOX1|CAPN1|AKR1B1|BMPR1B|RERG|FASN|CTSV|RAB2A|GEM|RERGL|ST6GAL1|LPO
GO:0004674	protein serine/threonine kinase activity	molecular_function	0.812927	0.92011	1	53	11	380	BMPR1B
GO:0019899	enzyme binding	molecular_function	0.812927	0.92011	1	53	11	380	TBC1D7
GO:0046914	transition metal ion binding	molecular_function	0.820531	0.92011	3	53	30	380	NR1H3|RORA|LOC102168680
GO:0008289	lipid binding	molecular_function	0.839797	0.92011	1	53	12	380	CRABP2
GO:0004175	endopeptidase activity	molecular_function	0.858976	0.92011	2	53	23	380	CFLAR|CAPN1
GO:0005179	hormone activity	molecular_function	0.858976	0.92011	2	53	23	380	CRSP-1|PTHLH
GO:0004672	protein kinase activity	molecular_function	0.86287	0.92011	1	53	13	380	BMPR1B
GO:0005506	iron ion binding	molecular_function	0.86287	0.92011	1	53	13	380	LOC102168680
GO:0016773	phosphotransferase activity, alcohol group as acceptor	molecular_function	0.86287	0.92011	1	53	13	380	BMPR1B
GO:0005198	structural molecule activity	molecular_function	0.882673	0.92011	1	53	14	380	RPLP0
GO:0030234	enzyme regulator activity	molecular_function	0.882673	0.92011	1	53	14	380	TBC1D7
GO:0140096	catalytic activity, acting on a protein	molecular_function	0.894265	0.92011	4	53	44	380	CFLAR|CAPN1|BMPR1B|CTSV
GO:0016301	kinase activity	molecular_function	0.899663	0.92011	1	53	15	380	BMPR1B
GO:0016772	transferase activity, transferring phosphorus-containing groups	molecular_function	0.899663	0.92011	1	53	15	380	BMPR1B
GO:0042802	identical protein binding	molecular_function	0.926721	0.937133	1	53	17	380	HMOX1
GO:0003674	molecular_function	molecular_function	1	1	53	53	380	380	CFLAR|LOC102174170|ELOVL6|MEF2C|ISG15|VEGFA|DGAT2|ACTB|SDF4|MAPT|HMOX1|CAPN1|AKR1B1|LEF1|IL12A|FGF5|TBC1D7|EEF1B2|CSF2|SPARC|BMP4|BMPR1B|SLC14A1|RPLP0|RERG|FASN|CTSV|KLF13|NR1H3|MYF6|CXCL10|RAB2A|HNRNPK|PTGER2|RORA|FOSB|CXCR3|GEM|RERGL|PPARGC1A|PITX2|CD9|ST6GAL1|CRSP-1|IL12B|LOC102168680|CYB5A|HBBC|NOD2|PTHLH|CRABP2|LPO|SLC39A3
