# Supplementary material for: Analysis and Screening of Reproductive Long Non-coding RNAs Through Genome-Wide Analyses of Goat Endometrium During the Pre-attachment Phase
Source: Front Genet. 2020 Oct 23;11:568017. doi: 10.3389/fgene.2020.568017 (PMC7649795; doi:10.3389/fgene.2020.568017)
Supplement: Supplementary file 6 [file Table_6.XLSX]

## Sheet: KEGG_Pathway_result-mRNA
Table. S6 The KEGG pathway analysis of the differential mRNAs
Term	Database	ID	Input number	Background number	P-Value	Corrected P-Value	Input
Influenza A	KEGG PATHWAY	chx05164	18	176	4.31886e-05	0.00290425	102168780|102179937|102172585|102176795|102186893|102173973|102177551|102174051|106503773|102189225|100860873|102190797|102183188|102182240|102190983|102183788|102173335|102188635
Measles	KEGG PATHWAY	chx05162	14	134	0.000243369	0.00755276	102180182|102184859|102172585|106503773|102186893|102177551|102174051|102183788|102181262|102183188|102182240|102190983|102173335|102188635
MAPK signaling pathway	KEGG PATHWAY	chx04010	20	251	0.000386467	0.00866048	102174723|102186601|102170485|102173007|102179782|102174051|102177581|102187163|102176824|102185860|102180321|102180782|102182240|102169602|106503290|102174453|102180333|102190654|102182261|102181262
ECM-receptor interaction	KEGG PATHWAY	chx04512	9	85	0.00278985	0.0290882	102190835|102185463|102171100|102176587|100860959|102179674|102187050|102179198|102174446
Phosphatidylinositol signaling system	KEGG PATHWAY	chx04070	10	103	0.00297736	0.0298	102169343|102180505|102178224|102177551|102188092|102170858|102181541|102190716|102171485|102171561
Acute myeloid leukemia	KEGG PATHWAY	chx05221	7	55	0.00321225	0.0306151	102178465|102173973|102174051|102180102|102177551|102181262|102171993
Small cell lung cancer	KEGG PATHWAY	chx05222	9	88	0.00345117	0.031368	102180182|102190835|102170035|102177551|102174051|102187050|102186543|102181262|102188830
RIG-I-like receptor signaling pathway	KEGG PATHWAY	chx04622	8	74	0.00419741	0.033327	102179035|102183820|106503773|102181262|102183788|100860873|102183188|102169982
Cytosolic DNA-sensing pathway	KEGG PATHWAY	chx04623	7	59	0.00456887	0.0341285	102172585|106503773|102181262|102183788|100860873|102168464|102176795
Phagosome	KEGG PATHWAY	chx04145	13	179	0.00782492	0.0483349	102179937|102184859|102171404|102188814|102172197|102180100|102176587|100860959|102179674|102190225|102181173|102182700|102171561
Calcium signaling pathway	KEGG PATHWAY	chx04020	13	185	0.00998891	0.0553372	102170858|102183812|102169343|102180505|102177581|102187163|102188092|102180347|102190716|102179705|102184187|102185124|102183305
Herpes simplex infection	KEGG PATHWAY	chx05168	14	207	0.0103462	0.0563566	102179937|106503773|102188814|102186893|102173973|102183419|102181262|102168687|102183788|102181173|100861302|102186814|102183188|102190983
Hepatitis C	KEGG PATHWAY	chx05160	10	131	0.0136548	0.0643932	106503773|102186893|102177551|102174051|102168687|102183788|102185782|102181262|102190983|102188583
Lysine degradation	KEGG PATHWAY	chx00310	6	57	0.014003	0.0651153	102185894|102190411|102178316|102170478|102183718|102180119
Staphylococcus aureus infection	KEGG PATHWAY	chx05150	6	61	0.0185318	0.0729547	102179937|102184859|102180100|102183419|102189753|102170693
Platelet activation	KEGG PATHWAY	chx04611	9	119	0.0197243	0.0746344	102170858|102174120|102173007|102180505|102174051|102188092|102180347|102179302|102177551
Focal adhesion	KEGG PATHWAY	chx04510	13	206	0.0213918	0.0767758	102190835|102183402|102170035|102177551|102176587|102174051|102179674|102187050|102181773|102170485|102174446|102176966|102179198
Aldosterone synthesis and secretion	KEGG PATHWAY	chx04925	7	83	0.0231375	0.0787934	102188092|100860869|102180505|102177581|102187163|102169808|102170858
Cell adhesion molecules (CAMs)	KEGG PATHWAY	chx04514	11	165	0.0234832	0.0791686	102179937|102179284|102168238|102188814|102180100|102185782|102173346|102181324|102176934|102189639|102182328
Pathways in cancer	KEGG PATHWAY	chx05200	21	396	0.0235846	0.0792773	102173007|102178465|102180182|102190835|102170035|102186543|102173973|102177551|102180102|102174051|102183027|102187050|102179782|102179302|102175836|102180505|102171993|102169602|102185860|102182261|102181262
Melanoma	KEGG PATHWAY	chx05218	6	68	0.0286885	0.087793	102180182|102179782|102174051|102177551|102185860|102169602
Hematopoietic cell lineage	KEGG PATHWAY	chx04640	7	90	0.03308	0.0939863	102186615|102186601|102180100|102184949|102176587|100860959|102172197
B cell receptor signaling pathway	KEGG PATHWAY	chx04662	6	72	0.035873	0.097484	102186615|102174120|102174051|102177551|102184859|102181262
Insulin signaling pathway	KEGG PATHWAY	chx04910	9	135	0.0381639	0.100133	102173992|102178945|102174051|102177551|102187289|102178739|102174453|100861224|102183305
Tight junction	KEGG PATHWAY	chx04530	9	138	0.0426084	0.104785	102177452|102177493|102174051|102171047|102177371|102185782|102185098|102176966|102190693
Tuberculosis	KEGG PATHWAY	chx05152	11	187	0.0486339	0.110233	102174120|102179937|102184859|102171404|102180100|102174051|102188830|102179302|102183386|102184187|102171561
Platinum drug resistance	KEGG PATHWAY	chx01524	6	79	0.0510237	0.112164	102170035|102183524|102174051|102174170|102177551|102188830
Longevity regulating pathway - multiple species	KEGG PATHWAY	chx04213	5	60	0.053221	0.11384	102182240|102186333|102174051|102171725|102177551
Pertussis	KEGG PATHWAY	chx05133	6	80	0.0534632	0.114019	102180100|102176587|102189753|102170693|102183419|102188583
Toxoplasmosis	KEGG PATHWAY	chx05145	8	123	0.0546663	0.114894	102179937|102190835|102170035|102174051|102177551|102187050|102181262|102182240
Chemical carcinogenesis	KEGG PATHWAY	chx05204	6	81	0.0559723	0.115815	102181105|102174170|102183027|102168381|102179705|102168375
Amoebiasis	KEGG PATHWAY	chx05146	7	103	0.05831	0.117395	102190835|102180100|102180505|102177551|102187050|102186601|102176966
Antigen processing and presentation	KEGG PATHWAY	chx04612	6	82	0.0585512	0.117553	102179937|102183386|102188814|102190225|102181173|102182240
Apoptosis	KEGG PATHWAY	chx04210	9	148	0.0598859	0.118412	102170035|102174051|102177551|102190225|102188092|102170858|102181262|102188830|102173335
ABC transporters	KEGG PATHWAY	chx02010	5	65	0.0688529	0.12477	102181173|102187656|102186159|102170612|102181111
Hippo signaling pathway -multiple species	KEGG PATHWAY	chx04392	3	28	0.0723676	0.126981	106502497|102174550|102188050
Bile secretion	KEGG PATHWAY	chx04976	6	87	0.0724944	0.127058	102186073|102177571|102181111|102174992|102174685|102170612
Fatty acid biosynthesis	KEGG PATHWAY	chx00061	2	13	0.0789263	0.130753	102177304|100861224
Metabolism of xenobiotics by cytochrome P450	KEGG PATHWAY	chx00980	5	69	0.0829928	0.132888	102191547|102174170|102168375|102168381|102181105
Fatty acid metabolism	KEGG PATHWAY	chx01212	4	52	0.0987336	0.139957	102177304|102181987|102181762|100861224
Amino sugar and nucleotide sugar metabolism	KEGG PATHWAY	chx00520	4	53	0.103697	0.141861	102171772|102181720|102184684|102180172
AMPK signaling pathway	KEGG PATHWAY	chx04152	7	120	0.105454	0.142504	102186333|102174051|102177551|102188810|100860959|102178739|100861224
Estrogen signaling pathway	KEGG PATHWAY	chx04915	6	97	0.105559	0.142542	102180505|102174051|102188092|102170858|102177551|102182240
Chronic myeloid leukemia	KEGG PATHWAY	chx05220	5	75	0.106832	0.142997	102177551|102180182|102174051|102182261|102181262
Adherens junction	KEGG PATHWAY	chx04520	5	76	0.1111	0.144467	102180102|102190014|102187289|102185098|102176966
PPAR signaling pathway	KEGG PATHWAY	chx03320	5	76	0.1111	0.144467	102177304|100861279|102187289|100860959|102173729
Inositol phosphate metabolism	KEGG PATHWAY	chx00562	5	76	0.1111	0.144467	102180505|102177551|102190716|102169343|102171561
Fructose and mannose metabolism	KEGG PATHWAY	chx00051	3	35	0.116049	0.14607	102188810|102175765|102187190
Transcriptional misregulation in cancer	KEGG PATHWAY	chx05202	9	172	0.117557	0.146538	102178465|102186601|102185996|102180100|102175267|102173973|102171993|102169983|102180119
PI3K-Akt signaling pathway	KEGG PATHWAY	chx04151	16	351	0.11785	0.146628	102180182|102190835|102174120|102179782|102177551|102171339|102174051|102179674|102187050|102185860|102179198|102169602|102178739|102174446|102176587|102181262
Glycosphingolipid biosynthesis - ganglio series	KEGG PATHWAY	chx00604	2	17	0.118531	0.146836	102181720|102169879
Glycosphingolipid biosynthesis - globo series	KEGG PATHWAY	chx00603	2	17	0.118531	0.146836	102185596|102181720
Hepatitis B	KEGG PATHWAY	chx05161	8	148	0.118843	0.14693	102180182|106503773|102174051|102177551|102183788|102181262|102188830|102183188
Vascular smooth muscle contraction	KEGG PATHWAY	chx04270	7	124	0.118857	0.146934	102183812|102180505|102188092|102170858|102188560|102181773|102179302
HIF-1 signaling pathway	KEGG PATHWAY	chx04066	6	101	0.120646	0.14747	102174051|102177551|102183027|102172488|102172197|102174453
Glucagon signaling pathway	KEGG PATHWAY	chx04922	6	102	0.124577	0.14891	102180505|102174051|102188092|102170858|100861224|102183305
Osteoclast differentiation	KEGG PATHWAY	chx04380	7	127	0.129458	0.150613	102179035|102184859|102174120|102177551|102174051|102181262|102174490
Long-term depression	KEGG PATHWAY	chx04730	4	58	0.130138	0.150844	102188092|102180505|102170858|102183126
Cholinergic synapse	KEGG PATHWAY	chx04725	6	110	0.158174	0.161419	102180505|102174051|102177551|102188092|102170858|102179705
Rap1 signaling pathway	KEGG PATHWAY	chx04015	10	211	0.159054	0.16171	102183812|102180100|102177551|102190014|102174051|102179782|102169602|102185098|102180505|102185860
cAMP signaling pathway	KEGG PATHWAY	chx04024	10	212	0.162216	0.162738	102170612|102177551|102189163|102174051|102180782|102180558|102181111|102185124|102175836|102183812
Synaptic vesicle cycle	KEGG PATHWAY	chx04721	4	64	0.165087	0.163649	102189961|102184538|102182700|102171404
Drug metabolism - other enzymes	KEGG PATHWAY	chx00983	3	42	0.167157	0.164292	102191568|102168465|100860988
Renal cell carcinoma	KEGG PATHWAY	chx05211	4	65	0.171213	0.165521	102177551|102174051|102183027|102183402
Pancreatic cancer	KEGG PATHWAY	chx05212	4	66	0.177417	0.167324	102177551|102180182|102174051|102181262
Carbohydrate digestion and absorption	KEGG PATHWAY	chx04973	3	44	0.182806	0.168821	102177551|102174051|102174685
Fc gamma R-mediated phagocytosis	KEGG PATHWAY	chx04666	5	91	0.184071	0.169164	102177551|102184187|102184859|102174051|102174120
Complement and coagulation cascades	KEGG PATHWAY	chx04610	5	91	0.184071	0.169164	102180100|102189753|102183419|102186615|102170693
Longevity regulating pathway	KEGG PATHWAY	chx04211	5	92	0.189461	0.170586	102178316|102177551|102186333|102174051|102178739
Phospholipase D signaling pathway	KEGG PATHWAY	chx04072	7	143	0.193274	0.171557	102174120|102180505|102174051|102177551|102190560|102171485|102178739
Adipocytokine signaling pathway	KEGG PATHWAY	chx04920	4	70	0.202948	0.173904	102177304|102181262|102174051|100860959
Thyroid hormone synthesis	KEGG PATHWAY	chx04918	4	71	0.209494	0.175401	102188092|102180505|102190361|102170858
Regulation of actin cytoskeleton	KEGG PATHWAY	chx04810	10	226	0.209544	0.175412	102183402|102180100|102176587|102177551|102185860|102179782|102181773|102179302|102169602|102176966
Tryptophan metabolism	KEGG PATHWAY	chx00380	3	48	0.215162	0.176644	102184119|102190411|102173893
Arrhythmogenic right ventricular cardiomyopathy (ARVC)	KEGG PATHWAY	chx05412	4	72	0.2161	0.176844	106503290|102180102|102176587|102176966
Glycosaminoglycan biosynthesis - heparan sulfate / heparin	KEGG PATHWAY	chx00534	2	26	0.219112	0.177481	102172900|102174373
Other glycan degradation	KEGG PATHWAY	chx00511	2	26	0.219112	0.177481	102181720|102190996
Epstein-Barr virus infection	KEGG PATHWAY	chx05169	9	202	0.219968	0.17766	102186615|102178947|102174120|102188814|102174051|102177551|102183788|102181262|102182240
Fatty acid degradation	KEGG PATHWAY	chx00071	3	49	0.223434	0.178372	102177304|102181987|102181105
p53 signaling pathway	KEGG PATHWAY	chx04115	4	74	0.229475	0.179576	102188830|102180182|102186469|102188170
Glycosphingolipid biosynthesis - lacto and neolacto series	KEGG PATHWAY	chx00601	2	27	0.230783	0.17983	102185596|102168916
Pentose phosphate pathway	KEGG PATHWAY	chx00030	2	27	0.230783	0.17983	102175765|102174863
Ether lipid metabolism	KEGG PATHWAY	chx00565	3	50	0.231768	0.18002	102182086|102171250|102172852
Proteoglycans in cancer	KEGG PATHWAY	chx05205	9	206	0.23572	0.180771	102177551|102176587|102174051|102190225|102188092|102170858|102181773|102179302|102170485
Biosynthesis of amino acids	KEGG PATHWAY	chx01230	4	75	0.23624	0.180868	102191174|102190784|102175765|102190411
Arginine and proline metabolism	KEGG PATHWAY	chx00330	3	51	0.240157	0.181591	102190676|102191174|102179448
Pyrimidine metabolism	KEGG PATHWAY	chx00240	5	101	0.240254	0.181609	102169251|102191568|102168465|102190136|102189688
Retrograde endocannabinoid signaling	KEGG PATHWAY	chx04723	5	101	0.240254	0.181609	102185727|102184538|102188092|102170858|102180505
Collecting duct acid secretion	KEGG PATHWAY	chx04966	2	28	0.242491	0.182014	102182700|102171404
Chemokine signaling pathway	KEGG PATHWAY	chx04062	8	181	0.244037	0.18229	102174969|102180505|102174051|102187274|100860873|102185098|102177551|102181262
T cell receptor signaling pathway	KEGG PATHWAY	chx04660	5	103	0.252018	0.183717	102177551|102181262|102174051|102183402|102173007
Endometrial cancer	KEGG PATHWAY	chx05213	3	53	0.257079	0.184586	102177551|102180102|102174051
Oxytocin signaling pathway	KEGG PATHWAY	chx04921	7	157	0.257393	0.184639	102180505|102177551|102188092|102170858|102181773|106503290|102185124
FoxO signaling pathway	KEGG PATHWAY	chx04068	6	131	0.261331	0.185297	102186469|102188170|102181262|102174051|102177551|102173335
Toll-like receptor signaling pathway	KEGG PATHWAY	chx04620	5	105	0.263921	0.185721	102174051|102181262|100860873|106503773|102177551
Non-small cell lung cancer	KEGG PATHWAY	chx05223	3	55	0.274154	0.187336	102177551|102180182|102174051
Glutathione metabolism	KEGG PATHWAY	chx00480	3	55	0.274154	0.187336	102180237|102174170|102190676
Spliceosome	KEGG PATHWAY	chx03040	6	136	0.288187	0.189405	102171199|102173272|100861302|102182240|102169864|102171482
Regulation of lipolysis in adipocytes	KEGG PATHWAY	chx04923	3	57	0.291341	0.189848	102177551|102174051|100861279
TNF signaling pathway	KEGG PATHWAY	chx04668	5	110	0.294191	0.190242	102174051|102172181|102181262|100860873|102177551
VEGF signaling pathway	KEGG PATHWAY	chx04370	3	58	0.299963	0.191023	102177551|102184187|102174051
Propanoate metabolism	KEGG PATHWAY	chx00640	2	33	0.301146	0.19118	102178542|100861224
Progesterone-mediated oocyte maturation	KEGG PATHWAY	chx04914	4	85	0.305953	0.191808	102174051|102186469|102188170|102177551
HTLV-I infection	KEGG PATHWAY	chx05166	11	280	0.307961	0.192065	100860919|102179937|102186601|102188814|102170035|102177551|102171339|102174051|102181262|102170659|102183991
Apoptosis - multiple species	KEGG PATHWAY	chx04215	2	34	0.312818	0.192678	102188830|102170035
Prostate cancer	KEGG PATHWAY	chx05215	4	86	0.313067	0.192709	102177551|102180102|102174051|102181262
Alzheimer's disease	KEGG PATHWAY	chx05010	7	169	0.316523	0.193135	102170314|102184949|102188092|102170858|102180505|102188830|102179296
Carbon metabolism	KEGG PATHWAY	chx01200	5	114	0.318811	0.193413	102190784|100860863|102182523|102175765|102174863
Legionellosis	KEGG PATHWAY	chx05134	3	61	0.325889	0.194253	102180100|102182240|102188830
Ras signaling pathway	KEGG PATHWAY	chx04014	9	228	0.32831	0.194534	100860919|102183402|102173007|102179782|102177551|102174051|102185860|102169602|102181262
Viral carcinogenesis	KEGG PATHWAY	chx05203	9	228	0.32831	0.194534	102180182|102178947|106503773|102188814|102177551|100861302|102186814|102176966|102174120
Alanine, aspartate and glutamate metabolism	KEGG PATHWAY	chx00250	2	36	0.336025	0.195406	102168601|102176861
Pentose and glucuronate interconversions	KEGG PATHWAY	chx00040	2	36	0.336025	0.195406	102171772|102187190
NF-kappa B signaling pathway	KEGG PATHWAY	chx04064	4	90	0.341642	0.196021	102181262|102174120|102170035|102183788
Long-term potentiation	KEGG PATHWAY	chx04720	3	63	0.343175	0.196186	102188092|102180505|102170858
African trypanosomiasis	KEGG PATHWAY	chx05143	2	37	0.347543	0.19665	102180505|102184119
Salivary secretion	KEGG PATHWAY	chx04970	4	91	0.348802	0.196782	102188092|102180505|102184534|102170858
Natural killer cell mediated cytotoxicity	KEGG PATHWAY	chx04650	5	119	0.3499	0.196897	102177708|102173335|102177551|102174120|102185735
Glioma	KEGG PATHWAY	chx05214	3	64	0.351806	0.197094	102177551|102180182|102174051
Colorectal cancer	KEGG PATHWAY	chx05210	3	64	0.351806	0.197094	102177551|102180102|102174051
Fc epsilon RI signaling pathway	KEGG PATHWAY	chx04664	3	65	0.360424	0.198401	102177551|102174051|102174120
Axon guidance	KEGG PATHWAY	chx04360	7	180	0.372587	0.20017	102174785|102183402|102177551|102173388|102186352|102179302|102170660
Rheumatoid arthritis	KEGG PATHWAY	chx05323	4	95	0.377437	0.200852	102182700|102179937|102171404|102190225
Circadian entrainment	KEGG PATHWAY	chx04713	4	95	0.377437	0.200852	102188092|102180505|102177581|102187163
Renin secretion	KEGG PATHWAY	chx04924	3	67	0.377604	0.200875	102188092|102180505|102170858
Dopaminergic synapse	KEGG PATHWAY	chx04728	5	124	0.381137	0.201363	102188092|102188541|102170858|102174051|102180505
Nicotine addiction	KEGG PATHWAY	chx05033	2	40	0.381663	0.201436	102185727|102179705
Pancreatic secretion	KEGG PATHWAY	chx04972	4	96	0.384582	0.201833	102188092|102180505|102177571|102170858
mTOR signaling pathway	KEGG PATHWAY	chx04150	6	154	0.388227	0.202324	102186333|102174051|102182700|102181262|102177551|102178739
Pyruvate metabolism	KEGG PATHWAY	chx00620	2	42	0.403983	0.205628	100860863|100861224
Cell cycle	KEGG PATHWAY	chx04110	5	128	0.406095	0.20606	102179887|102169983|102186469|102180182|102188170
Type II diabetes mellitus	KEGG PATHWAY	chx04930	2	44	0.42591	0.20998	102177551|102187163
Glycerophospholipid metabolism	KEGG PATHWAY	chx00564	4	102	0.427167	0.210221	102171508|102171485|102171250|102182086
Choline metabolism in cancer	KEGG PATHWAY	chx05231	4	102	0.427167	0.210221	102174051|102171485|102178739|102177551
Aminoacyl-tRNA biosynthesis	KEGG PATHWAY	chx00970	2	45	0.436714	0.212025	102190826|102169284
AGE-RAGE signaling pathway in diabetic complications	KEGG PATHWAY	chx04933	4	104	0.441205	0.212856	102177551|102174051|102169343|102180505
Gastric acid secretion	KEGG PATHWAY	chx04971	3	75	0.445077	0.213565	102188092|102180505|102170858
Mineral absorption	KEGG PATHWAY	chx04978	2	46	0.447407	0.213988	102172488|102174685
Inflammatory mediator regulation of TRP channels	KEGG PATHWAY	chx04750	4	105	0.448186	0.214129	102188092|102180505|102177551|102170858
Vasopressin-regulated water reabsorption	KEGG PATHWAY	chx04962	2	47	0.457985	0.215874	102187922|102186073
Hedgehog signaling pathway	KEGG PATHWAY	chx04340	2	47	0.457985	0.215874	102190361|102175836
Glycine, serine and threonine metabolism	KEGG PATHWAY	chx00260	2	47	0.457985	0.215874	100861387|102190784
Insulin resistance	KEGG PATHWAY	chx04931	4	107	0.462064	0.216586	102177551|102174051|100860959|102173729
Chagas disease (American trypanosomiasis)	KEGG PATHWAY	chx05142	4	108	0.468957	0.217773	102177551|102181262|102174051|102180505
Ubiquitin mediated proteolysis	KEGG PATHWAY	chx04120	5	140	0.479833	0.219601	102173973|102176743|102168669|102170035|102186543
Systemic lupus erythematosus	KEGG PATHWAY	chx05322	5	141	0.485853	0.22059	102183419|102189753|102179937|102170693|102176966
Glutamatergic synapse	KEGG PATHWAY	chx04724	4	111	0.489435	0.221171	102188092|102180505|102170858|102190560
Serotonergic synapse	KEGG PATHWAY	chx04726	4	111	0.489435	0.221171	102185727|102180505|102188092|102170858
Steroid hormone biosynthesis	KEGG PATHWAY	chx00140	3	81	0.493725	0.22186	100860869|102168375|102187504
Malaria	KEGG PATHWAY	chx05144	2	52	0.509043	0.224258	100860959|102179674
N-Glycan biosynthesis	KEGG PATHWAY	chx00510	2	52	0.509043	0.224258	102171012|102177532
Intestinal immune network for IgA production	KEGG PATHWAY	chx04672	2	52	0.509043	0.224258	102179937|102176714
Thyroid hormone signaling pathway	KEGG PATHWAY	chx04919	4	116	0.522811	0.226334	102177551|102174051|102169343|102180505
Basal cell carcinoma	KEGG PATHWAY	chx05217	2	55	0.53813	0.228561	102180102|102175836
Graft-versus-host disease	KEGG PATHWAY	chx05332	2	55	0.53813	0.228561	102179937|102188814
Sphingolipid signaling pathway	KEGG PATHWAY	chx04071	4	119	0.542328	0.229157	102177551|102184187|102174051|102180505
Gap junction	KEGG PATHWAY	chx04540	3	88	0.547659	0.229905	102188092|102180505|102170858
ErbB signaling pathway	KEGG PATHWAY	chx04012	3	88	0.547659	0.229905	102177551|102174051|102183402
Prolactin signaling pathway	KEGG PATHWAY	chx04917	3	88	0.547659	0.229905	102177551|102174051|102188583
Leukocyte transendothelial migration	KEGG PATHWAY	chx04670	4	120	0.548742	0.230056	102180100|102185782|102177551|102176966
Hippo signaling pathway	KEGG PATHWAY	chx04390	5	153	0.555891	0.231041	102180102|106502497|102174550|102185098|102188050
Endocytosis	KEGG PATHWAY	chx04144	9	280	0.557156	0.231213	102188814|102173973|102188541|102190389|102172197|102185098|102176644|102182240|102179498
GnRH signaling pathway	KEGG PATHWAY	chx04912	3	91	0.569718	0.233376	102188092|102180505|102170858
Allograft rejection	KEGG PATHWAY	chx05330	2	59	0.575023	0.234273	102179937|102188814
Protein digestion and absorption	KEGG PATHWAY	chx04974	4	130	0.610146	0.239975	102184949|102170840|102175866|102191492
Lysosome	KEGG PATHWAY	chx04142	4	131	0.615997	0.240886	102181720|102182749|102190225|102171404
Huntington's disease	KEGG PATHWAY	chx05016	6	197	0.616517	0.240967	102187922|102180505|102188092|102180782|102188830|102179296
Neuroactive ligand-receptor interaction	KEGG PATHWAY	chx04080	9	295	0.617947	0.241188	102177571|102183812|102185727|102179705|102180347|102185098|102190560|102185124|102190743
cGMP-PKG signaling pathway	KEGG PATHWAY	chx04022	5	165	0.620891	0.241641	102188092|102177551|102170858|102174051|102180505
Drug metabolism - cytochrome P450	KEGG PATHWAY	chx00982	2	65	0.626241	0.242458	102174170|102181105
Central carbon metabolism in cancer	KEGG PATHWAY	chx05230	2	65	0.626241	0.242458	102177551|102174051
Type I diabetes mellitus	KEGG PATHWAY	chx04940	2	65	0.626241	0.242458	102179937|102188814
Oxidative phosphorylation	KEGG PATHWAY	chx00190	4	134	0.633217	0.24351	102182700|102179296|102171404|102172639
Ovarian steroidogenesis	KEGG PATHWAY	chx04913	2	66	0.634296	0.243671	100860869|102187504
Glycerolipid metabolism	KEGG PATHWAY	chx00561	2	66	0.634296	0.243671	102171485|102187190
Protein processing in endoplasmic reticulum	KEGG PATHWAY	chx04141	5	170	0.646241	0.245737	102182240|102168669|102182641|100861354|102171725
Inflammatory bowel disease (IBD)	KEGG PATHWAY	chx05321	2	68	0.649997	0.246378	100860876|102179937
Cytokine-cytokine receptor interaction	KEGG PATHWAY	chx04060	7	240	0.660669	0.248177	102186601|102174969|102178497|102187274|100860873|102173335|102176275
Glycolysis / Gluconeogenesis	KEGG PATHWAY	chx00010	2	70	0.665158	0.248924	102175765|102181105
Autoimmune thyroid disease	KEGG PATHWAY	chx05320	2	71	0.672538	0.25014	102179937|102188814
Retinol metabolism	KEGG PATHWAY	chx00830	2	72	0.679785	0.25132	102175265|102181105
Parkinson's disease	KEGG PATHWAY	chx05012	4	143	0.681815	0.251648	102176743|102188830|102183812|102179296
Cardiac muscle contraction	KEGG PATHWAY	chx04260	2	74	0.693886	0.253575	106503290|102179296
Adrenergic signaling in cardiomyocytes	KEGG PATHWAY	chx04261	4	147	0.70191	0.254835	106503290|102180505|102174051|102177551
Leishmaniasis	KEGG PATHWAY	chx05140	2	76	0.70747	0.255699	102180100|102179937
RNA degradation	KEGG PATHWAY	chx03018	2	76	0.70747	0.255699	102190136|102168232
Viral myocarditis	KEGG PATHWAY	chx05416	2	77	0.714071	0.256714	102179937|102188814
Hypertrophic cardiomyopathy (HCM)	KEGG PATHWAY	chx05410	2	80	0.733128	0.260278	106503290|102176587
Neurotrophin signaling pathway	KEGG PATHWAY	chx04722	3	118	0.736345	0.260871	102174051|102180782|102177551
TGF-beta signaling pathway	KEGG PATHWAY	chx04350	2	82	0.745224	0.262495	100860914|102176275
EGFR tyrosine kinase inhibitor resistance	KEGG PATHWAY	chx01521	2	84	0.756846	0.264592	102177551|102174051
Dilated cardiomyopathy	KEGG PATHWAY	chx05414	2	85	0.762484	0.265598	106503290|102176587
Bacterial invasion of epithelial cells	KEGG PATHWAY	chx05100	2	85	0.762484	0.265598	102176587|102177551
GABAergic synapse	KEGG PATHWAY	chx04727	2	87	0.77342	0.26834	102185727|102171285
Morphine addiction	KEGG PATHWAY	chx05032	2	91	0.793978	0.273522	102185727|102180558
Salmonella infection	KEGG PATHWAY	chx05132	2	93	0.803626	0.275928	102170806|102170485
Jak-STAT signaling pathway	KEGG PATHWAY	chx04630	4	172	0.806794	0.276715	102177551|102174051|102178497|102186543
Purine metabolism	KEGG PATHWAY	chx00230	4	176	0.820426	0.280081	102171067|102169251|102190136|102180558
Endocrine resistance	KEGG PATHWAY	chx01522	2	97	0.821725	0.2804	102177551|102174051
Arachidonic acid metabolism	KEGG PATHWAY	chx00590	2	97	0.821725	0.2804	102171250|102187504
Melanogenesis	KEGG PATHWAY	chx04916	2	98	0.826009	0.28145	102180505|102180102
Wnt signaling pathway	KEGG PATHWAY	chx04310	3	141	0.834108	0.283428	102180505|102180102|102176122
Signaling pathways regulating pluripotency of stem cells	KEGG PATHWAY	chx04550	3	143	0.840921	0.285083	102177551|102174051|102176275
Non-alcoholic fatty liver disease (NAFLD)	KEGG PATHWAY	chx04932	3	148	0.856902	0.288935	102177551|102174051|102179296
Oocyte meiosis	KEGG PATHWAY	chx04114	2	109	0.867358	0.291434	102188092|102170858
MicroRNAs in cancer	KEGG PATHWAY	chx05206	5	238	0.882343	0.294983	100861302|102176587|102179198|102174446|102180182
RNA transport	KEGG PATHWAY	chx03013	3	169	0.909617	0.301354	102171645|102168232|102181841
Ribosome	KEGG PATHWAY	chx03010	3	211	0.966003	0.314165	100860903|102186409|106503296
Alcoholism	KEGG PATHWAY	chx05034	2	177	0.977822	0.316791	102180782|102183812

## Sheet: KEGG_Pathway_result-co-located
Table. S6 The KEGG pathway analysis of the co-located genes of differential lncRNAs
Term	Database	ID	Input number	Background number	P-Value	Corrected P-Value	Input
Retinol metabolism	KEGG PATHWAY	chx00830	7	72	0.000636829	0.0474297	102181105|102177329|102187632|102173975|102180835|102177153|102173738
Tyrosine metabolism	KEGG PATHWAY	chx00350	5	44	0.00203429	0.0659546	102177153|102180835|102187632|102181105|102173738
Glycolysis / Gluconeogenesis	KEGG PATHWAY	chx00010	6	70	0.00279144	0.0693002	102168742|102181105|102186091|102180835|102177153|102173738
Nicotinate and nicotinamide metabolism	KEGG PATHWAY	chx00760	4	32	0.00420515	0.0770643	102176963|102187340|102176691|102187632
Chemical carcinogenesis	KEGG PATHWAY	chx05204	6	81	0.00544874	0.0811621	102181105|102177329|102182368|102180835|102177153|102173738
Drug metabolism - cytochrome P450	KEGG PATHWAY	chx00982	5	65	0.00943699	0.115324	102177153|102180835|102187632|102181105|102173738
Lysosome	KEGG PATHWAY	chx04142	7	131	0.0142063	0.142914	102180951|102186995|102175240|102191322|102191183|102169934|102175798
Fatty acid degradation	KEGG PATHWAY	chx00071	4	49	0.0163802	0.152495	102177153|102173738|102181105|102180835
Cytokine-cytokine receptor interaction	KEGG PATHWAY	chx04060	9	240	0.0420792	0.27277	102187231|102186601|102191790|100860873|102191364|102187851|102188086|102173335|102187309
Metabolism of xenobiotics by cytochrome P450	KEGG PATHWAY	chx00980	4	69	0.0458708	0.284596	102177153|102173738|102181105|102180835
Selenocompound metabolism	KEGG PATHWAY	chx00450	2	17	0.047142	0.288337	102182368|102175921
Gastric acid secretion	KEGG PATHWAY	chx04971	4	75	0.0582129	0.316926	102179807|102187248|102186886|102182147
Antigen processing and presentation	KEGG PATHWAY	chx04612	4	82	0.0746219	0.349362	102168267|102168547|102191183|102188814
Protein export	KEGG PATHWAY	chx03060	2	24	0.0824237	0.361796	102188706|100861334
HTLV-I infection	KEGG PATHWAY	chx05166	9	280	0.0882616	0.37013	102187231|102186601|102188814|102171147|102184724|102185866|102190677|102172040|102191364
Phototransduction	KEGG PATHWAY	chx04744	2	26	0.093623	0.377154	102187070|102187248
Osteoclast differentiation	KEGG PATHWAY	chx04380	5	127	0.0975988	0.382015	102172040|102187231|102191322|102191364|102171147
RNA transport	KEGG PATHWAY	chx03013	6	169	0.105643	0.391054	102175516|102179684|102169754|102180698|102172964|102182083
FoxO signaling pathway	KEGG PATHWAY	chx04068	5	131	0.107256	0.392749	102191364|102186154|102173335|102178036|102168742
MAPK signaling pathway	KEGG PATHWAY	chx04010	8	251	0.107678	0.393187	102178396|102187231|102186601|102171147|102180321|106503290|102190316|102191364
Jak-STAT signaling pathway	KEGG PATHWAY	chx04630	6	172	0.112123	0.397651	102186154|102181087|102187632|102185866|102191790|102188086
Galactose metabolism	KEGG PATHWAY	chx00052	2	31	0.123305	0.410116	102186091|102175798
Chemokine signaling pathway	KEGG PATHWAY	chx04062	6	181	0.132732	0.419479	102186154|102184810|102187070|100860873|102187851|102187309
Hypertrophic cardiomyopathy (HCM)	KEGG PATHWAY	chx05410	3	80	0.197341	0.464939	106503290|102179435|102191364
Dilated cardiomyopathy	KEGG PATHWAY	chx05414	3	85	0.221227	0.476391	106503290|102179435|102191364
Hedgehog signaling pathway	KEGG PATHWAY	chx04340	2	47	0.228295	0.479411	102190361|102187048
Tryptophan metabolism	KEGG PATHWAY	chx00380	2	48	0.235117	0.482188	102182368|102187632
Prolactin signaling pathway	KEGG PATHWAY	chx04917	3	88	0.235826	0.482469	102186154|102181087|102185866
Hematopoietic cell lineage	KEGG PATHWAY	chx04640	3	90	0.245651	0.486228	102187231|102186601|102191790
Fanconi anemia pathway	KEGG PATHWAY	chx03460	2	53	0.269345	0.494362	102186595|102173121
Rheumatoid arthritis	KEGG PATHWAY	chx05323	3	95	0.270468	0.494719	102186995|102191322|102191364
Circadian entrainment	KEGG PATHWAY	chx04713	3	95	0.270468	0.494719	102187070|102187248|102178971
Calcium signaling pathway	KEGG PATHWAY	chx04020	5	185	0.273663	0.495719	102187248|102186886|102184259|102184810|102182147
Ubiquitin mediated proteolysis	KEGG PATHWAY	chx04120	4	140	0.274879	0.496095	102170756|102173121|102181617|102180822
Acute myeloid leukemia	KEGG PATHWAY	chx05221	2	55	0.283043	0.498547	102186154|102185866
Valine, leucine and isoleucine degradation	KEGG PATHWAY	chx00280	2	55	0.283043	0.498547	102171539|102187632
Basal cell carcinoma	KEGG PATHWAY	chx05217	2	55	0.283043	0.498547	102187048|102184724
Pyrimidine metabolism	KEGG PATHWAY	chx00240	3	101	0.30058	0.503436	102176963|102189688|102176691
Hepatitis B	KEGG PATHWAY	chx05161	4	148	0.307862	0.505328	102191364|102186154|102185866|102184810
Cytosolic DNA-sensing pathway	KEGG PATHWAY	chx04623	2	59	0.310352	0.505958	100860873|102168464
Amoebiasis	KEGG PATHWAY	chx05146	3	103	0.310663	0.506035	102187231|102186601|102191364
Phosphatidylinositol signaling system	KEGG PATHWAY	chx04070	3	103	0.310663	0.506035	102177240|102183460|102187248
AGE-RAGE signaling pathway in diabetic complications	KEGG PATHWAY	chx04933	3	104	0.315708	0.507283	102186154|102191364|102185866
Toll-like receptor signaling pathway	KEGG PATHWAY	chx04620	3	105	0.320755	0.508498	100860873|102187309|102187851
Colorectal cancer	KEGG PATHWAY	chx05210	2	64	0.344166	0.513733	102184724|102191364
Synaptic vesicle cycle	KEGG PATHWAY	chx04721	2	64	0.344166	0.513733	102171292|102186995
Type I diabetes mellitus	KEGG PATHWAY	chx04940	2	65	0.350869	0.515121	102188814|102171032
Pancreatic cancer	KEGG PATHWAY	chx05212	2	66	0.357548	0.51646	102186154|102191364
Inflammatory bowel disease (IBD)	KEGG PATHWAY	chx05321	2	68	0.370829	0.518997	102186154|102191364
cAMP signaling pathway	KEGG PATHWAY	chx04024	5	212	0.371104	0.519048	102187048|102187248|102184857|102173610|102180240
Adipocytokine signaling pathway	KEGG PATHWAY	chx04920	2	70	0.384	0.521362	102186154|102168742
Natural killer cell mediated cytotoxicity	KEGG PATHWAY	chx04650	3	119	0.391107	0.52258	102173335|102185735|102184810
Cardiac muscle contraction	KEGG PATHWAY	chx04260	2	74	0.409972	0.525634	106503290|102179435
Chronic myeloid leukemia	KEGG PATHWAY	chx05220	2	75	0.416382	0.526616	102191364|102185866
RNA degradation	KEGG PATHWAY	chx03018	2	76	0.422756	0.527567	102171001|102186091
Purine metabolism	KEGG PATHWAY	chx00230	4	176	0.42451	0.527824	102176963|102170737|102176691|102173660
Ribosome biogenesis in eukaryotes	KEGG PATHWAY	chx03008	2	79	0.44166	0.530243	102185595|102179684
Pertussis	KEGG PATHWAY	chx05133	2	80	0.447886	0.531081	102187248|102181884
Steroid hormone biosynthesis	KEGG PATHWAY	chx00140	2	81	0.454072	0.531893	102169696|102177329
Measles	KEGG PATHWAY	chx05162	3	134	0.464283	0.533191	102186154|102173335|102185866
Pathways in cancer	KEGG PATHWAY	chx05200	8	396	0.468714	0.533739	102178396|102186154|102179435|102187048|102187070|102184724|102185866|102191364
Insulin signaling pathway	KEGG PATHWAY	chx04910	3	135	0.469033	0.533778	102187248|102187349|102168742
Spliceosome	KEGG PATHWAY	chx03040	3	136	0.473763	0.534351	102173920|102175470|102175516
Neuroactive ligand-receptor interaction	KEGG PATHWAY	chx04080	6	295	0.48079	0.535185	102169905|102186886|102184857|102190560|102173610|102184259
PI3K-Akt signaling pathway	KEGG PATHWAY	chx04151	7	351	0.490565	0.536309	102178396|102168742|102187070|102191790|102180406|102173121|102188580
Signaling pathways regulating pluripotency of stem cells	KEGG PATHWAY	chx04550	3	143	0.506314	0.538038	102186154|102184724|102188086
NF-kappa B signaling pathway	KEGG PATHWAY	chx04064	2	90	0.507887	0.538205	102187231|102171147
GnRH signaling pathway	KEGG PATHWAY	chx04912	2	91	0.51365	0.538811	102187248|102184810
Salivary secretion	KEGG PATHWAY	chx04970	2	91	0.51365	0.538811	102187248|102184534
mRNA surveillance pathway	KEGG PATHWAY	chx03015	2	91	0.51365	0.538811	102175516|102171898
Morphine addiction	KEGG PATHWAY	chx05032	2	91	0.51365	0.538811	102187070|102173660
Adrenergic signaling in cardiomyocytes	KEGG PATHWAY	chx04261	3	147	0.52444	0.542488	106503290|102187248|102179435
Endocrine resistance	KEGG PATHWAY	chx01522	2	97	0.547282	0.550811	102184186|102174250
Rap1 signaling pathway	KEGG PATHWAY	chx04015	4	211	0.561919	0.555912	102178396|102187248|102180406|102178670
Oxytocin signaling pathway	KEGG PATHWAY	chx04921	3	157	0.568095	0.558012	106503290|102187248|102182147
HIF-1 signaling pathway	KEGG PATHWAY	chx04066	2	101	0.568784	0.558245	102186154|102180406
Glucagon signaling pathway	KEGG PATHWAY	chx04922	2	102	0.574043	0.560513	102187248|102168742
Inflammatory mediator regulation of TRP channels	KEGG PATHWAY	chx04750	2	105	0.589539	0.567064	102187231|102187248
Insulin resistance	KEGG PATHWAY	chx04931	2	107	0.599634	0.571228	102186154|102168742
Regulation of actin cytoskeleton	KEGG PATHWAY	chx04810	4	226	0.615116	0.577459	102178396|102190345|102184724|102182147
Glutamatergic synapse	KEGG PATHWAY	chx04724	2	111	0.619263	0.579098	102187070|102190560
Serotonergic synapse	KEGG PATHWAY	chx04726	2	111	0.619263	0.579098	102187070|102184857
Protein processing in endoplasmic reticulum	KEGG PATHWAY	chx04141	3	170	0.621015	0.579787	102168717|102174894|102181328
Ras signaling pathway	KEGG PATHWAY	chx04014	4	228	0.621899	0.580133	102178396|102187070|102187248|102180406
Viral carcinogenesis	KEGG PATHWAY	chx05203	4	228	0.621899	0.580133	102186154|102185866|102188814|102188086
Influenza A	KEGG PATHWAY	chx05164	3	176	0.643904	0.588578	102173335|100860873|102190797
Axon guidance	KEGG PATHWAY	chx04360	3	180	0.658612	0.594036	102182313|102187048|102186908
AMPK signaling pathway	KEGG PATHWAY	chx04152	2	120	0.660701	0.5948	102186091|102168742
Toxoplasmosis	KEGG PATHWAY	chx05145	2	123	0.673686	0.599482	102186154|102191364
Dopaminergic synapse	KEGG PATHWAY	chx04728	2	124	0.677924	0.600986	102187070|102187248
Vascular smooth muscle contraction	KEGG PATHWAY	chx04270	2	124	0.677924	0.600986	102187248|102182147
Tuberculosis	KEGG PATHWAY	chx05152	3	187	0.683288	0.602875	102187248|102186995|102191364
Protein digestion and absorption	KEGG PATHWAY	chx04974	2	130	0.702417	0.609466	102188580|102175866
Hepatitis C	KEGG PATHWAY	chx05160	2	131	0.706346	0.610793	102186154|102168687
Epstein-Barr virus infection	KEGG PATHWAY	chx05169	3	202	0.731637	0.619123	102186154|102188814|102171147
Tight junction	KEGG PATHWAY	chx04530	2	138	0.732648	0.619448	102182649|102178670
Wnt signaling pathway	KEGG PATHWAY	chx04310	2	141	0.743294	0.622843	102172040|102184724
Proteoglycans in cancer	KEGG PATHWAY	chx05205	3	206	0.743506	0.62291	102187048|102186154|102191364
Herpes simplex infection	KEGG PATHWAY	chx05168	3	207	0.746407	0.623824	102168687|102188814|102178971
Phospholipase D signaling pathway	KEGG PATHWAY	chx04072	2	143	0.750188	0.625009	102184810|102190560
Hippo signaling pathway	KEGG PATHWAY	chx04390	2	153	0.782314	0.634784	102184724|102191364
cGMP-PKG signaling pathway	KEGG PATHWAY	chx04022	2	165	0.816037	0.644512	102187248|102182147
MicroRNAs in cancer	KEGG PATHWAY	chx05206	3	238	0.823943	0.646718	102173121|102184724|102186154
Alcoholism	KEGG PATHWAY	chx05034	2	177	0.845016	0.652466	102187070|102187248
Phagosome	KEGG PATHWAY	chx04145	2	179	0.849423	0.653645	102186995|102188814
Endocytosis	KEGG PATHWAY	chx04144	3	280	0.896088	0.665651	102175260|102191364|102188814
Focal adhesion	KEGG PATHWAY	chx04510	2	206	0.898704	0.666299	102188580|102182147
Ribosome	KEGG PATHWAY	chx03010	2	211	0.905997	0.668094	102182362|102180238

## Sheet: KEGG_Pathway_result-co-expressi
Table. S6 The KEGG pathway analysis of the co-expression genes of differential lncRNAs
Term	Database	ID	Input number	Background number	P-Value	Corrected P-Value	Input
Axon guidance	KEGG PATHWAY	chx04360	109	180	0.000238243	0.013237	102187927|102183402|102182313|102180375|102181217|102184349|102171022|102181196|102182257|100860765|102173438|102175934|100860973|102177680|102173041|102176919|102186668|102182890|102177814|102190819|102179156|102169556|102185042|102178060|102177028|102182014|102187644|102173812|102181171|102184366|102191321|102170660|102178126|102187092|102188824|102172519|102172758|102186251|102187819|102176762…
Proteasome	KEGG PATHWAY	chx03050	39	45	0.000262793	0.013237	102187430|102180165|102189234|102173623|102181749|102183547|102191527|102175796|102168353|102181192|102184096|102176558|102190150|102184530|102186449|102174773|102180902|102176996|102186623|102172642|102191015|102178323|102182415|102182039|102187178|102175024|102188113|102176723|102173481|102187958|102187906|102185511|102190237|102181449|100860840|102187246|102180674|102190848|102179390
Focal adhesion	KEGG PATHWAY	chx04510	120	206	0.000373603	0.013237	102183402|102182645|102185423|102181217|102171022|102173438|100860973|102178574|100860971|102181692|102181695|102174330|102176919|102191742|102186668|102182890|102177814|102173485|102181773|102170125|102170485|102185042|102169643|102190652|102168934|102178060|102170408|102183372|102178669|102175583|102174007|102189677|102189099|102189153|102176601|102181980|102169650|102172114|102190641|102175280…
Pathways in cancer	KEGG PATHWAY	chx05200	201	396	0.00153131	0.033614	102191581|102182645|102178142|102180102|102185423|102188243|102190430|102188350|102178060|102184349|102173163|102171022|102169895|102182921|100860765|102180182|102180684|102179898|102186040|102189040|102181692|102185858|102170135|102189170|102184363|102178465|102180077|102169259|102191742|102170009|102188011|102177814|102185469|102173438|102172948|102173485|102169556|102173952|102185042|102182261…
Rap1 signaling pathway	KEGG PATHWAY	chx04015	117	211	0.00163046	0.034661	102190820|102180100|102190430|102178145|102189175|102178060|102179482|102171226|102185051|100860765|102173438|102178670|102184511|102184510|102177682|102185858|102174330|102186145|102191742|102186668|102182890|102178783|102185042|102168934|102174007|102187531|102180926|102189099|102189153|102187410|102173818|102189798|100861303|102184366|102170135|102189950|102172114|102181179|102187491|102178126…
Epstein-Barr virus infection	KEGG PATHWAY	chx05169	110	202	0.00337162	0.0493707	102176908|102191581|102174120|102183249|102185423|102188243|102175136|102190237|100861361|102169543|102173163|102181192|102168905|102178947|102179898|102181113|102185917|102180584|102187430|102172473|102177369|102181474|102188492|102182657|102188395|100861003|102185161|102180277|102185042|102188959|102185511|102170408|102188814|102176782|102186416|102185190|102180674|102180926|102186695|102177432…
Ras signaling pathway	KEGG PATHWAY	chx04014	121	228	0.00417093	0.0534406	102183402|102186081|102174087|102181217|102184349|102171226|102185051|102169300|102173438|100860973|102189040|102176919|102186140|102186668|106502450|102178783|102185042|102168934|102170408|102174434|102174007|102189677|102179823|102187531|102189099|102187410|102189312|100861013|102180416|102184478|100861303|102184177|102170135|102172114|102178126|100860957|102189826|102179782|102172519|102185873…
Viral carcinogenesis	KEGG PATHWAY	chx05203	121	228	0.00417093	0.0534406	102189179|102178477|102174120|102185423|102188243|102190237|100861361|102191581|102190231|102173163|102169650|102169300|102180182|102168905|102178947|102179898|102185917|102188889|102180587|102177689|102177369|102170846|102181436|102186668|102182890|102182657|102183745|102185042|102177031|102188814|102176782|102180845|102188086|102187736|106503503|106503502|102184079|102177869|102178318|100861302…
mTOR signaling pathway	KEGG PATHWAY	chx04150	86	154	0.00537567	0.0579572	102174547|102188244|102173910|102184058|102175933|102181518|102172472|102169259|102186668|102177816|102180272|102172948|102185042|102186053|102175724|102175725|102188083|102172180|102182700|100861151|102177945|102172114|102190310|102169483|102188824|102184673|102172519|102172758|102182675|102185891|102176768|102181269|102187819|102181262|102182366|102184413|102181338|102173968|102186040|102174051…
TNF signaling pathway	KEGG PATHWAY	chx04668	65	110	0.00577957	0.059167	102175177|102186065|102180634|102186040|102169919|102177551|102185423|102188243|102170644|102169658|102185184|100861208|102185051|100861343|102190310|102185072|102190798|102188824|102171742|102172719|102179734|102183893|102181113|102174051|102172107|102184510|102191054|100860873|102186424|102172758|102177031|102170135|102187405|102171591|102170809|102173256|102173967|102187521|102169516|102182774…
Regulation of actin cytoskeleton	KEGG PATHWAY	chx04810	118	226	0.00673752	0.0616004	102187022|102183402|102182645|102187843|102181217|102171226|102171022|102173438|102177056|102186040|100860973|102181692|102181695|102187707|102174330|102176919|102186668|102182890|102177814|102181773|102179302|102185042|102184374|102172668|102168934|102178060|102190516|102174007|102180100|102173015|102187531|102177435|102168557|102185175|102184366|102170135|102172116|102190641|102187491|102188824…
Toxoplasmosis	KEGG PATHWAY	chx05145	70	123	0.0081596	0.0643848	102189356|102177432|102170035|102183249|102189170|102169919|102190745|102178060|106503587|102186145|102174776|102191269|102170135|102171575|102190835|102190310|102182846|100860765|102168376|102186442|102187356|102188824|102173997|102172719|100860742|102187374|102186040|102174051|102185412|100860813|102184510|102188986|102182774|102172758|102180664|100861293|102187405|102171591|102173256|102179937…
PI3K-Akt signaling pathway	KEGG PATHWAY	chx04151	172	351	0.00877594	0.0653679	102174120|102168742|102182645|102186081|102187843|102190431|102180890|102178060|100861365|102171226|102185051|102169650|102184058|102169656|102180182|102171671|102179898|102189040|100860971|102172864|102181695|102177369|102178739|102186668|102182657|102171339|102177814|102183745|102189826|106502450|102180277|102185042|102169643|102190652|100861318|102168934|102183372|102178669|102174007|102170971…
Apoptosis	KEGG PATHWAY	chx04210	81	148	0.00967349	0.0666174	102178700|102171367|102177846|102176598|102186040|102170562|102177551|102185423|102188830|102188387|100861133|102187902|102185042|102180077|102175959|100860786|102183677|100861343|102176309|102190310|102185072|102183569|102178045|102173256|102188824|102172107|102173997|102174051|102190225|102190798|102170135|106504021|102172519|102176892|102182774|102172758|102183684|102177031|102186627|102179831…
MAPK signaling pathway	KEGG PATHWAY	chx04010	127	251	0.0107103	0.0678449	102191581|102185423|102171226|102187231|102177056|102187310|102182803|102179404|102172327|102184510|102191054|102181436|102174330|102176919|102186668|102177581|102178150|102185161|102176824|102170485|106503290|102190654|102182261|102174723|102170408|102172584|102182602|102174007|102187530|102187531|102180926|102184079|102191439|102179332|102183919|102187163|102188387|102185175|102184366|102190316…
Bacterial invasion of epithelial cells	KEGG PATHWAY	chx05100	51	85	0.0108535	0.0679992	102174330|102182645|100860749|102183442|102170135|102178060|102172116|102190179|102168332|102181028|102189492|102189847|102173438|102191742|102184676|102176451|102177814|102182890|102185872|102172758|102173323|102178097|102179831|102170926|102175009|102190402|102182223|102179970|102176587|102176581|102186298|102170843|102185042|102184353|102181186|102170108|102177259|102189730|102189719|102177551…
Chemokine signaling pathway	KEGG PATHWAY	chx04062	95	181	0.0124833	0.069543	102189170|102171471|102171022|100860765|102177564|102173438|102189040|102181692|100860874|100860873|102185858|102186081|102174330|102186668|102182890|102177814|106502450|102169556|102190717|102185042|102190301|102168936|102187225|102188811|102173357|102183977|102189677|102184810|102189312|102188650|102183500|102189798|102170135|102172114|102173628|102175889|102188824|102189417|102172519|102169966…
Alcoholism	KEGG PATHWAY	chx05034	93	177	0.0130572	0.0700082	102186081|102190430|102191614|100860765|102171671|106502044|102189040|102180587|102188251|102186145|102186668|102183745|102185049|102168830|100860866|102180845|102182848|102172519|102189677|102187736|106503501|106503503|106503502|102179849|102177869|102178318|102189312|102189798|102172226|102180554|102185072|102172954|102188824|102173026|106502450|102175200|102180254|102181263|102171353|102180782…
Osteoclast differentiation	KEGG PATHWAY	chx04380	70	127	0.0136419	0.0704476	102188484|102184859|102186065|102174120|102175057|102170356|106501822|102185423|102176770|102176291|102185042|106503587|102191581|102185051|102190231|102170135|102182602|102190310|102182846|102184554|102171746|102173256|102187231|102188824|102172719|102191269|102175938|100860839|102186040|102174051|102184510|102169516|102184033|102186356|102172758|102189170|102171591|102179035|100860896|102188492…
Influenza A	KEGG PATHWAY	chx05164	92	176	0.0148203	0.0712414	102181113|102189170|102185423|102190231|102171575|102184510|102183809|102180832|100860873|102180664|102179937|102181474|102188492|102170774|102190745|102185042|102190301|102170408|102172585|102191823|102172509|102175606|102180926|102175057|102186893|102187165|102170135|102183188|102190310|102173256|102188824|102176795|100860813|102186540|102172758|102179831|102190797|102173973|102182774|102175262…
ErbB signaling pathway	KEGG PATHWAY	chx04012	51	88	0.0169975	0.0724521	102185462|102183402|102186040|102180167|102185423|102184950|102181217|102185177|102184154|102170135|102172114|102176363|102188824|102180601|102179898|102170356|102189995|102174051|100860973|100860904|102172519|102172758|102180661|102170926|102174330|102182675|102176919|102187521|102186668|102182890|102179970|102177814|102180890|102176762|102173448|100861297|102185042|102182565|102186140|102175934…
Gap junction	KEGG PATHWAY	chx04540	51	88	0.0169975	0.0724521	102184232|102177846|102187802|102186040|102190430|102174268|100861361|102184154|102172952|102189950|102191242|102172114|100860765|102178674|102180890|102188824|102177328|102170356|102172519|102169966|102185858|102181148|102180534|102184900|102182753|102187765|102186668|102182890|102180505|102184768|102178426|102168651|102185469|102189798|102176404|102178119|102178409|102168934|102178667|102170427…
Amino sugar and nucleotide sugar metabolism	KEGG PATHWAY	chx00520	34	53	0.0174317	0.0726615	102182403|102189150|102175034|102186611|102181448|102181720|102182884|102183563|102185360|102170886|102168356|102175855|102171581|102178496|102172736|102188457|102177249|102184907|102184684|102187399|102180172|102172661|102181993|102171772|102175965|102173959|102189736|102171423|102177552|102180808|102172896|102175455|102188203|102170656
Peroxisome	KEGG PATHWAY	chx04146	48	82	0.0178167	0.0728396	102190821|102184764|102178596|102180774|102171089|102186732|102180132|102169216|102183446|102174892|106503123|102177304|102177866|100860742|102177205|102168824|102181759|102170966|102184963|102187466|102179287|102185588|102182450|102172312|102176815|102190002|102184210|102190777|102185694|102184310|102189489|102191256|102187896|102179598|102185397|102170570|102172142|102185531|102178561|102189771…
p53 signaling pathway	KEGG PATHWAY	chx04115	44	74	0.0188715	0.0732941	102191026|102169919|102191635|102183420|102190744|100861361|102176068|100860751|102169650|102173102|102180182|102186469|102179898|102173163|102181998|100860838|102184881|100860971|102170610|102175063|102183684|102177031|102185891|102188170|102173997|102185371|102178683|102182525|102171356|102188830|102171367|102184180|102178054|102190001|102178489|102190323|102185672|102172832|102184424|102169375…
Fc gamma R-mediated phagocytosis	KEGG PATHWAY	chx04666	52	91	0.0192431	0.0734436	102180632|102176802|102184859|102187022|102174120|102186592|102180225|102170587|102171364|102176291|102189153|102190179|102171472|102170135|102172116|102172114|102174434|102175716|102177564|102173438|102188824|102174079|102186040|102174051|102184639|102177680|102183977|102186356|102172758|102178924|102174330|102182675|102187521|102190427|102180890|102178783|102168201|100861297|102185042|102184187…
Serotonergic synapse	KEGG PATHWAY	chx04726	61	111	0.0209856	0.0740808	102187263|102186040|102189312|102190572|102190515|102190430|102178145|102172933|102186145|102186997|102168441|102190485|102189950|102172114|100860765|102178536|102178674|102180890|102188824|102191798|102183127|102185838|102189040|102172519|102169966|102180722|102185870|106502450|102188148|100861292|102169726|102186081|102188708|102177932|102184338|102186668|102184867|102180505|102184768|102169002…
Platinum drug resistance	KEGG PATHWAY	chx01524	46	79	0.0212928	0.0741833	102183524|102175171|102170035|102186040|106503993|102169919|102181726|102171367|102188830|102173702|102173163|102173121|102173474|102188824|102173997|102179898|102180187|102190016|102185621|102174051|102172730|102172758|102177031|102170135|102180077|102187521|102181124|102174170|102185021|102175063|102173485|102170562|102173952|102185042|102180684|102188973|102188913|102178383|102189813|102177551…
Neurotrophin signaling pathway	KEGG PATHWAY	chx04722	64	118	0.0222286	0.0744798	102185689|102184858|102173438|102177432|100862660|102184079|102189217|102184795|102185423|102180223|102180534|102184154|102171471|102170135|102171575|102190980|102185072|102170949|102188824|102175934|102170356|102169819|102186040|102169329|102184510|102191054|102189012|102182774|102172758|102177369|100860904|102170926|102176930|102169397|102187521|102174051|102188012|102179970|102176363|102176762…
Tuberculosis	KEGG PATHWAY	chx05152	95	187	0.0226199	0.0745971	102186320|102178477|102174120|102183403|102180100|102189170|102171575|102172107|100860932|102175934|102177056|102184510|102181518|102180664|102185698|102186356|102179937|102169397|102188986|102182890|102183747|102179302|102190745|102188959|102184187|102171562|102171561|102170408|102171404|102190023|102172509|102185753|102180926|102177432|102177433|102184478|102190310|102188824|102185560|100860813…
Prostate cancer	KEGG PATHWAY	chx05215	49	86	0.023319	0.0747978	102186065|102186040|102170356|102180102|102170135|102174268|102184232|102184154|102173163|102169650|102183893|102185072|102176363|102188824|102191742|102179898|102181392|100860838|102174051|102185672|102172519|102186169|102172758|102171591|102174007|102185891|102187521|102186668|102181262|102183745|102168651|102180282|102183886|102185042|102173736|102168934|102169137|102174829|100860751|102177551…
Sphingolipid signaling pathway	KEGG PATHWAY	chx04071	64	119	0.024998	0.0752377	102183323|102169526|102186040|102168313|102179963|102184072|102185175|102171557|100861365|102170135|102189950|102171022|102170747|102190310|102171633|100860765|102177770|102181802|102173438|102174737|102178736|102180585|102182533|102189571|102174051|102184510|102181692|106504021|102172519|102169966|102172114|102182774|102172758|102185891|102187521|102186668|102180505|102184583|102183481|102180890…
Aminoacyl-tRNA biosynthesis	KEGG PATHWAY	chx00970	29	45	0.0256274	0.075389	102179148|102190826|102179742|102187861|102171023|102187362|102178168|102183922|102178730|102170371|102175915|102183845|102169284|102177266|102178192|102169537|102181366|102180155|102170283|102183828|102171889|102174910|100861378|102171179|102170188|102177555|102182835|102169856|102174367
Choline metabolism in cancer	KEGG PATHWAY	chx05231	56	102	0.0263775	0.0755605	102181375|102186592|102170356|102185423|102174268|102182422|102184232|102184154|102176295|102184151|102170135|102172114|102181489|102173438|102188824|102174853|102190427|100860911|102174079|102187410|102174051|102189576|102172519|102177282|102183908|102172758|102186040|102174007|102175100|102182675|102187521|102186668|102182774|102176748|102180890|102168651|102172666|102172822|100861297|102185042…
Dopaminergic synapse	KEGG PATHWAY	chx04728	66	124	0.0267898	0.075651	102179849|102180634|102186065|102169526|100861281|102184033|102189312|102186081|102190515|102190430|102176770|102184400|102171557|100861365|102180696|102189950|102172114|102182533|102185072|100860765|102176363|102171671|102175934|102183893|102174051|102189040|102184510|102185850|102169966|102168441|102182774|106502450|100861292|102190164|102186145|102175105|102187521|102180505|102184256|102170971…
Glioma	KEGG PATHWAY	chx05214	38	64	0.0279554	0.0758935	102186040|102170356|102170135|102174268|102184232|102184154|102173163|102169650|102172114|102174007|102180182|102188824|102175934|102179898|100860838|102174051|102172519|102186169|102172758|102170926|102185891|102187521|102186668|102180890|102176762|102185007|102183886|102185042|102172164|102184426|102177551|102185715|102173256|100860904|100860902|102189677|102185926|102174360
AMPK signaling pathway	KEGG PATHWAY	chx04152	64	120	0.0280361	0.0759097	102181338|100861286|102184858|102173968|102169526|102168742|102188251|102174051|102170135|102189316|102168229|102183446|102173497|102180027|102171557|100861365|100861151|100861301|100860763|102169650|102182533|100861224|102189604|102185744|102183003|102172719|102182788|102183893|100860838|100860958|102187210|102173125|102189380|102173026|102172758|102178739|100861297|102182675|102186333|102168996…
NF-kappa B signaling pathway	KEGG PATHWAY	chx04064	50	90	0.0298929	0.0762577	102175177|102191581|102177432|102174120|102170035|102183249|102188243|102186320|102175136|102169658|102181625|100860786|102171575|102170884|102190310|102172114|102171746|102187231|102180684|102171742|102172719|102177056|102181113|102185543|102184639|106503905|102189744|102187405|102171591|102181262|102183788|102170774|102173485|102169556|102173952|102182930|102191104|102190482|102180880|102169137…
Proteoglycans in cancer	KEGG PATHWAY	chx05205	102	206	0.0299476	0.0762674	102186321|102182645|102178060|102173163|102171022|102184058|102169655|102173438|102175934|102179898|102184510|102181692|102187707|102170135|102169259|102191742|102186668|102182890|102177814|102190225|102172948|102181773|102179302|102170485|102185042|102172668|102175724|102180926|102180167|102168332|102168557|102184366|102177945|102172114|102176393|102170949|100860957|102172519|102185873|102172758…
Carbon metabolism	KEGG PATHWAY	chx01200	61	114	0.0300125	0.0762788	102182403|102184694|102190784|102179922|102174205|102169810|102189176|102178128|102190648|102174892|102169772|102184057|102168356|102188964|102172956|102190495|102176533|102178731|102171124|102173475|102181903|102185725|100860881|102176699|102189150|102173681|102187548|102174691|102174863|102171980|102187016|102173368|100860872|102187618|102185744|102184953|102189736|102174799|102191627|102182523…
Small cell lung cancer	KEGG PATHWAY	chx05222	49	88	0.030511	0.0763648	102170035|102182645|102173952|102188243|102190364|102178060|102188830|102170135|102169650|102168376|102180182|102180684|102171742|102173997|100860742|102174051|102177814|102186543|102186169|102172758|102171591|102190835|102185891|102187521|102170009|102176661|102190083|102181262|102177440|102181635|102173485|102183886|102169137|102185042|102187050|102185499|102186530|102185672|102183372|102182975…
Phagosome	KEGG PATHWAY	chx04145	90	179	0.030679	0.0763932	102178477|102178475|102180100|102187358|102175838|102171570|102173438|102168905|102175938|102177056|102185917|102181518|102180664|102185698|102184900|102179937|102183747|102190225|102179221|102190652|102171561|102178060|102171404|102188814|102178700|102176782|102188569|102182700|102173946|102181173|102184478|102173624|102172952|102169483|100860958|100860959|100860813|102172197|102174547|102179831…
EGFR tyrosine kinase inhibitor resistance	KEGG PATHWAY	chx01521	47	84	0.031773	0.0765714	102184232|102184058|102186040|102170356|102174268|102185177|102184154|102170135|102173448|102182846|102174007|102176363|100860957|100860836|102187310|102184413|100860838|102174051|102172519|102172114|102182565|102172758|102170926|102182675|102185891|102187521|102186668|102182890|102179970|102180890|102168651|102188824|100861297|102185042|102180684|102181186|102168934|102184426|102177551|102173256…
Renal cell carcinoma	KEGG PATHWAY	chx05211	38	65	0.0325787	0.0766955	102174330|102183402|102186040|102177551|102185423|102183027|102181217|102184232|102184154|102170135|102188964|102191264|102182921|102173438|100860957|102174051|100860973|102189459|102172519|102170356|102172758|102176930|102176919|102187521|102186668|102179970|102180230|102188824|102184164|102185042|102181186|102177271|102174701|102173256|100860904|102185926|102180827|102174360
Central carbon metabolism in cancer	KEGG PATHWAY	chx05230	38	65	0.0325787	0.0766955	102182403|102185689|102186040|102170135|102184953|102168356|102180282|102181661|102169167|102188907|102178731|102171124|102188824|102187310|102176550|102174051|102172519|102172758|102186251|102173256|102185891|102187521|102186668|102188116|102168710|102185042|102181186|102190144|102189736|102172584|102174007|102184426|102177551|102186985|102174381|102170938|100860904|100860902
Adherens junction	KEGG PATHWAY	chx04520	43	76	0.0343874	0.0769541	102186040|102180102|102187289|102190193|102182890|102180282|106502495|102179802|102184374|102188824|102172719|102190014|102190939|102172535|102188455|102186231|102188740|102173248|102172399|102191742|102178744|102183255|102190427|102168996|102173438|102190163|102173736|102172668|102181186|102171560|102178569|102178667|102179673|102190345|102179831|102188466|102180719|102185098|100860901|102175136…
Glutathione metabolism	KEGG PATHWAY	chx00480	33	55	0.0351045	0.0770497	102175171|106503993|102173702|102173102|102184631|102190016|102190033|102185621|102189416|102185371|102189518|102184023|102190911|102175220|102189207|102180237|102174170|102182996|102185021|102182731|102188950|102190676|102190002|102188913|102187188|102178383|102170247|102189813|100860758|100860867|102180650|102176986|102189370
cGMP-PKG signaling pathway	KEGG PATHWAY	chx04022	83	165	0.0363486	0.0772071	102184858|102189153|102186065|102183561|102174260|102186040|102177551|102174163|102174144|102185469|102176770|102184787|102185781|102182602|102173700|102169770|102170135|102189950|102171022|102190641|102183893|102185072|100860765|102175860|102187815|102188824|102186447|102180634|102177328|102182788|102176579|102187374|102184033|102174051|102172164|102186866|102181692|102186276|102187577|102181980…
Hedgehog signaling pathway	KEGG PATHWAY	chx04340	29	47	0.0367972	0.0772614	102184871|102189276|102187802|102187048|102178142|102168427|102186950|102189937|102178293|102169650|102188797|102175836|102180576|102190596|102188923|102176363|102189417|102188094|102187079|102183823|102188011|102170381|102178402|102181496|102179616|102170201|102190361|102181468|102186433
Cysteine and methionine metabolism	KEGG PATHWAY	chx00270	29	47	0.0367972	0.0772614	102176828|102186899|102183203|102190884|102190230|102179544|102170704|102172599|102176699|100860870|100861294|102187618|102182228|102187342|102176585|102175022|102186149|102181302|100861063|102178360|102190676|102172231|102174799|102168850|102177312|102170247|102191788|102184667|102186305
Melanoma	KEGG PATHWAY	chx05218	39	68	0.0370873	0.0772958	102186040|102178454|102171226|102174268|102184232|102179273|102173163|102169650|102180182|102188824|102179898|102179782|100860838|102174051|102172519|102186169|102172758|102170135|102185891|102187521|102186668|102168651|102180282|102179261|102183886|102187531|102185042|102181186|102188850|102168934|102185860|102184426|102173423|102177551|102173256|100860904|102174007|102169602|102174360
Phospholipase D signaling pathway	KEGG PATHWAY	chx04072	73	143	0.0383523	0.0778551	102181375|102174120|102183908|102186592|102168313|102170356|102174163|102170113|102190430|102174268|102184232|102184154|102183611|102184511|102184366|102170135|102187410|102174434|102174007|102171633|102187491|102189492|102180890|102188824|102190402|102174853|102178739|100860912|102170580|102174051|102173625|102172519|102185873|102169966|102177282|102180505|102172758|102185858|102170926|102186040…
Wnt signaling pathway	KEGG PATHWAY	chx04310	72	141	0.0392988	0.0782549	102184871|102189276|102181524|102184033|102191141|102178141|102185423|102173591|102176770|102175136|102190163|102182602|102182554|102176068|102177945|102169650|102180281|102172114|102180576|102176363|102170565|102170375|102172719|102169344|102180890|102181692|102180102|102169966|102182774|102170921|102189748|102177509|102173064|102187079|106504040|102169259|102176768|102191742|102178446|102180505…
Pyruvate metabolism	KEGG PATHWAY	chx00620	26	42	0.0451385	0.0804198	102184694|102179922|102168742|102184955|102168710|102184953|102169772|102188964|102172956|102181744|102183324|102170543|102176699|100861224|102187548|100860870|102171980|102178731|102179952|102189084|102174799|102178360|100860863|102176249|102185099|102172747
Insulin resistance	KEGG PATHWAY	chx04931	56	107	0.0472341	0.0810896	102181338|102184858|102175034|102168742|102174051|102183893|102173729|100860959|102179540|100861288|102171471|100861301|102186065|102170884|102190310|102172114|102185666|102176363|102183003|102172839|100860958|102187210|102179406|102180727|102172625|102177551|102172758|102170135|100861393|102187711|102182675|102185891|102187521|102182774|102168996|102179952|102183745|100861042|102185042|102190047…
B cell receptor signaling pathway	KEGG PATHWAY	chx04662	40	72	0.0479095	0.0812952	102176802|102184859|102174120|102178892|100860811|102185423|102176770|102184154|102170135|102172114|102190608|102176363|102188824|102186040|102174051|102184639|102172519|102184033|102186356|102170356|102172758|100860904|102171591|102178924|102187521|102186668|102181262|102173438|102180277|102185042|102172864|102186615|102178569|102169137|102188180|102177551|102176204|102173256|102182602|102191104
T cell receptor signaling pathway	KEGG PATHWAY	chx04660	54	103	0.0495884	0.0817862	102188484|102176802|102183402|102186040|102173490|102173007|102179142|102185423|100860746|102176770|102181217|102184154|102184733|100861208|102182602|102170884|102173900|102184554|102171746|102176363|102188824|102187521|102189995|102179425|102184033|102174051|100860973|102184510|102172519|102170356|102172758|102170135|102171591|102176919|102188034|102191154|102180601|102186668|102181262|102190711…
Endocytosis	KEGG PATHWAY	chx04144	131	280	0.050149	0.081944	102187431|102187027|102190536|102183080|102171300|102179163|102173163|102178775|102177184|102169656|102179565|102173286|102185917|102180584|102180871|102175046|102186668|102182890|102181071|100861076|102179498|102188811|102172584|102178660|102176782|102174434|102174007|102174047|102174535|102186673|102187642|102188223|102180167|102170753|102189316|102183500|102168642|102178006|102184478|100861303…
HTLV-I infection	KEGG PATHWAY	chx05166	131	280	0.050149	0.081944	102191581|102183249|102185423|102191340|102174589|102169650|102191504|102169656|102187231|102168905|102179898|102168820|102181113|102185917|102180584|102177689|102180664|102179937|102169259|102188986|102191742|102186668|102171339|102190711|102190745|102185042|102184180|102170324|102188814|102175724|102176782|102186416|102176546|102188083|102174007|102168976|102187530|102177435|102186065|102170035…
Arginine and proline metabolism	KEGG PATHWAY	chx00330	30	51	0.0504478	0.082027	102177774|102188107|102191174|102171613|102171672|102170543|102169129|100860742|102190033|102179448|102179910|102176898|102183273|102182228|102173994|102176603|102181733|102182731|102180115|100861063|102184631|102190676|102168850|102171870|102169371|102184628|102182692|102183713|106503387|102189116
Pyrimidine metabolism	KEGG PATHWAY	chx00240	53	101	0.0508115	0.0821269	102189125|102183758|100861114|102175324|102176923|102174167|102175015|102191546|102183651|102190767|102188253|102168465|102173899|102174488|102175795|102191568|102190491|102171208|102173102|102190038|102176691|102190136|102185977|102188042|102188647|102174589|102170944|102187332|102177074|102189416|102188661|102182068|102172473|102181553|102189688|102183534|102183821|102178449|102190080|102185371…
Colorectal cancer	KEGG PATHWAY	chx05210	36	64	0.0521381	0.0824813	102177435|102187410|102174051|102180102|102185423|102181726|102170135|102169650|102173474|102188824|102173997|102170375|102186040|102191742|102172519|102172730|102188455|102172758|102177031|102180077|102187521|102182774|102184724|102176363|102173438|102185042|102173736|102180348|102178569|102170408|102177551|102173256|100860904|100860901|102174360|102174681
Transcriptional misregulation in cancer	KEGG PATHWAY	chx05202	84	172	0.0549666	0.083189	100860838|102185882|102188043|102183249|102180100|102180554|102188002|102174268|102181046|102169983|102182848|102180351|100861303|100861208|102168469|102186601|102182513|102173725|102178462|102169723|102184226|102190077|102169300|102175267|102186446|100860835|102173163|100860911|102177056|102176494|102188350|102179135|102168994|106502564|102175893|102179898|102177285|102178465|102184760|100861008…
Hepatitis C	KEGG PATHWAY	chx05160	66	131	0.0553383	0.0832775	102175057|102172421|106503773|102178475|102186893|102174051|102189170|102186657|100861133|102185782|102190231|102170135|102182013|102190983|102185575|102190310|102182846|102182828|102176363|102188824|102171742|102176608|102179898|102170356|102170379|102186040|100860811|102168687|102184510|102183809|102172519|102177551|102172758|102182533|102171591|102181474|102188492|102187521|102186668|102189208…
Fructose and mannose metabolism	KEGG PATHWAY	chx00051	22	35	0.0560812	0.0834513	102182403|102168356|102169167|102185744|102187190|102178496|102172736|102189736|102188457|102187016|102173368|102186213|102168433|102170656|102173959|102190144|102188810|102171830|102184448|102180808|102175765|102188203
Primary immunodeficiency	KEGG PATHWAY	chx05340	22	35	0.0560812	0.0834513	102183249|102173490|102180638|102181173|102184733|102169656|102171746|102171809|102176896|102189385|102171591|102184942|102191154|102190711|102170124|102171562|102185753|102182818|102176204|102172509|102191104|102180277
Herpes simplex infection	KEGG PATHWAY	chx05168	99	207	0.0565144	0.0835509	102189276|102189170|102185423|102188243|102175136|100861361|102190231|102176537|102168905|102185917|102180584|102183809|106503905|102180664|102179937|102181474|102188492|102170774|102185161|102190745|102190301|102170779|102169495|102190656|102170408|102188814|102191823|102176782|102175057|102186893|102177735|102188387|102181173|100861302|102186814|102183188|102190310|102185560|100860813|102185971…
Circadian rhythm	KEGG PATHWAY	chx04710	20	31	0.0568171	0.0836197	102187079|102184871|102189276|102186065|102175105|102187802|102184410|102180727|102178971|102173685|100860876|100860875|100861305|100861301|102184351|102178645|102183085|102181338|102169495|102180576
Measles	KEGG PATHWAY	chx05162	67	134	0.059277	0.0841568	102175057|102184859|102177432|106503773|102186893|102189170|102191440|102190983|100861133|102171367|102169659|102187405|102190231|100860751|102171575|102169650|102170884|102185575|102182846|102169656|102180182|102169209|102172719|102191269|102183188|102174051|102185672|102183809|102186356|102172758|100861293|102170135|102179142|102181474|102188492|102191154|102187521|102189208|102175025|102175262…
Amphetamine addiction	KEGG PATHWAY	chx05031	36	65	0.05972	0.0842495	102179849|102186065|102191614|102180634|102184033|102185423|102190430|102176770|102182602|102180696|102172114|102183893|102185072|102180890|102171671|102175934|100860839|102185850|100861292|102190515|102183745|102176762|102185007|102180115|102189798|102169726|102172164|102174829|102168830|102169371|100860866|102185715|102187453|102181789|102171480|102180824
RNA degradation	KEGG PATHWAY	chx03018	41	76	0.0604582	0.0844014	102176865|102181605|102178026|102168232|102183421|102179210|102188849|102183049|102170071|102171027|102171479|102190136|102178391|102178949|100861579|102177569|102174401|102187134|102182161|102174691|102175719|102187789|102179875|102168992|100861238|102171352|102187847|102190144|102191783|102171526|102175534|102171399|102188509|102176722|102169374|102184918|102189039|102175881|102191498|102175883…
Toll-like receptor signaling pathway	KEGG PATHWAY	chx04620	54	105	0.0614194	0.0845945	102175057|102186320|102177432|106503773|102183249|102169919|102189170|102185423|102181154|102181474|100861260|102170135|102171575|102173438|102188824|102171742|102172719|102177056|102186040|102174051|102184510|100860932|102183809|100860873|102172758|100861293|102187405|102171591|102169516|102173967|102184760|102187521|102177495|102189208|102182774|102181262|102170774|102185161|102187851|102191552…
ECM-receptor interaction	KEGG PATHWAY	chx04512	45	85	0.0618114	0.0846718	102186321|102185463|102182645|102182426|102190364|102178060|102172966|102180190|102171100|102168376|102190652|102188539|100860743|102170540|102169403|100860958|100860959|100860971|102170928|102181695|102175890|102174446|102185499|102190835|102176661|102176587|102190083|102177440|102178403|102169839|102178401|102169643|102187050|102186825|102186530|102171074|102183372|102171155|100860805|102183190…
Type II diabetes mellitus	KEGG PATHWAY	chx04930	26	44	0.0631686	0.084933	102182403|102184858|102186040|102187163|106503587|102171471|102168441|102170135|102168356|102173125|102178731|102183003|102187548|102172758|102185938|100860902|102182774|102168996|102189736|102188824|102185042|100861292|102170408|102177551|102173256|102187711
Aldosterone synthesis and secretion	KEGG PATHWAY	chx04925	44	83	0.0633521	0.0849676	102186065|102180634|102178475|102187163|102190430|102189798|102189950|102172114|102183893|102185072|102174671|102180890|102171671|102186447|102175934|102177328|102170858|102170586|102169808|102169966|102180505|102185858|106502632|102174163|102187294|102185318|102168659|102174216|102177581|102184768|102183745|102176762|102185007|102185469|102171809|100861292|102185438|100860869|102172164|102174829…
Aldosterone-regulated sodium reabsorption	KEGG PATHWAY	chx04960	23	38	0.0661996	0.0854829	102184858|102169260|102186040|102183447|102172834|102169542|102183561|102170135|102172114|102180890|102188824|102170194|102190031|100860838|102172519|102172758|102176607|102168996|102170104|102185042|102190744|102177551|102173256
Basal cell carcinoma	KEGG PATHWAY	chx05217	31	55	0.0666207	0.0855559	102177435|102187048|102178142|102180102|102178293|102177945|100860789|102180281|102175836|102176363|102170375|102170921|102169259|102176768|102191742|102178446|102187819|102188011|102184724|102182009|102178402|102172948|102173736|102170201|102180348|102170617|102171665|102175724|102181468|102188083|100860901
Alanine, aspartate and glutamate metabolism	KEGG PATHWAY	chx00250	22	36	0.0671105	0.0856398	102179728|102176828|102175034|102176752|102176861|102186899|102168601|102183203|102190665|100861058|102188907|102171672|102173681|100860879|102188116|102179779|102178306|102186940|100861063|102185692|102168850|102182791
Apoptosis - multiple species	KEGG PATHWAY	chx04215	21	34	0.0679488	0.0857809	102170408|102180077|102170035|102173997|102190728|102170562|102186627|102181963|102169919|102171367|102177031|102175063|102173485|102190168|102182774|102188830|100861343|102173952|102180684|102190310|102174681
Estrogen signaling pathway	KEGG PATHWAY	chx04915	50	97	0.0679885	0.0857875	102186065|102180634|102186040|102170356|102185412|102185423|102190430|102189798|102189950|102184154|102171471|102170135|102168469|102183893|102185072|100860765|102171413|102188824|102186689|102185462|100860911|102174051|102172519|102169966|102172758|102185858|106503626|102170926|102186145|102187521|102186668|102182890|102180505|102184768|102183745|102185469|102185007|102171671|102185042|102172164…
Endocrine resistance	KEGG PATHWAY	chx01522	50	97	0.0679885	0.0857875	102185462|102180396|102170356|102185423|102190430|102189798|102184154|102173163|102168469|102169650|102188824|102179898|100860911|100860838|102174051|102184510|102172519|102186169|102172758|102185858|106503626|102170135|102170926|102186040|102182675|102189202|102187521|102186668|102182890|102182774|102177814|102176958|102185469|102179593|100861297|102183886|102185042|102169723|102170408|100860823…
Fanconi anemia pathway	KEGG PATHWAY	chx03460	30	53	0.0680519	0.0857981	102186595|102170292|102182173|102176822|102189712|102181726|102177474|102190511|106503585|100861267|102173121|102172715|102171925|102177525|102186622|102187448|102185473|102182417|102181124|102186061|102187818|102181335|102182367|102178489|102170426|102184786|102171813|102189528|102175192|102178856
Viral myocarditis	KEGG PATHWAY	chx05416	41	77	0.0682182	0.0858256	102189356|102183267|102186326|102183249|102179142|102169919|102190745|102169753|102184349|102180699|102169650|102172138|102169305|102186442|102173438|102168905|102173997|102181113|100860749|100860813|102185917|102180584|102174655|102188986|102180664|102177031|102179831|102179937|102184760|102186140|102187356|102178403|102188267|100861185|102168618|102178569|102190003|102188814|102179673|102176782…
Pantothenate and CoA biosynthesis	KEGG PATHWAY	chx00770	13	18	0.0686653	0.0858992	102183534|102190336|102190916|102177992|102173569|102182632|102176564|102186149|102187332|102181553|102172899|102169872|102170661
Mucin type O-Glycan biosynthesis	KEGG PATHWAY	chx00512	20	32	0.0686961	0.0859042	102171904|102177384|102178896|102187220|102185180|102191681|102187194|102173105|102184000|102174236|102172079|102177250|102179608|102172790|102182734|102177179|102169479|102174898|102187590|102174078
Glycine, serine and threonine metabolism	KEGG PATHWAY	chx00260	27	47	0.0724032	0.0871785	102174168|102176828|102190784|102174205|102168762|102178128|102178337|102176539|102184553|102183324|102171124|102189681|102187618|106501774|102187916|102176603|102180115|102169216|102172231|102187342|102170645|102169371|102184628|102184667|102180962|100861387|102168295
Antigen processing and presentation	KEGG PATHWAY	chx04612	43	82	0.0728559	0.0873276	102189356|102186065|102183386|102191658|102182573|102180638|102190745|102169753|102181173|102184733|102191183|102191527|100860882|102172138|102187277|102186442|102187356|102168905|102185560|100860813|102185917|102180584|102189385|102188986|102180664|102182286|102172697|102179937|102182108|102183747|102190225|102185412|102170124|102182856|102171562|102185733|102185753|102188814|102186695|102176782…
Oxytocin signaling pathway	KEGG PATHWAY	chx04921	76	157	0.0729035	0.0873433	102181338|102186040|102179332|102170394|102185423|102190430|102176770|102180534|102182602|100861301|102189950|102171022|102172114|102190641|100860765|102180890|102188824|102171382|102175934|106503290|102168967|102180727|102168940|102186668|102182803|102174671|102181692|102185469|102173026|102187707|102169966|102191052|102172758|102185858|100861292|102181980|102179831|102188251|102168229|102186145…
VEGF signaling pathway	KEGG PATHWAY	chx04370	32	58	0.0747579	0.0879399	102184079|102186040|102176770|102182602|102170135|102172114|102173438|100860957|100860836|102184033|102174051|102184510|102172519|102172758|102178097|102187521|102186668|102182890|102177814|102180890|102188824|102168201|102185042|102184187|102178569|102177551|102173256|100860905|100860904|102175216|102180926|102174681
Purine metabolism	KEGG PATHWAY	chx00230	84	176	0.0756346	0.0882145	102182773|102183404|102183651|102184671|102171320|102174488|102186802|102176807|102174220|102185469|102174167|102190252|102175719|102169872|102190767|102188762|102183563|102173899|102183679|102180558|102175795|102183758|102182355|102190491|102171208|102173102|102190038|102169610|102190136|102173660|102171067|102190893|100861114|102176969|102173005|102170944|102177074|102189416|102187548|102172473…
Fc epsilon RI signaling pathway	KEGG PATHWAY	chx04664	35	65	0.0791372	0.0892665	102176802|102174120|102186040|102168313|102170356|102173967|102184154|100861208|102184639|102171633|102184554|102173438|102188824|102174051|102184510|102172519|102172758|102170135|102188034|102187521|102186668|102169516|102182774|102180890|102178783|102185042|102178569|102170408|102179673|102177551|102176204|102173256|100860904|102175216|102180926
Phosphatidylinositol signaling system	KEGG PATHWAY	chx04070	52	103	0.0792139	0.0892888	102177657|102189152|102190275|102186592|102170298|102168613|102180779|102183460|102176295|102184479|102170135|102172114|102172758|100861268|102186784|102172073|102174853|102172557|102174079|102169343|102173254|102181924|102169966|102183908|102177151|102181375|102178924|102187423|102190639|102185891|102177282|102180505|102178224|102184768|102180890|102185007|102190716|102185042|102176266|102176070…
Ubiquitin mediated proteolysis	KEGG PATHWAY	chx04120	68	140	0.0822639	0.0901489	102185187|102185884|102189276|102179100|102182239|102170035|102184871|102171307|102168669|102185690|102187429|102169206|102176068|102173163|102173121|102173952|102182921|102177914|102191718|102176743|102182688|102170194|102183583|102189626|102171806|102170548|102186543|102184164|102188094|102189223|102171356|102187079|102174098|100861107|102170094|102173973|102181617|102191646|102170381|102190245…
Chagas disease (American trypanosomiasis)	KEGG PATHWAY	chx05142	54	108	0.0828398	0.0903059	102177432|102191269|100861281|102186040|102185423|102181154|102190430|102189950|102186145|102190711|100860786|102171575|102173900|102190310|100860765|102173256|102188824|102177328|100860742|102182533|102174051|102184510|100860932|102169966|102182774|102172758|100861293|102170135|102171591|102169919|102191154|102187521|102189208|102180505|102170971|102181262|102170774|102187545|100860746|102188455…
Non-homologous end-joining	KEGG PATHWAY	chx03450	10	13	0.0830626	0.0903663	102187760|102184452|102172306|102177963|102185877|102176896|102168322|102186271|102182607|102168345
Citrate cycle (TCA cycle)	KEGG PATHWAY	chx00020	19	31	0.083352	0.0904443	102190002|102173475|102179922|102168742|100860881|102183291|102176699|102189176|102179952|102176249|102184953|102190648|102184057|102168710|102188964|102174799|102181894|102190495|102172823
Cocaine addiction	KEGG PATHWAY	chx05030	27	48	0.083833	0.090573	102179849|102186065|102180696|102180634|102185423|102190430|102189798|102191614|102178040|102183893|102185072|100860765|102171671|100860839|102190515|102180079|102183745|102180115|102180782|102169726|102174829|102185804|102169371|100860866|102187453|102181789|102168830
Glycosylphosphatidylinositol(GPI)-anchor biosynthesis	KEGG PATHWAY	chx00563	16	25	0.0861736	0.0911839	102174604|102187116|102187091|102189531|102177490|102174133|102174206|102175138|102170249|102177928|102170792|102169718|102190208|102168480|102169969|102172315
Regulation of lipolysis in adipocytes	KEGG PATHWAY	chx04923	31	57	0.087373	0.0914873	102184858|102190430|102189798|102190552|102176672|102170135|102186285|100860765|102186447|102174051|102175460|102172758|102185858|102190690|102182753|102187521|102168996|102181248|102185469|102170328|102185042|102178500|102190893|100861279|102185804|102177551|102173256|100860905|100860904|102189031|102174470
Calcium signaling pathway	KEGG PATHWAY	chx04020	87	185	0.0877287	0.091576	102187843|102190430|102178674|102175934|102191052|102185858|102186886|102177581|102179229|102190716|102184187|102171644|102168830|102178813|102176546|102174007|102184426|102184817|102189152|102184810|102180167|102187163|102181980|102184479|102173625|102179705|102189950|102172114|102190641|102187491|102171809|102182788|102169966|102187815|102184768|102176762|102177975|102168263|102188148|100861281…
Pancreatic cancer	KEGG PATHWAY	chx05212	35	66	0.0894341	0.0919941	102173438|102187410|102189170|100861013|102170135|102169650|102182846|102180182|100860957|102186040|102174051|102177525|102172519|102186169|102188455|102172758|102171591|102182417|102187521|102182774|102181262|100861145|102188824|102183886|102185042|102180684|102178569|102170408|102172607|102177551|102173256|100860904|102185926|102174360|102174681
Acute myeloid leukemia	KEGG PATHWAY	chx05221	30	55	0.0895575	0.0920238	102182675|102170356|102180102|102184154|102170135|102169650|102188824|102191659|102174051|102188350|102172519|102172758|102171591|100861297|102186040|102178465|102187521|102186668|102173973|102181262|102185042|102173736|102177551|102186416|102173256|100860904|100860902|100860901|102171993|102174360
Glycerophospholipid metabolism	KEGG PATHWAY	chx00564	51	102	0.0896695	0.0920508	102182744|102181375|102187432|102184325|102188228|102168574|102182422|102176295|102176672|102173874|102182086|102182420|102188869|102170471|102181908|102175409|102188538|102174853|102190030|100860912|102170580|102176386|102177282|102183908|102171596|102175100|102190522|102171250|102180745|102187398|102184141|102168220|102187977|102171508|102172666|102191623|102169493|102172088|102190731|102186824…
Biosynthesis of amino acids	KEGG PATHWAY	chx01230	39	75	0.090445	0.0922361	102190411|102190784|102179922|102188107|102178128|102183713|102184057|102171613|102172599|102190495|102178731|102171124|102170704|102185725|102169810|102173681|102187548|102174691|102187016|100860879|100860872|102187618|102191174|102190144|102176585|102168433|102186149|100861063|102172823|102172231|102168850|102184409|102187342|102190002|102184667|102175765|102175881|102186305|102190860
Endometrial cancer	KEGG PATHWAY	chx05213	29	53	0.0917928	0.0925525	102177435|102186040|102170356|102180102|102181726|102184154|102170135|102169650|102176363|102188824|102170375|102174051|102187521|102172519|102172758|102185891|102191742|102186668|102184724|102185042|102173736|102180348|102174360|102177551|102173256|100860904|100860901|102177259|102174681
GnRH signaling pathway	KEGG PATHWAY	chx04912	46	91	0.0928348	0.0927923	102185462|102186040|102173967|102190430|102189798|102180534|102184154|102180531|102171471|102189950|102172114|102185715|102185072|102180890|102188824|102175934|102177328|102170356|102184510|102182890|102172519|102169966|102182774|102175216|100861292|102185423|102186668|102169516|102180505|102184768|102184810|102176762|102185007|102184212|102185469|102185858|102180494|102170408|102172164|102174434…
Pertussis	KEGG PATHWAY	chx05133	41	80	0.0956759	0.0934254	102180632|102177432|102186040|102180100|102185423|102191717|102171575|100861343|100860765|102189289|102188824|100860742|102177056|102170587|102184510|102176085|102187545|100861293|102183419|102181884|102182774|102176587|102178469|102170774|102185007|100860746|102190023|100861185|102188835|102178060|102170408|102172164|102177031|102170693|102185804|102171811|102189753|100860845|102188569|102180926…
Platelet activation	KEGG PATHWAY	chx04611	58	119	0.097989	0.0939196	102182753|102189153|102174120|102186040|102173007|102190641|102170135|102190430|102189798|102178060|102189950|102181980|102184178|102191739|102171022|102169991|100860765|102184554|102179669|102188824|102171809|102174051|102184510|102181692|102169966|102172758|102185858|102175890|102179831|102182890|102175583|102176930|102184639|102187521|102178240|102180505|102184768|102187491|102185469|102180347…
Amoebiasis	KEGG PATHWAY	chx05146	51	103	0.0985927	0.0940456	100861281|102179802|102182645|100861208|102179337|102190430|102170135|102180890|102184478|102171613|102189950|102180556|102172114|102181826|102168376|102174613|102171142|100860746|102185034|102177328|100860742|102177056|102174814|102184299|102169966|102180505|102172758|102188740|100861293|102180100|102190835|102186601|102176661|102190083|102177814|102187231|102177440|102185042|100861185|102187050…
Long-term depression	KEGG PATHWAY	chx04730	31	58	0.099222	0.0941757	102186040|102190430|102185175|102168441|102189950|102172114|102182533|100860765|102180890|102188824|102177328|102183126|100860838|102184639|102172519|102169966|102182753|102186145|102186668|102180505|102184768|102179229|106501838|102191781|102182013|102185804|102170858|102188148|102175216|102174360|102169692
Adrenergic signaling in cardiomyocytes	KEGG PATHWAY	chx04261	70	147	0.0996205	0.0942574	102186065|102169526|102180634|102186040|102179332|102174163|102170135|102190430|102178145|102176303|102185261|102171557|100861365|102169770|106503290|102189950|102182013|102185715|102182533|102185072|100860765|102169508|102187815|102180890|102188824|102173472|102175934|102182788|102183893|102174051|102184510|102191054|102169966|102177551|102172758|102185858|100861292|102176524|102180482|102171671…
PPAR signaling pathway	KEGG PATHWAY	chx03320	39	76	0.100975	0.0945313	102180141|102168742|102177866|102187210|102190552|102173729|100860763|102190982|102172839|102173125|102177304|102190047|100860958|100860959|102186875|102171863|102171595|102179598|102190690|100861393|102184764|102170009|102187769|102179952|102190777|102185694|102173497|100861279|102184385|102187289|100860750|102176568|102184423|102173339|100860906|102182369|100860846|102177259|102177672
Inositol phosphate metabolism	KEGG PATHWAY	chx00562	39	76	0.100975	0.0945313	102177657|102189152|102190275|102186592|102170298|102187288|102183460|102184479|100861268|102186784|102170986|102172073|102174079|102169343|102181924|102169966|102177151|102178924|102191513|102187423|102190639|102185891|102180505|102168433|102168613|102180779|102190716|102185042|102176266|102176070|102171561|102184563|102191808|102177551|102173256|102173254|102188148|102188773|102181043
FoxO signaling pathway	KEGG PATHWAY	chx04068	63	131	0.101747	0.0946849	102181338|102184858|102168742|102191026|102191537|102170356|102173163|102190431|100860746|102190163|102184154|100861301|102169650|102184510|102180576|102183003|102186469|102187378|106502263|102180727|100860838|102174051|102172279|102183106|102172519|102182774|102172758|102183684|102170135|102186040|102185891|102188170|102187521|102182439|102191227|102178113|102168996|102181262|102179952|102185425…
Dorso-ventral axis formation	KEGG PATHWAY	chx04320	17	28	0.102629	0.0948581	100860919|102189202|102188824|102181805|102169571|102186040|102186414|102177882|102177477|102176273|102173255|102172519|102170356|102184154|102174360|102168388|102180617
Terpenoid backbone biosynthesis	KEGG PATHWAY	chx00900	14	22	0.106915	0.0967334	102169040|102169144|102172312|102187287|102171980|102176815|102176561|102186540|102180829|102169762|102177538|102191533|102191016|102176973
Systemic lupus erythematosus	KEGG PATHWAY	chx05322	67	141	0.107609	0.0970298	102191007|102189356|102185882|102171395|102178318|102183249|102184017|102179142|100860746|102190745|102182848|102191542|102172226|102180554|102172954|102187356|102186442|102186786|102178535|102186446|106502044|102183280|102179802|102172246|100860813|102180307|102191766|102180587|102176085|102188986|102187545|102180664|102183419|102182458|102180259|102179937|102184760|102178901|102178584|106501778…
Adipocytokine signaling pathway	KEGG PATHWAY	chx04920	36	70	0.109581	0.0978607	102181338|102184858|102168742|100860958|102177866|102173497|100861301|102170884|102190310|102173125|102177304|102183003|102174051|102187210|100860959|102173026|102175460|102171591|100860902|102188251|102187521|102170009|102182774|102181262|102179952|102191447|102190777|102185694|100861288|102170408|102169137|102177271|102180727|100860904|102187711|100861393
Glycolysis / Gluconeogenesis	KEGG PATHWAY	chx00010	36	70	0.109581	0.0978607	102182403|102189150|102168742|102178360|102184953|102187288|102169772|102168356|102181747|102178731|102171124|102170543|102185725|102177347|102187548|100860870|102177153|102187016|100860872|102181105|102185744|102187916|102179952|102168433|102168710|102174691|102190144|102189736|102179885|102176249|102185099|102175765|102186197|102175881|102183563|102190860
Lysine degradation	KEGG PATHWAY	chx00310	30	57	0.115177	0.100135	102190411|102185894|102178316|102186776|102170478|102183718|102178259|102170543|102191693|102185720|102181925|102179598|102171980|102184804|102176621|102185214|102191622|102169216|102180982|102179499|102174919|102180119|102183458|102188284|102183291|102183113|102169033|102186471|102171856|102177756
Synaptic vesicle cycle	KEGG PATHWAY	chx04721	33	64	0.119068	0.101645	102178477|102191147|102182700|102186995|102190515|102190729|102181028|102168441|102170666|102189492|102184538|102182144|102172616|102172093|102187358|102181518|102169483|102183039|102190402|102182223|102175945|102174547|102177181|102189961|102186053|102171404|102169078|102169296|102187453|102185906|102172186|102171480|102185090
Homologous recombination	KEGG PATHWAY	chx03440	17	29	0.12186	0.102697	102170292|102182417|102184452|102187760|102176822|102185977|102171925|102177525|102174307|102181335|102189460|102186978|102175192|106503384|102168649|102190848|102185773
Cholinergic synapse	KEGG PATHWAY	chx04725	53	110	0.122056	0.102769	102186065|102186040|102189312|102186081|102187843|102185469|102189798|102168441|102179705|102189950|102172114|102183893|102185072|100860765|102180890|102188824|102175934|102177328|102168940|102185975|102174051|102189040|102172519|102169966|102172758|102185858|100861292|102170135|102186145|102187521|102186668|102180505|102177462|102184768|102183745|102176762|102169456|102185042|102190485|102191178…
Lysosome	KEGG PATHWAY	chx04142	62	131	0.122552	0.102953	102188128|102174346|102178477|102188105|102183428|102179963|102181720|102182749|102190510|102189799|102175838|102186936|102190297|102181028|102190923|102180029|102178045|102175505|102173009|102190225|102186311|102189841|102175798|102179509|102185703|100750234|102186995|102173571|102181518|102187702|106504021|102173365|102177389|102189363|102187709|102190935|102177702|102169278|102191665|102182223…
Vascular smooth muscle contraction	KEGG PATHWAY	chx04270	59	124	0.122575	0.102961	102183812|102186040|102189950|102170394|102174144|102190430|102189798|102178388|102185781|100861156|102185175|102171471|102169770|102178279|102171022|102170884|102169991|102172114|102190641|102180890|102188824|102186447|102177328|102168967|102182788|102181692|102186276|102187707|102169966|102184325|102185858|100861292|102174163|102182753|102183294|102170858|102180505|102174214|102184768|102185469…
Glycosphingolipid biosynthesis - lacto and neolacto series	KEGG PATHWAY	chx00601	16	27	0.124434	0.103642	102185596|102168916|102175162|102189161|102190625|100861326|102168794|102187381|102168270|102191019|102181295|102186705|102185028|102191287|102171777|102172908
HIF-1 signaling pathway	KEGG PATHWAY	chx04066	49	101	0.124811	0.103779	102182403|102186040|102184953|102191269|102170135|102168356|102184058|102191264|102182921|102180890|100860957|102175934|102179898|100860742|102169100|100860838|102174051|102183027|102189459|102172197|102185715|102189744|102172114|102172758|102174691|102186251|102182675|102187521|102168996|102176762|102172488|102188824|102184164|102168710|102185042|102189736|102175938|102177551|102169375|102173256…
NOD-like receptor signaling pathway	KEGG PATHWAY	chx04621	27	51	0.125098	0.103883	102168578|102186040|102169919|102185222|102191717|102169658|102170987|102188824|102172719|102187099|102184510|102186424|102182774|102187405|102171591|102169397|102169512|102181262|102173485|102185161|102173952|102170408|102169137|102182977|102186453|102175889|102180926
cAMP signaling pathway	KEGG PATHWAY	chx04024	96	212	0.127918	0.105391	102181111|102178142|102187843|102190430|102178145|102191614|102171022|100860765|102173438|102191372|102175934|102190893|102181692|102188762|102185858|102187254|102185423|102183745|102185042|100860775|106503295|102170408|102168830|102174434|100861393|102171320|102183561|102177551|102189798|102171574|102184366|102180558|102187491|102188824|102171809|100860904|102175836|102172758|102174093|102188708…
Hippo signaling pathway	KEGG PATHWAY	chx04390	71	153	0.130669	0.106839	102169259|102184871|100861185|102177435|102171367|102170036|102187802|102191439|102171360|102175724|102180102|102177903|102186619|102169162|102180348|102186726|102177945|100860789|102169650|102180281|102182533|102180576|102187092|102172459|100861576|102170375|102178158|102188083|102188097|102188455|102170921|102174763|102177369|102180661|102179831|102187079|102180077|102183277|102176768|102191742…
Nicotinate and nicotinamide metabolism	KEGG PATHWAY	chx00760	18	32	0.139437	0.111333	102189125|102183821|102173810|102172298|102184920|102174599|102172286|102169251|102187632|102168824|102170807|102180885|102172480|102183758|102172129|102176691|102171556|102169872
Staphylococcus aureus infection	KEGG PATHWAY	chx05150	31	61	0.140817	0.112021	102189356|102184859|102181113|102180100|102190745|102184178|102186442|102187356|100860746|102175816|100860813|102176085|102188986|102187545|102180664|102185698|102186356|102179937|102189289|102183419|102182340|102188881|102188267|100861185|102179550|102188835|102171378|102173560|102189753|102188569|102170693
mRNA surveillance pathway	KEGG PATHWAY	chx03015	44	91	0.143383	0.113288	102174781|102169526|102177473|102185031|102168232|102169540|102171557|102183049|102182469|102173607|102185074|102182533|102178650|102178710|102180832|102169858|102177584|102188173|102186747|102180253|102176879|102180256|102168992|102172629|102182916|102171449|102171898|102184487|102171773|102172484|102172640|102182699|102176398|102175516|102175909|102173398|102187538|102170798|102184918|102187686…
Inflammatory mediator regulation of TRP channels	KEGG PATHWAY	chx04750	50	105	0.144021	0.1136	102181502|102188148|102177551|102190572|102173967|102190430|102189798|102171471|102170135|102189950|102170884|102179236|102172114|102178674|102187231|102175934|100860838|102184510|102184867|102169966|102180722|102182774|102172758|102185858|102191013|102182890|102169516|102180505|102174214|102184768|102180890|102176762|102185007|102185469|102185042|102191099|102170408|102172164|102172584|102182111…
Leukocyte transendothelial migration	KEGG PATHWAY	chx04670	56	120	0.155059	0.118839	102175938|102175177|102189153|102169916|102184810|102181113|102180100|102177551|102173818|102186657|102178145|102176291|102185782|102176451|102170135|102168469|102171022|102172114|102176802|100860765|102182828|102173438|102176608|102170379|102179802|102178574|102184510|102181692|102172758|102178097|102179831|102176930|102191742|102183255|106502495|102188617|102177814|102180890|102179808|102183190…
Leishmaniasis	KEGG PATHWAY	chx05140	37	76	0.159936	0.12106	102189356|102177432|102191269|102186040|102180100|102189170|102185423|102190745|102176291|102171472|102171575|102172114|102182846|102186442|102187356|102188824|102172719|100860742|100860813|102184510|102188986|102180664|100861293|102187405|102179937|102188617|102183190|100860746|102185161|102188267|100861185|102185698|102178060|102169137|100860905|100860845|102180926
AGE-RAGE signaling pathway in diabetic complications	KEGG PATHWAY	chx04933	49	104	0.160565	0.121343	102189099|102175177|102191659|102182645|102169343|102189170|102185423|102184479|102170135|102169650|102172114|102173256|102173438|100860957|102189826|102175938|102186040|102174051|102184510|102172519|102169966|102183869|102172758|100860938|102177031|102174163|102185645|102190639|102187521|102186668|102180505|102190083|102180890|102188824|102188455|102185042|102170408|102168873|102188180|102182774…
Propanoate metabolism	KEGG PATHWAY	chx00640	18	33	0.161435	0.121732	102173475|102181903|102188773|100860870|102178542|102183446|102189256|102191627|102171539|102190648|102169772|102178360|102173533|102185099|100861058|102171980|100861224|102179598
Circadian entrainment	KEGG PATHWAY	chx04713	45	95	0.165477	0.123518	102186065|102188148|102186040|102189312|102186081|102187163|102190430|102189798|102189094|102186145|102190485|102189950|102172114|102185715|100860765|102191054|102180890|102188824|102175934|102189040|102173685|102185850|102169966|102191052|106502450|102185858|100861292|102182753|102181452|102180505|102177581|102184768|102191178|102179229|102185007|102185469|102178645|102176762|102190164|102172164…
Primary bile acid biosynthesis	KEGG PATHWAY	chx00120	10	16	0.168314	0.12475	102185397|102180774|102172142|102173339|102182369|102170750|102191152|102184385|102172839|102177672
Natural killer cell mediated cytotoxicity	KEGG PATHWAY	chx04650	55	119	0.171509	0.126118	102175057|102176802|102174120|102176598|102186040|102184329|102177551|102170135|102176770|102184154|102191269|100861208|102173900|102178123|102184554|102171746|102173438|102188824|102186067|102181113|102170356|102175959|102177708|102172519|102184033|102172114|102172758|102177031|102172697|102170926|102177285|102186668|102189208|102180890|102178303|102178783|102191552|102185042|100861185|102185698…
Taurine and hypotaurine metabolism	KEGG PATHWAY	chx00430	8	12	0.173424	0.126927	102176564|102175220|102176752|102174627|102182996|102180652|102190230|102189518
Melanogenesis	KEGG PATHWAY	chx04916	46	98	0.17452	0.127387	102186065|102186040|102180102|102190430|102189798|102177945|102189950|102180281|102183893|102172114|100860765|102176363|102188824|102175934|100860915|102172519|102169966|102170921|102185858|102186145|102169259|102176768|102191742|102186668|102178446|102180505|102187819|102180890|102182009|102176762|102185007|102185469|102183745|102173736|102170617|102172164|102171665|102172948|102175724|102174829…
Cell adhesion molecules (CAMs)	KEGG PATHWAY	chx04514	74	165	0.179769	0.129554	102189356|102175177|102186321|102168238|102183249|102180100|102176614|102179142|102191321|102188004|102175058|102169753|102178060|102169543|102185782|102184733|102182464|102190450|102184760|100861223|102172138|102181196|102182828|102187356|102168905|102181807|102178530|102179808|102170379|102173346|102181113|100860813|102185917|102180584|102173490|102188533|102172535|102181695|102188986|102180664…
SNARE interactions in vesicular transport	KEGG PATHWAY	chx04130	18	34	0.185162	0.131725	102189972|102186365|102173599|102182978|102186465|102170149|102178975|102176780|102175477|102185143|102191127|102176007|102173624|102179221|102171480|102191554|102175756|102177181
Huntington's disease	KEGG PATHWAY	chx05016	87	197	0.187162	0.132516	102187922|102177927|102172289|102170016|102189176|102177929|102169141|102180186|102170098|102188764|102172473|102175305|102170842|102182068|102191741|102183745|102178813|102176546|102189796|102186065|102171890|100860881|100860782|102189950|102187496|102188822|102186463|102175610|102169966|102174090|102177031|102185477|102188039|102180782|102188830|102173136|102188420|102175517|102169976|102188148…
Sphingolipid metabolism	KEGG PATHWAY	chx00600	25	50	0.188248	0.132942	102183323|102170015|102179963|102184072|102170747|102183481|102187969|102181802|102174737|102178736|102180489|102177389|102169323|102182084|102184583|102179052|102183470|102168201|102174936|102184187|102177178|100861080|102173567|102189571|102187660
Progesterone-mediated oocyte maturation	KEGG PATHWAY	chx04914	40	85	0.190862	0.13396	102186040|102177551|102183442|102185469|102189798|100861361|102171578|102170135|102176273|102170548|100860765|102170094|102188824|102186469|100860838|102174051|102184510|102173255|102182774|102172758|102185858|102168388|102188170|102187521|102169571|102181731|102185042|102190893|102170324|102170408|100860751|102170846|102185804|102172567|102173256|100860904|102172519|102174360|102180926|102191283
Glutamatergic synapse	KEGG PATHWAY	chx04724	51	111	0.191005	0.134015	102186145|102168441|102188148|102186040|102189312|102186081|102181258|102191227|102190430|102176770|102182602|102191114|102191614|102189950|102172114|102176416|100860765|102188907|102180890|102184433|102174074|102184033|102189040|102185850|102169966|102180505|106502450|102185858|100861292|102191403|102177932|102170113|102188116|102178113|102184768|102185469|102188824|102189798|102190560|102190485…
Insulin signaling pathway	KEGG PATHWAY	chx04910	61	135	0.193191	0.134856	102182403|100861286|102184858|102168742|102186040|102170356|102170135|102187289|102170609|106503587|102184154|100861301|102168356|102184058|100861224|102183305|102185666|102185744|102176363|102183003|102178945|102187711|102180727|102174051|102178924|102172519|102187548|102169434|102172758|102178739|102170926|102174330|102182675|102173992|102187521|102186668|102182774|102168996|102179952|102185007…
Valine, leucine and isoleucine degradation	KEGG PATHWAY	chx00280	27	55	0.196339	0.136051	102176828|102177457|102176611|102186899|102183203|102171556|100861058|102170543|102181903|102184659|102171980|102184764|102187632|102186149|102191627|102183474|102173675|102179598|102169989|102178959|102176561|102171539|102171856|102188776|102188773|102189256|102171487
Thyroid cancer	KEGG PATHWAY	chx05216	16	30	0.197333	0.136425	102181812|102172584|102191742|102170009|102180102|102186040|102173736|102183764|102188824|102172519|100860901|102186668|102169650|102182513|102174360|102179435
Glucagon signaling pathway	KEGG PATHWAY	chx04922	47	102	0.198046	0.136692	102181338|102186065|102180634|102184033|102168710|102184953|102190430|102176770|102173497|102180535|102182602|100861301|102189950|102183893|102185072|102183305|102189490|102178731|102171124|102175934|102174051|102187210|100861224|102180727|102169966|100860870|100861393|102185666|102187521|102180505|102184768|102179952|102183745|102176762|102185007|102178360|100861288|102190893|102188970|102172164…
Longevity regulating pathway - multiple species	KEGG PATHWAY	chx04213	29	60	0.203559	0.138728	102181338|102184858|102170135|102185469|102189798|100861301|102171725|100860838|102174051|102172519|102172758|102185858|100861297|102182675|102186333|102187521|102186668|102168996|102185412|102185042|100861353|102186695|102177551|102180727|102173256|100860904|100860902|102175318|102180824
Renin secretion	KEGG PATHWAY	chx04924	32	67	0.203674	0.13877	102186065|102181502|102184033|102185242|102174144|102190430|102176770|102182602|102189950|100860765|102180455|102186447|102168940|102186276|102169966|100861292|102174163|102187651|102180505|102184768|102185007|102185434|102189798|102171809|102190893|102172164|102185804|102170858|102188148|102188631|102183935|102169692
Hippo signaling pathway -multiple species	KEGG PATHWAY	chx04392	15	28	0.203837	0.13883	102186726|102178158|102169258|102188050|102191439|106502497|102171933|102186619|102170036|102174763|102188097|102170916|102180827|102185761|102180576
Ribosome biogenesis in eukaryotes	KEGG PATHWAY	chx03008	37	79	0.208388	0.14047	102177450|102184112|102179684|102183221|102175136|102169710|102180415|102173160|102182095|102168926|102171455|102183997|102172876|102191810|102183321|102171526|102182945|102180832|102177017|102174356|102185595|102172390|102180252|102191233|102173679|102169767|102171795|102186802|102171621|102172640|102171405|102188731|102180940|102184890|102191465|102180807|102177754
Protein processing in endoplasmic reticulum	KEGG PATHWAY	chx04141	75	170	0.209272	0.140784	102189276|100860882|102170562|102171307|102185412|102182641|102177614|102173946|102182445|102186044|102181316|102176737|102170888|102190218|102181822|102172300|102170648|102185072|102183994|102179447|102171671|102188805|102171725|102176459|102173765|102178357|102184673|102169206|102171806|102169056|102178963|102171662|102188888|102176065|102188574|102171985|102186621|102180702|102168669|102180905…
Vasopressin-regulated water reabsorption	KEGG PATHWAY	chx04962	23	47	0.223406	0.146304	102187922|102186065|102188223|102190430|102169819|102185034|102190729|102188867|102183893|102176007|100861094|102169329|102174814|102191136|102175305|102188039|102183538|102183745|102171396|102187993|102174829|102184478|102183933
Longevity regulating pathway	KEGG PATHWAY	chx04211	42	92	0.227897	0.147997	102180777|102169523|102184858|102186065|102180634|102188251|102178316|102170135|102185469|102189798|100861288|102169203|100861301|102183893|102185072|102171671|102184413|100860838|102174051|102173125|102172519|102172758|102185858|102173325|102182675|102186333|102187521|102186668|102168996|102183745|100861297|102185042|102173026|102174829|102177551|102180727|102173256|102181338|100860904|100860902…
Hematopoietic cell lineage	KEGG PATHWAY	chx04640	41	90	0.234494	0.150433	102186615|102186326|102176927|102182426|102184733|100861303|100861208|102185051|102188034|102169895|100861223|102187231|102176382|102177056|100860958|100860959|102172197|102175890|102175634|102187527|102186601|102191154|102184949|102176587|102185602|102191722|102190711|102183190|102168322|102180277|102191440|102185499|102186530|102173566|100860808|102170124|102180100|102172761|102190466|102174471…
Signaling pathways regulating pluripotency of stem cells	KEGG PATHWAY	chx04550	63	143	0.235301	0.150727	102177435|102190392|102186040|102170356|102170135|100860960|102181046|102168488|102177945|100860789|102180282|102180281|102182846|102176275|100861576|102176363|102188824|102170375|102169809|102187310|102168820|100860838|102174051|102170938|102184510|102187521|102172519|102191599|100861357|102188455|102172758|102184681|102169259|102176768|102191742|102186668|102178446|102175489|102187819|100861250…
Hepatitis B	KEGG PATHWAY	chx05161	65	148	0.237389	0.151484	102186065|106503773|102180634|102186040|102171356|102170356|102189170|102185423|106501825|102180890|102185042|102181474|102180077|100860751|102168469|102169650|102172114|102183893|102182846|102172459|102188824|102173997|102175223|102179898|102183188|102190301|102174051|102185072|102183809|102172519|102186169|102172758|102177031|102170135|102171591|102169919|102185891|102187521|102186668|102189208…
Salmonella infection	KEGG PATHWAY	chx05132	42	93	0.24504	0.154207	102186320|102186040|102191148|102187797|102181154|102182395|102191717|102190179|102191269|100861208|102172116|102171022|102173438|102188824|102172617|100860742|102177056|102184510|102170806|102181692|102179831|102185423|102175986|102178667|102182774|102187630|102170485|102176601|102170108|102180880|102170408|102183933|102187993|102190345|102173138|102188466|102186029|100860844|102182115|102183859…
Base excision repair	KEGG PATHWAY	chx03410	17	34	0.245886	0.154503	102174734|102184765|102173202|102170376|102185332|102182818|102185977|100860967|102177963|102174589|102187902|102191340|102189462|102174153|102177689|102179855|102185136
Non-small cell lung cancer	KEGG PATHWAY	chx05223	26	55	0.246192	0.15461	102186040|102170356|102184154|102170135|102169650|102172114|102180182|102188824|102186668|102174051|102172519|102186169|102172758|102187521|102170009|102180890|102181635|102183886|102185042|102177551|102171933|102173256|100860904|102185926|102174360|102174681
Basal transcription factors	KEGG PATHWAY	chx03022	22	46	0.255801	0.157913	102180044|102177735|102176675|102177194|102178947|102183061|102176579|102177544|102185971|102172553|102188076|102188276|102183623|102185255|102179051|102191191|102190656|102189944|102180524|102187576|102173251|106501725
RNA transport	KEGG PATHWAY	chx03013	73	169	0.257796	0.158584	102177450|102185190|102183267|102179684|102177473|102175909|102179725|102168232|102191457|102189917|102190453|102183049|102186142|102173607|102169858|102174875|102181841|102176022|102176360|102173643|102173784|102184673|102171943|102168598|102189510|102190003|102180832|102173035|102180304|102177017|102185643|102181259|102177742|102189801|102187158|102173978|102186098|102181269|102169742|102180256…
Vitamin digestion and absorption	KEGG PATHWAY	chx04977	12	23	0.260452	0.159471	102169784|102171250|102180141|102183532|102178475|102179988|102180405|102174672|102190665|102190723|102181516|102177770
Cell cycle	KEGG PATHWAY	chx04110	56	128	0.264286	0.160736	102189276|102169080|102183442|102173163|102190744|100861361|102184349|102170496|102169650|102181764|102169983|102170094|102172459|102186469|102179898|102184881|102170548|102186169|102188455|102183684|102177369|102170846|102179111|102188170|102175223|102182657|102170423|102181731|102191760|102186457|102173134|102178035|102183886|102183062|102169723|102184180|102170324|102189610|102177085|102178489…
Tyrosine metabolism	KEGG PATHWAY	chx00350	21	44	0.264788	0.160901	102179849|102168295|106501774|102181105|102179885|102173786|102169371|102168762|102186899|102187632|102183203|102180115|100861063|102175988|102186197|102184553|102177153|102169876|102168850|102171556|102169726
DNA replication	KEGG PATHWAY	chx03030	18	37	0.265504	0.161135	102170292|102173134|100860753|102185537|102176822|102185977|102177963|102177120|102185810|102174589|102191340|102169080|102174153|100860936|102186264|102170032|102190491|102184930
Thyroid hormone signaling pathway	KEGG PATHWAY	chx04919	51	116	0.266623	0.161499	102186040|102183081|102189170|102170135|102190639|102180890|102169343|102184479|102183561|102173163|102169302|102169650|102172114|102184470|102176142|102176363|102188824|102191742|102188080|102189706|102174051|102172519|102169966|102172758|102181438|102179831|102189202|102187521|102170009|102182890|102180505|102187819|102170148|102190077|102179593|102185042|102172237|102183019|102180863|102177551…
Chronic myeloid leukemia	KEGG PATHWAY	chx05220	34	75	0.267215	0.161692	102186040|102170356|102170135|102184349|102173163|102169650|102180182|102188824|102179898|102174051|100860904|102186169|102172758|102173064|102171591|102170926|102174330|102187521|102186668|102181262|102183886|102185042|102180684|102182261|102169137|102177271|102177551|102173256|102184363|102172519|102189677|102184154|106502236|102174360
Tight junction	KEGG PATHWAY	chx04530	60	138	0.268231	0.162021	102177452|102175493|102180039|102186136|102183919|102186657|102175136|102185782|102190011|102184366|102168332|102170884|102181179|102182533|102172114|100860765|102182828|102180890|102191742|102178667|102170379|102179802|102174051|102171047|102168826|106502021|102182890|102172519|102185873|102186272|102179831|102190693|102172399|102174214|102185891|102181106|102187521|102187092|102178033|106502495…
Fatty acid elongation	KEGG PATHWAY	chx00062	14	28	0.27472	0.164096	102186887|102170231|102188105|102172444|102182633|102170380|102183474|102182233|102171856|102180523|102184912|102188776|102181762|100861282
Legionellosis	KEGG PATHWAY	chx05134	28	61	0.274832	0.164132	102191581|102180100|102169919|102185222|102191717|102178357|102173624|100861343|102178552|102177056|100861293|102182395|102173997|100861238|102185412|102188830|100861185|102175373|102169074|102177031|102176037|102169137|102186695|102181569|100860844|100860845|102182115|102174681
Spliceosome	KEGG PATHWAY	chx03040	59	136	0.274891	0.16415	102191007|102185205|102186695|102177473|102185412|102178140|102183242|102172646|100861302|102183161|102176537|102171027|102175797|102176790|102182783|102171069|102184518|102190373|102177229|102177568|102178398|102190063|102176083|102175614|102169864|102174441|100860966|102169742|102171199|102177938|102179247|102180256|102177883|100861041|102177976|102177830|102183649|102184487|102175516|102185068…
Thyroid hormone synthesis	KEGG PATHWAY	chx04918	32	71	0.28397	0.167121	102186065|102180634|102190430|102189798|102190911|102183561|102189950|102182513|102183893|102185072|102177348|102180890|102171671|102169966|102172114|102185858|102188148|102184023|102190380|102189207|102180505|102184768|102180361|102183745|102185469|102188950|102180882|102190361|102174829|102170858|102180650|102184911
Phenylalanine metabolism	KEGG PATHWAY	chx00360	13	26	0.285624	0.167653	102175500|102179885|102169371|102168762|102186899|102183203|102180115|100861063|102184553|106501774|102168295|102168850|102169726
Intestinal immune network for IgA production	KEGG PATHWAY	chx04672	24	52	0.287879	0.168374	102189356|102181252|102169916|102183249|102179142|102176714|102179937|102188267|102184760|102186442|102187356|100860746|100860813|102189744|102188986|102180664|102184942|102188034|102183190|102169556|102190745|100860886|102180190|100860848
Glycosphingolipid biosynthesis - globo series	KEGG PATHWAY	chx00603	9	17	0.293571	0.17017	102185596|102185028|102172392|102181720|102187381|102174236|102170679|102180325|102181993
Ether lipid metabolism	KEGG PATHWAY	chx00565	23	50	0.297832	0.171495	102175100|102184325|102188228|102176672|102176298|102176465|102172852|102188538|102185383|102181532|102190522|102172928|102171250|102184103|102168220|102187977|102182086|102172088|102174434|102189031|102175216|102182111|102174470
Arrhythmogenic right ventricular cardiomyopathy (ARVC)	KEGG PATHWAY	chx05412	32	72	0.305727	0.173902	102179802|102169839|102179332|102180102|102188004|102178060|102191242|102169305|102188539|102175346|102182803|102174655|102181695|102187443|100861292|102179831|102191742|102176587|102184211|102183190|106503290|102168618|102173736|102185499|102186530|102171074|102178403|102180190|100860901|102172761|102176966|102180712
Bladder cancer	KEGG PATHWAY	chx05219	19	41	0.313289	0.176154	100860957|102185462|102179898|102172519|102182890|102186040|102171933|100860971|102191054|102187310|102188824|102169967|102186169|102183886|102173163|102168469|102169650|102186668|102174360
Oocyte meiosis	KEGG PATHWAY	chx04114	47	109	0.314095	0.176391	102184871|102189276|102169526|102186040|102183442|102185469|102176770|100861361|102182602|102171557|100861365|102176273|102181764|102182533|102170094|102172459|102188824|102183062|102175934|100860838|102170548|102184033|102169571|102185858|102177369|102168388|102187079|102175223|102182657|102184768|102171259|102176762|102185007|102186457|102189798|102170324|102172164|100860751|102185672|102172567…
Gastric acid secretion	KEGG PATHWAY	chx04971	33	75	0.318304	0.177619	102169260|102190430|102189798|102181980|102183561|102189950|102186816|102190641|102172114|100860765|102180890|102191372|102175934|102168940|102169966|102185858|102186886|102180505|102190244|102184768|102176762|102185007|102185469|102169219|102179222|102168263|102172164|102185804|102186459|102185715|102170858|102188148|102181781
Mineral absorption	KEGG PATHWAY	chx04978	21	46	0.319289	0.177904	102168628|102178423|100860951|100860834|102183008|102176093|100861136|102190297|102172488|102170516|102172831|102188072|102183561|102182451|102188618|102174685|102185359|102173747|102190935|102181017|102187722
Long-term potentiation	KEGG PATHWAY	chx04720	28	63	0.321752	0.178613	102186040|102178145|102176303|102182602|102189950|102172114|102185072|102180890|102188824|102175934|102184033|102172519|102169966|102188148|100861292|102176930|102186668|102180505|102184768|102176762|102185007|102176770|102172164|102185715|102170858|102181789|102174360|102191283
Rheumatoid arthritis	KEGG PATHWAY	chx05323	41	95	0.327613	0.18028	102189356|100860886|102178477|102181113|102182700|102187358|102179142|102185423|102181154|102190745|102170644|102170666|100861208|102185051|102169483|102186442|102187356|100860957|102169100|102179425|102186995|100860813|102181518|102188986|102174547|102186053|102179937|102184760|102190225|102169556|102188267|102180664|100861185|102182930|102171404|102190023|102169296|102175889|102185906|100860848…
Insulin secretion	KEGG PATHWAY	chx04911	36	83	0.33287	0.181751	102186065|102180634|102190430|102189798|102185781|102183561|102189950|102172114|102168840|102183893|102185072|102180890|102171671|102175934|102177328|102185838|102186276|102169966|102170962|102185858|100861292|102182144|102180505|102182435|102184768|102183745|102176762|102185469|102183935|102185938|102174829|102184787|102185715|102188148|102171480|102184383
Glycerolipid metabolism	KEGG PATHWAY	chx00561	29	66	0.335362	0.18244	102182744|102181375|102182420|102176295|102187190|102188869|100861225|102181747|102175409|102174853|100860912|102170580|102176386|102190037|102177282|102173368|102174409|102180745|102183908|102191574|102191623|102170543|102185127|102173798|102187080|100860750|102170308|102176096|102171485
Sulfur metabolism	KEGG PATHWAY	chx00920	6	11	0.336443	0.182737	102177312|102183520|102173997|102174192|102177550|102183356
African trypanosomiasis	KEGG PATHWAY	chx05143	17	37	0.337564	0.183045	102175045|102175177|100860746|102180141|102181113|102168680|102184119|102180890|102177440|102175876|102180505|102188148|102169966|100860845|102189950|102172114|100861293
2-Oxocarboxylic acid metabolism	KEGG PATHWAY	chx01210	9	18	0.338602	0.183328	102190411|102190002|102186149|100861063|102184057|102173681|102168850|102190495|102172823
Morphine addiction	KEGG PATHWAY	chx05032	39	91	0.34608	0.185347	102184797|102171320|102189312|102186081|102183500|102189798|102186145|102169610|102168441|102180558|102172114|100860765|102180455|102180890|102186689|102173660|102185727|102190430|102188762|102173005|102183962|102189417|106502450|102185858|102175061|102168580|102184338|102168302|102191178|102185434|102185469|102190485|102190893|102190164|102185804|102186433|102186301|102189040|102168830
Parkinson's disease	KEGG PATHWAY	chx05012	60	143	0.347166	0.185637	102179849|102184937|102177927|102183812|100861281|102172289|102170016|102189176|102188264|102184322|102168216|100860782|102178813|102180353|102168606|102190515|102187496|100860765|102169368|102171890|102187983|102190018|102187374|100860881|102186463|102175610|102168830|102188764|102170842|102181963|102177031|102176743|102177646|102191741|102173997|102174090|102181617|102187118|102169457|102189892…
Mismatch repair	KEGG PATHWAY	chx03430	11	23	0.350424	0.1865	102170292|102173474|102174153|102184930|102176822|102185977|102170053|102177120|102181726|100861267|102172730
RIG-I-like receptor signaling pathway	KEGG PATHWAY	chx04622	32	74	0.350753	0.186587	102175496|102186731|106503773|102169919|102181625|102172659|102183188|102171742|102172719|102184510|102183809|100860873|100861293|102171591|102179035|102183820|102181474|102189208|102182774|102181262|102171058|102183788|102172107|102169982|102170408|102169137|102171811|102173368|102174516|100860845|102187530|102180926
Fatty acid metabolism	KEGG PATHWAY	chx01212	23	52	0.351407	0.186759	100861286|102188105|102177866|102173497|102181987|100860763|100861224|100861282|102177304|102170231|102187210|102181762|102171980|102184764|102186887|102178247|102190777|102185694|102183474|102179598|102176568|102171856|102188776
Alzheimer's disease	KEGG PATHWAY	chx05010	70	169	0.364765	0.190319	102184937|102177927|102172903|102171890|102186040|102172289|102169919|102189176|102188264|102176770|102168216|102189950|100860782|102186463|102180353|100861343|102182602|102190980|102178040|102190310|102169368|102176363|102188824|102187983|102170842|102184033|102186997|102170430|102175610|102188764|102169966|102191052|102180505|102187496|102188148|100861292|102177031|100860881|100860872|102170016…
Linoleic acid metabolism	KEGG PATHWAY	chx00591	17	38	0.369801	0.191628	102181382|102171250|102189031|102184867|102184325|102190572|102168220|102191011|102179132|102190840|102176672|102180722|102191099|102172088|102175216|102182111|102174470
beta-Alanine metabolism	KEGG PATHWAY	chx00410	17	38	0.369801	0.191628	102183534|102179598|102170543|102176752|102179885|102176564|102168762|102183446|102187332|106501774|102181553|102184553|102190676|100861058|102168295|102188773|102176898
ABC transporters	KEGG PATHWAY	chx02010	28	65	0.370795	0.191884	102191582|102174202|102181111|102183428|102180638|102187779|102186159|102181156|100861157|102181173|102185649|102178109|102177770|102177563|102173435|102187702|102183842|102185895|102187656|100860857|102181759|102177837|102189489|102179197|102181811|102177279|102170612|102189408
Jak-STAT signaling pathway	KEGG PATHWAY	chx04630	71	172	0.37249	0.192319	102175057|102185884|102190477|102191659|102170356|102189170|102170135|106503587|102184154|102168488|102174776|102190231|100861208|102169650|102188959|102169656|102185602|100860746|102178775|102179898|102169142|102176382|102174051|102178497|102182846|102191269|102186543|102177271|102189572|102173228|102172758|102172253|100861293|102187711|102171556|102182229|102188492|102187521|102186668|102189208…
Phenylalanine, tyrosine and tryptophan biosynthesis	KEGG PATHWAY	chx00400	4	7	0.374952	0.192948	102183203|102168850|100861063|102186899
Tryptophan metabolism	KEGG PATHWAY	chx00380	21	48	0.376549	0.193354	102177774|102190411|102169371|102170543|102174722|102183291|102184119|102191655|102186899|102188698|102187632|102187775|102183203|102180115|102179598|102171856|102171556|102173893|102171980|102178259|102169726
Inflammatory bowel disease (IBD)	KEGG PATHWAY	chx05321	29	68	0.383933	0.195495	102189356|102189170|102185423|102190745|100861305|102191269|102169656|102186442|102187356|100860746|102176382|100860813|100860876|102186424|102188986|102188455|102180664|100861293|102179937|102188034|102188267|100861236|102188180|102190023|102172253|100860844|100860845|102176844|102188755
Prolactin signaling pathway	KEGG PATHWAY	chx04917	37	88	0.387341	0.196471	102179849|102181087|102186040|102170356|102189170|106503587|102184154|102180531|102190477|102170135|102169650|102176363|102188824|102187711|102174051|102184510|102172519|102173228|102172758|102170926|102187521|102186668|102182890|102182774|102185042|102182930|100861318|102170408|100860823|102169142|102177551|102173256|100860904|102172896|102189677|102180926|102188583
Retrograde endocannabinoid signaling	KEGG PATHWAY	chx04723	42	101	0.398606	0.199644	102186145|102186040|102189312|102186081|102185469|102189798|102186912|102184797|102168441|102189950|102172114|100860765|102184538|102180890|102188824|102185850|102185727|102170586|102189040|102184510|102183962|102169966|102182774|106502450|102185858|100861292|102168580|102184338|102180505|102184768|102168302|102191178|102190485|102190164|102170408|102185804|102169078|102170858|100860905|102188148…
Butirosin and neomycin biosynthesis	KEGG PATHWAY	chx00524	3	5	0.399931	0.200012	102182403|102168356|102189736
Fatty acid degradation	KEGG PATHWAY	chx00071	21	49	0.405804	0.201631	102184764|102177304|102170570|102170543|102181105|102176568|102177866|102187210|102173497|102190777|102185694|102181987|102183474|102186197|102188776|102172857|102171856|102177153|102171980|102178259|102179598
Cytosolic DNA-sensing pathway	KEGG PATHWAY	chx04623	25	59	0.40767	0.20214	106503773|102187049|102191717|102190767|102181474|102168464|102183651|102176795|102170944|102183809|102177074|100860873|102182068|102171591|102185184|102189208|102181262|100861003|102183788|102180880|102171058|102172585|102169137|102171811|102191061
Allograft rejection	KEGG PATHWAY	chx05330	25	59	0.40767	0.20214	102189356|102176598|102183249|102179142|102190745|102169753|102188034|102172138|102186442|102187356|100860746|100860813|102185917|102180584|102188986|102180664|100861293|102177285|102179937|102184760|102168905|102188267|102188814|102176782|100860845
Proximal tubule bicarbonate reclamation	KEGG PATHWAY	chx04964	10	22	0.410346	0.202868	102175283|102168742|102174074|102181072|102185242|102176699|102179952|102183561|102188116|102188907
Type I diabetes mellitus	KEGG PATHWAY	chx04940	27	65	0.434087	0.209288	102189356|102176598|102179142|102179143|102190745|102169753|102172138|102186442|102187356|102168905|102176752|100860813|102185917|102180584|102170848|102188986|102180664|100861293|102177285|102179937|102184760|100861238|102188267|102171032|102188814|102176782|100860845
Glyoxylate and dicarboxylate metabolism	KEGG PATHWAY	chx00630	13	30	0.434434	0.209379	102183324|102174205|102173994|102181903|102176699|102174799|102191627|102174892|102184057|102171980|102189256|102190495|102180992
RNA polymerase	KEGG PATHWAY	chx03020	13	30	0.434434	0.209379	102190767|100861114|102188042|102177074|100861003|102170944|102176969|102174167|102173899|102172473|102183651|102191061|102182068
Other types of O-glycan biosynthesis	KEGG PATHWAY	chx00514	13	30	0.434434	0.209379	102169449|102176741|102174438|102169917|102168794|102189620|102183938|102187305|102191273|100861310|102185013|102186705|102191287
Amyotrophic lateral sclerosis (ALS)	KEGG PATHWAY	chx05014	21	50	0.435253	0.209595	102179171|102173438|102191447|102177031|102173997|102184033|102169516|102180926|102173967|102188387|102172257|102184510|102191717|102182602|102184478|102176770|102188830|102181789|102180684|102190310|102174681
Vitamin B6 metabolism	KEGG PATHWAY	chx00750	4	8	0.448451	0.21302	102170186|102190784|102187632|102171556
Fatty acid biosynthesis	KEGG PATHWAY	chx00061	6	13	0.452532	0.21406	102177304|100861286|102177866|102190777|102185694|100861224
Asthma	KEGG PATHWAY	chx05310	14	33	0.453055	0.214193	102189356|102186442|102179937|100860746|102188034|102183249|102168313|102188267|100860813|102190745|102188986|102180664|102171633|102187356
Collecting duct acid secretion	KEGG PATHWAY	chx04966	12	28	0.453668	0.214348	102186053|102178477|102171404|102182700|102186995|102187358|102169296|102185906|102170666|102174547|102185090|102169483
Nitrogen metabolism	KEGG PATHWAY	chx00910	8	18	0.453811	0.214384	102175043|102189329|102171159|102178356|106502860|102175315|102175605|102182496
Galactose metabolism	KEGG PATHWAY	chx00052	13	31	0.472272	0.219545	102182403|102190144|102189736|102175798|102181448|102187190|102177347|102183563|102172896|102189487|102177249|102168356|102172661
Non-alcoholic fatty liver disease (NAFLD)	KEGG PATHWAY	chx04932	59	148	0.475522	0.220436	102181338|102184858|102173438|102172289|102185423|102189176|102188264|100861133|102168216|100860782|102173125|100861301|100861343|102190310|102185072|102177927|102173256|102176363|102173997|100860906|100860881|102174051|102179406|102175610|100860904|102187548|102182774|102172758|102177031|102170135|100861393|102170016|102179296|102169919|102191741|102187521|102174090|102168996|102173562|102187118…
GABAergic synapse	KEGG PATHWAY	chx04727	35	87	0.477064	0.220857	102176752|102189312|102186081|102185469|102189798|102190729|102186145|102184797|102168441|100861058|102172114|100860765|102188907|102180890|102186689|102174074|102185727|102171285|102189040|102183962|106502450|102185858|100861292|102191403|102168580|102184338|102182439|102182890|102188116|102168302|102191178|102191114|102190485|102190164|102185804
TGF-beta signaling pathway	KEGG PATHWAY	chx04350	33	82	0.479078	0.221406	102189276|102187642|102186040|102169389|102177903|100860789|102171022|102182533|102176275|102188824|100860911|100860914|100860971|102188455|102170381|100861297|102180740|102182675|102179111|102183277|100861250|102175489|102188136|100861211|102178640|102177085|100860793|102190008|102190794|102175820|100860960|102176988|102182013
Dilated cardiomyopathy	KEGG PATHWAY	chx05414	34	85	0.48953	0.224222	102188539|102186137|102179332|102190430|102189798|102178060|102185261|100860775|102169305|102178827|102173472|100860838|102182803|102169839|102174655|102181695|102185858|100861292|102179831|102180482|102176587|102170148|102185469|102178403|102183190|106503290|102168618|102185499|102186530|102171074|102179435|102180190|102172761|102180712
Hypertrophic cardiomyopathy (HCM)	KEGG PATHWAY	chx05410	32	80	0.491947	0.224866	102181338|102188539|102169839|102179332|102178060|102185261|100860775|100861301|102169305|102178827|102173472|100860838|102182803|102186137|102174655|102180727|102181695|100861292|102179831|102180482|102176587|102178403|102183190|106503290|102168618|102185499|102186530|102171074|102179435|102180190|102172761|102180712
N-Glycan biosynthesis	KEGG PATHWAY	chx00510	21	52	0.494072	0.22543	102181316|102173548|102177857|102171012|102184686|102185475|102178963|102177532|102184887|102185445|102176834|102189620|102179173|102174764|102181772|100861310|102171951|102171985|102191287|102187731|102169971
Arginine biosynthesis	KEGG PATHWAY	chx00220	8	19	0.502319	0.2276	100860742|102188116|102173681|102171613|100861063|102168850|100860879|102188907
Regulation of autophagy	KEGG PATHWAY	chx04140	15	37	0.505003	0.2283	102169523|102181338|102182964|102190129|102182439|102185421|102177934|102176205|102169203|102190728|102185791|106502003|102173093|102171561|102173325
Salivary secretion	KEGG PATHWAY	chx04970	36	91	0.509455	0.229454	102183561|102173836|102189420|102190430|102189798|102169770|102189950|100861192|102171106|102169730|100860761|102170858|102189554|102184534|102186276|102169966|102191052|102185858|102182753|102187815|102180505|102174093|102184768|102180890|102185469|102185007|102172114|102172037|102176524|102172164|100860864|102186459|102182788|102188148|102185900|102169692
Complement and coagulation cascades	KEGG PATHWAY	chx04610	36	91	0.509455	0.229454	102186615|102186326|102180100|102190058|102184178|102169209|102173891|102187491|102189289|102171169|102175816|102175937|102174670|102175560|102176085|102181552|102187545|102171378|102173560|102181884|102180259|102183419|102178469|102191722|102188881|102183600|100861185|102179550|102188835|102169238|102171427|102174978|102169375|102189753|102188569|102170693
Pentose phosphate pathway	KEGG PATHWAY	chx00030	11	27	0.515205	0.231064	102184409|102189150|102185744|102169810|102190144|102183563|102175765|102176986|102174863|102187016|102176533
Selenocompound metabolism	KEGG PATHWAY	chx00450	7	17	0.530818	0.235966	102172599|102176923|102182835|102191546|102174910|102182855|102172231
Glycosphingolipid biosynthesis - ganglio series	KEGG PATHWAY	chx00604	7	17	0.530818	0.235966	102181720|102173266|102187381|102174236|102170329|102169879|102181993
Butanoate metabolism	KEGG PATHWAY	chx00650	12	30	0.531495	0.236176	102176752|102177457|102173540|102178959|102176561|102190421|102171856|100861058|102185052|102171980|102180798|102179598
Histidine metabolism	KEGG PATHWAY	chx00340	10	25	0.539357	0.238835	102177774|102170543|102179885|102169371|102185636|102180115|102185344|102185653|102176332|102169726
Glycosaminoglycan biosynthesis - keratan sulfate	KEGG PATHWAY	chx00533	6	15	0.563213	0.246792	102177480|102168794|102174236|102176721|102191287|102172908
Carbohydrate digestion and absorption	KEGG PATHWAY	chx04973	17	44	0.564732	0.247293	102182403|102178379|102189736|102173104|102187521|102177551|102170135|102174051|102173256|102185042|100860904|102183561|102174685|102172758|102168356|102172114|106501911
Glycosaminoglycan biosynthesis - heparan sulfate / heparin	KEGG PATHWAY	chx00534	10	26	0.580199	0.252357	102169088|102188252|102174617|102176690|102180112|102183286|102172900|102171771|102174299|102174373
Arachidonic acid metabolism	KEGG PATHWAY	chx00590	37	97	0.583135	0.25331	102184926|102184325|102190572|102178311|102176672|102172133|102177329|102184867|102180722|102182996|102184023|100860894|102190911|102171250|102187504|102189207|102178240|102187782|102168220|106502247|102179132|102188950|102181858|102181874|102191099|102172933|102172909|102169702|102172088|102187263|100860905|102170328|102190840|102189031|102175216|102182111|102174470
Nucleotide excision repair	KEGG PATHWAY	chx03420	17	45	0.595511	0.257303	102170292|102174153|102184930|102176822|102180044|102171356|102177120|102181839|102174589|102191340|102180524|102179051|102177614|102185977|102177194|102188076|102169681
Synthesis and degradation of ketone bodies	KEGG PATHWAY	chx00072	5	13	0.600683	0.258959	102173540|102171980|102178959|102176561|102180798
Folate biosynthesis	KEGG PATHWAY	chx00790	6	16	0.614331	0.263294	102190334|102176806|102176029|102171920|102170834|102188941
Biosynthesis of unsaturated fatty acids	KEGG PATHWAY	chx01040	10	27	0.61935	0.264875	102184764|102170231|100861282|102178247|102180523|102184912|100860763|102186887|102182233|102181762
Drug metabolism - cytochrome P450	KEGG PATHWAY	chx00982	24	65	0.633764	0.269379	102175171|106503993|102171556|102173702|102190016|102185621|102177153|102181105|102174170|102185021|102187632|102180115|102173956|102191095|102173676|102173111|102188913|102178383|102179885|102189813|102169371|100860758|102186197|102189370
Notch signaling pathway	KEGG PATHWAY	chx04330	18	49	0.634571	0.26963	102169449|102189202|102176908|102180396|102184382|102183110|102183334|102177474|102189630|102188083|102190653|102190715|106502236|102190980|102172763|102170430|102184470|102173064
Malaria	KEGG PATHWAY	chx05144	19	52	0.643315	0.272333	102175045|102175177|100860746|102183249|102179808|102168680|102181113|100860958|102185602|102179674|100860971|102175889|100860959|102175876|100860811|100861293|100861185|102190652|102181186
Graft-versus-host disease	KEGG PATHWAY	chx05332	20	55	0.651619	0.274882	102189356|102186442|102179937|102168905|102184760|102176598|102188814|102179142|102188267|102176782|100860813|102169753|102180584|102190745|102188986|102180664|102177285|102185917|102172138|102187356
Cytokine-cytokine receptor interaction	KEGG PATHWAY	chx04060	90	240	0.652452	0.275137	102183249|102185051|102169895|102169656|102187231|102169022|102188790|100860874|100860873|102181208|100860896|102169556|102188959|100861318|102179308|102187225|102188811|102190023|102174007|102188086|102179824|102189099|102175057|102191269|102168488|100861303|102186601|102190310|102185602|100860957|102189826|102178497|102189208|102184942|102188034|102184003|100860790|102190168|102191552|100861236…
Endocrine and other factor-regulated calcium reabsorption	KEGG PATHWAY	chx04961	16	45	0.674236	0.281735	102180890|102188223|102190402|102182223|102180505|102190430|102175945|102181028|102172093|102188148|102169966|102183561|102180917|102189950|102172114|102189492
Fat digestion and absorption	KEGG PATHWAY	chx04975	17	49	0.707905	0.2917	102184874|102180141|102178475|102179197|100860912|102168220|100860958|100860959|102190037|102186875|102168850|102184325|102172088|100861225|102170308|102189408|102174409
Pancreatic secretion	KEGG PATHWAY	chx04972	34	96	0.720409	0.295331	102188223|102173836|102184325|102190430|102189798|102180027|102183207|102183561|102189950|102172114|102175283|102173438|102189285|102186276|102169966|102185858|102187671|102176930|102177932|102187815|102180505|102174093|102168220|102184768|102180890|102185469|102176524|102177571|102172088|102189420|102186459|102170858|102188148|102176093
alpha-Linolenic acid metabolism	KEGG PATHWAY	chx00592	10	30	0.724331	0.296462	102184764|102172088|102184325|102168220|102176672|102189031|102171250|102175216|102182111|102174470
Glycosaminoglycan biosynthesis - chondroitin sulfate / dermatan sulfate	KEGG PATHWAY	chx00532	6	19	0.745261	0.302437	102188252|102179324|102184407|102171342|102168320|102179262
Chemical carcinogenesis	KEGG PATHWAY	chx05204	28	81	0.745381	0.302472	102175171|106503993|102183750|102178311|102173702|102179705|102168375|102177329|102190016|102185621|102183027|102168381|102180722|102191011|102177153|102181105|102174170|102185021|102188913|102178383|100860945|102179885|102189813|102181382|100860758|100860905|102186197|102189370
Oxidative phosphorylation	KEGG PATHWAY	chx00190	47	134	0.763838	0.307657	100861078|102184937|102177927|102178477|102171890|102172289|102182700|102186995|102170016|102189176|102188264|102184322|102168216|100860782|102186463|102180353|102168606|102170666|102187496|102169483|102181518|102187983|100860881|102187358|102172639|102175610|102188764|102170842|102186053|102176841|102191741|102174090|102187118|102176914|102183643|102174547|102173562|102188420|102171404|102169296…
Autoimmune thyroid disease	KEGG PATHWAY	chx05320	24	71	0.765238	0.308047	102189356|102176598|102183249|102179142|102190745|102169753|102188034|102172138|102186442|102187356|100860746|102179425|100860813|102185917|102180584|102188986|102180664|102177285|102179937|102184760|102168905|102188267|102188814|102176782
Ovarian steroidogenesis	KEGG PATHWAY	chx04913	22	66	0.776409	0.311145	102178475|102190572|102190430|102189798|102180531|102182621|100860838|102182909|100860859|102185858|102187294|102187504|102184867|102187782|102168996|102185469|100860793|102191099|100860869|100860905|102190840|102175216
Renin-angiotensin system	KEGG PATHWAY	chx04614	8	26	0.780225	0.312197	102173817|102187651|102184949|102174163|102188749|102181198|102174387|102186394
Maturity onset diabetes of the young	KEGG PATHWAY	chx04950	6	20	0.780917	0.312387	102169414|102177474|102187548|102172028|102174536|102174500
One carbon pool by folate	KEGG PATHWAY	chx00670	5	17	0.783537	0.313107	102182355|102182523|102172599|102188941|102186214
Starch and sucrose metabolism	KEGG PATHWAY	chx00500	17	53	0.799242	0.317391	102182403|102185942|102189736|102189487|102185703|102185666|102189150|102178874|102183563|102175798|102171772|102177249|102168356|102186052|102175965|102188970|102169872
Pentose and glucuronate interconversions	KEGG PATHWAY	chx00040	11	36	0.809	0.320026	102186213|102191238|102169810|102185703|102187190|102171772|102177249|102170543|102175995|102190167|102181747
Protein export	KEGG PATHWAY	chx03060	7	24	0.809934	0.320277	102173946|102171662|102183257|100861334|102188706|102184172|102180702
Porphyrin and chlorophyll metabolism	KEGG PATHWAY	chx00860	13	42	0.811438	0.320681	100860951|102172266|102183845|102185703|102176914|102181017|102172401|102186555|102168499|100861387|102181751|102187796|102172983
Nicotine addiction	KEGG PATHWAY	chx05033	12	40	0.831524	0.326031	102168580|102184338|102191614|102185850|102185727|102169078|102168302|102183962|102181789|102184797|102168441|102179705
Sulfur relay system	KEGG PATHWAY	chx04122	3	12	0.837686	0.327655	102177312|102171920|102170834
Prion diseases	KEGG PATHWAY	chx05020	9	32	0.854241	0.331981	102177818|102180259|102188824|102186040|102179673|102183419|102175058|102169975|102187545
Glycosaminoglycan degradation	KEGG PATHWAY	chx00531	6	23	0.865161	0.334804	102188128|102185703|102181720|102190539|102175240|102181993
Drug metabolism - other enzymes	KEGG PATHWAY	chx00983	12	42	0.868812	0.335742	102183534|102183404|102188253|102191568|100860988|102185703|102184671|102187332|102178400|102168465|102181553|102170200
Metabolism of xenobiotics by cytochrome P450	KEGG PATHWAY	chx00980	21	69	0.871049	0.336316	102189370|102188913|102186197|100860945|102179885|102190016|102174170|102185621|102185021|100860758|102178311|102191547|102168381|102173702|106503993|102175171|102177153|102181105|102168375|102189813|102178383
Retinol metabolism	KEGG PATHWAY	chx00830	22	72	0.871981	0.336555	102171605|102180778|102171556|100861225|102187233|102183532|102177329|102180722|102191011|102177153|102186703|102171883|102181105|102175265|102187632|102185066|102179453|102181382|102173010|102183851|102186197|102181689
Steroid biosynthesis	KEGG PATHWAY	chx00100	5	20	0.872102	0.336586	102178921|102186791|102190621|102172859|102177226
MicroRNAs in cancer	KEGG PATHWAY	chx05206	81	238	0.874737	0.33726	102190273|102174202|102177435|102185649|102177770|102191659|102170562|102170356|102173163|102191635|102174268|102180890|102180534|102168557|102184349|102190884|102171933|102171022|102168469|102169650|102172114|100861341|102173121|102188907|102191054|102180182|100860957|102187237|102179898|102181951|102187310|100861294|102172159|100860972|102174007|100860971|102178921|102179198|102172519|102186169…
Bile secretion	KEGG PATHWAY	chx04976	27	87	0.877431	0.337948	102174202|102181111|102178475|102185242|102187779|102190430|102181156|102185649|102183561|102172839|102175283|102185838|102181396|100860857|102185858|102182310|102185469|102189798|102169762|102177571|102170612|100860945|102186459|102174992|102174685|102188719|102189408
Other glycan degradation	KEGG PATHWAY	chx00511	6	26	0.920552	0.348763	102181720|100750234|102177389|102181993|102190996|102187969
Cardiac muscle contraction	KEGG PATHWAY	chx04260	21	74	0.924634	0.349769	102173562|102178827|102173472|102191741|106503290|102172289|102179332|102184937|102182803|102188264|102175610|102169976|102185261|102183616|102179296|102183561|102187496|100860775|100861292|102179435|102180482
Ribosome	KEGG PATHWAY	chx03010	67	211	0.942255	0.354075	102190901|102169830|102179258|102180169|102178024|102185447|102176639|102171363|102177734|102190789|102178494|102179042|102189887|102168620|102178653|102184058|106503281|102188995|106501927|102189602|102172630|102186497|102170432|102173668|102177159|102185876|102172754|102170909|102172191|102188153|102183967|106503296|102170167|102172558|102189683|102187639|100861004|102180251|102183449|102179977…
Protein digestion and absorption	KEGG PATHWAY	chx04974	38	130	0.955219	0.357206	102173817|102186042|102184856|102169447|102183207|102172792|102184205|102176416|102173746|100860743|102186504|102191492|102184949|106503435|102174703|102170840|102187568|102188013|102190083|102187830|102178401|102179479|102191114|102169643|100860938|102186825|102182838|102171644|102188405|102190364|102181735|102178669|102181685|100860925|102183561|102188580|102176550|102175866
Neuroactive ligand-receptor interaction	KEGG PATHWAY	chx04080	95	295	0.958157	0.357911	102187024|102187843|102191614|102171574|102191504|102178674|102179550|102184511|102183962|102186886|102186399|102178269|102172237|100861318|102184068|102168830|102189775|102176785|102184817|102189094|100861156|102180244|102183611|102173625|102179705|102187491|102182788|102188708|102178322|102169905|102168302|100860790|102175860|102190560|102168263|102171427|102183812|102189859|102181303|102181789…
Phototransduction	KEGG PATHWAY	chx04744	5	26	0.960793	0.358543	102187577|102185007|102169418|102172164|102180079
Taste transduction	KEGG PATHWAY	chx04742	20	77	0.963865	0.359278	102179795|102168580|102186689|102191798|102190031|102180162|102180437|102184768|102185469|102185434|102169542|102183962|102181303|102180244|102184797|102168441|102185870|100861292|102188708|102180455
Steroid hormone biosynthesis	KEGG PATHWAY	chx00140	15	81	0.998639	0.367476	102185066|100860869|102169002|102191152|102186887|102187504|102177329|102187782|102180722|102183447|102182621|102181382|102191011|102182909|102168375
Ascorbate and aldarate metabolism	KEGG PATHWAY	chx00053	2	26	0.998843	0.367524	102171772|102170543

## Sheet: KEGG_Pathway_result-target
Table. S6 The KEGG pathway analysis of the target genes of differential lncRNAs
Term	Datebase	ID	Input number	Background number	P-Value	Corrected P-Value	Input
Hippo signaling pathway	KEGG PATHWAY	chx04390	35	157	9.6822e-05	0.0263967	102190008|102186726|102176768|102172459|102187802|102187092|102174417|102179831|102178744|102187079|102191439|102173485|100860901|102170667|102177903|106504040|100860789|100861211|102177945|102170375|102169162|102180348|102178402|102169650|102180102|102171360|102188460|102170617|102176988|102183277|102180661|102185098|102182657|102170916|102170921
Axon guidance	KEGG PATHWAY	chx04360	36	179	0.000651178	0.057973	102171022|102179302|102190819|102176762|102191685|102177814|102182602|102180601|102181217|102187092|100860973|102178040|102186908|102188857|102188824|102170660|102177903|102181196|102175214|102180632|102174785|102175861|100861211|102183457|102168261|102187048|102183496|102169556|102185715|102169916|102182257|102180827|102183726|102170201|102185098|102170921
Bacterial invasion of epithelial cells	KEGG PATHWAY	chx05100	19	75	0.000731505	0.057973	102181234|102175009|102189847|102177814|102179831|102183793|102188466|102176451|102188650|102174457|100860749|102173323|102170108|102184676|102184353|102189730|102181028|102176581|102182223
Biosynthesis of amino acids	KEGG PATHWAY	chx01230	19	76	0.000871241	0.057973	102184057|102183713|102188107|102168850|102191174|102184409|102172231|102190002|102186149|102168601|100861063|102187016|102173681|102186305|102176585|102178731|102190144|102175765|102170704
Regulation of actin cytoskeleton	KEGG PATHWAY	chx04810	41	217	0.00106321	0.057973	102168557|102171022|102187707|102174268|102181695|102179302|102177814|102170463|102181217|102184374|102179831|100860973|102183793|102187491|102188466|102185873|102176451|102174457|102188824|102170938|102171226|102170108|102180632|102186374|102183190|102181980|102169556|102179261|102177493|102169602|102169916|102179273|102182076|102180827|102169839|102186592|102172607|102187022|102184426|102168934…
Proteasome	KEGG PATHWAY	chx03050	13	46	0.00169704	0.077111	102180674|102176723|102182415|102190150|102176996|102186449|102174773|102183547|102172642|102173623|102181749|102191527|102178323
Transcriptional misregulation in cancer	KEGG PATHWAY	chx05202	36	198	0.00407403	0.140886	102174268|102177814|102187055|102175290|102174701|102177104|102168343|102173485|102191035|102178462|100861208|106502564|102170426|102181046|102168820|102184226|102191809|102182991|102186601|102188043|102183684|102183278|102168980|102191597|102174536|102170009|102176988|102172327|102188280|102173973|108638461|106501762|102183249|100861008|102176598|102180119
Type I diabetes mellitus	KEGG PATHWAY	chx04940	15	62	0.0041341	0.140886	100860813|102179143|102187356|102168343|100861293|100861238|102185917|102169753|102179937|108638461|102171032|100860845|102189356|102170848|102176598
Basal cell carcinoma	KEGG PATHWAY	chx05217	15	63	0.00485712	0.140896	102176768|100860901|100860789|102177945|102170426|102170375|102180348|102187048|102183684|102178402|102180102|102170617|102170201|102178142|102170921
Spinocerebellar ataxia	KEGG PATHWAY	chx05017	26	133	0.00516799	0.140896	102172966|102188805|102180674|102177522|102172215|102180777|102176723|102184456|100860866|102182415|102190150|102180505|102176996|102186449|102174773|102188148|102183547|102172642|102173623|102181749|100861305|102174051|102172114|102173325|102178323|102177039
Proteoglycans in cancer	KEGG PATHWAY	chx05205	37	209	0.00569862	0.140926	102168557|102171022|102187707|102176768|102179302|102176762|102177814|102182675|102170463|100860957|102175970|102179831|102185873|102186321|100860749|100860836|102181269|102188824|102182426|100860971|102177945|102187048|102190225|102185715|102169650|102189650|102176581|102170617|102180827|102174051|102176393|102185462|102170201|102172114|100860845|100861341|102170921
Peroxisome	KEGG PATHWAY	chx04146	18	83	0.00620291	0.140926	102190821|102176815|102190777|102183446|102177866|102189771|102172142|102190002|102181958|102178561|102182450|102185694|102182791|102184963|102177304|102181759|102182369|102169854
Cell adhesion molecules (CAMs)	KEGG PATHWAY	chx04514	29	159	0.00892	0.175382	102182328|102186231|102181695|100860813|102169922|102177818|102187356|102171011|102186321|102189639|102181196|102186933|102175214|102175177|102181324|102170124|100861223|102185917|102183190|102179425|102168238|102176614|102169753|102173346|102179937|102179284|102183249|102189356|102188004
Allograft rejection	KEGG PATHWAY	chx05330	13	55	0.00900612	0.175382	100860813|102187356|102168343|100861293|102185917|100860746|102169753|102179937|108638461|100860845|102183249|102189356|102176598
Fatty acid metabolism	KEGG PATHWAY	chx01212	14	62	0.0103919	0.185603	102182633|102181762|102169989|102190777|102172444|102177866|102178247|102172142|102187210|102183474|100861286|102185694|102177304|102182369
Fatty acid biosynthesis	KEGG PATHWAY	chx00061	6	18	0.0131811	0.185603	102169989|102190777|102177866|100861286|102185694|102177304
2-Oxocarboxylic acid metabolism	KEGG PATHWAY	chx01210	6	18	0.0131811	0.185603	102184057|102168850|102190002|102186149|100861063|102173681
SNARE interactions in vesicular transport	KEGG PATHWAY	chx04130	9	34	0.0133353	0.185603	102191127|102171480|102177181|102170149|102189972|102175477|102185143|102186365|102179221
TGF-beta signaling pathway	KEGG PATHWAY	chx04350	19	96	0.0135697	0.185603	102190008|102171022|102176324|102182675|102178640|102188824|102177903|102175214|100860914|100860971|100860789|100861211|102183457|108633532|100861250|102176988|102183277|102175820|102180740
Alanine, aspartate and glutamate metabolism	KEGG PATHWAY	chx00250	10	40	0.0140596	0.185603	102171672|102168850|102186940|102176861|102168601|100861063|102173681|102188907|102182791|102179779
Calcium signaling pathway	KEGG PATHWAY	chx04020	34	200	0.0142965	0.185603	102176546|102174268|102174144|102176762|102183305|102182602|102189726|102187491|102176524|102187374|102189285|102180455|102177328|102180505|102173075|102173625|102188148|102181980|102183812|102185715|102185318|102169916|102185007|102172164|102186546|102174093|102189695|102184479|102184878|102172114|102188874|102186886|102184426|102168934
Glycosaminoglycan biosynthesis - heparan sulfate / heparin	KEGG PATHWAY	chx00534	7	24	0.0164368	0.197345	102171771|102183286|102172900|102174373|102176690|102174617|102188252
Rap1 signaling pathway	KEGG PATHWAY	chx04015	35	210	0.0174182	0.197345	102174268|102170463|102183255|102187092|100860957|102179831|102187491|102185873|102176451|100860836|102185051|102188824|102170938|102189175|102171226|102180505|100860971|102178774|102188148|106502495|102179482|102183812|102179261|102169602|102179273|102185007|102172164|102184383|102174051|102172114|102188874|102186145|102185098|102184426|102168934
Hepatocellular carcinoma	KEGG PATHWAY	chx05225	30	175	0.0183946	0.197345	102176768|102173702|102174170|100861197|102182675|102181496|102179831|102183886|100860951|100860901|102188824|102186169|102177945|102170426|102170375|102190913|102189370|102180348|102175171|102183684|102178103|102169650|102180102|102177796|102170617|102174051|102172114|102182855|102190259|102170921
Phagosome	KEGG PATHWAY	chx04145	29	168	0.0185143	0.197345	102191127|102186053|102185330|100860813|102178475|102187356|102179831|102179674|102178700|102185274|102180638|100860971|102170149|100860959|102189841|102185917|102190225|102187765|102187993|102172197|102169753|102179937|102172952|108633303|102185733|102181518|102171404|102189356|102179221
Hematopoietic cell lineage	KEGG PATHWAY	chx04640	20	107	0.0209767	0.197345	100860813|102187356|102185051|102182426|100861208|102184949|100860959|102170124|100861223|102183190|102186601|102174471|102172197|102179937|102176927|108633303|100860808|102190466|102186615|102189356
Glioma	KEGG PATHWAY	chx05214	15	74	0.0215959	0.197345	102174268|102176762|102183886|102188824|102186169|102170426|102183684|102185715|102169650|102185318|102185007|102172164|102174051|102172114|102184426
Chemokine signaling pathway	KEGG PATHWAY	chx04062	31	185	0.0225754	0.197345	102171022|102189312|102177814|102170463|102176451|102188650|102177575|102188824|102186301|102172758|102180505|102183859|102183977|102184639|102188148|102174969|102173256|102169556|102169916|102169211|100860873|102170644|102180827|102181154|102174051|100860874|102172114|102185098|102175293|102189634|102182395
Ferroptosis	KEGG PATHWAY	chx04216	11	49	0.0227214	0.197345	100860951|102190777|102177866|102182451|102172197|102182487|102185694|102172488|102187568|102174119|102177304
Alzheimer disease	KEGG PATHWAY	chx05010	56	371	0.0233411	0.197345	102176546|102176768|100861343|102180674|102182602|100861133|102170314|102181496|102170016|102178040|102169919|100860820|102180777|102178700|102190980|100861313|102177598|102176723|102188541|102189775|102184456|102185051|102188824|102187374|102182415|102173138|102190150|102180505|102176996|102173075|102184949|102186449|102177945|102170375|102174773|102188148|102183547|102172642|102180348|102173623…
Fluid shear stress and atherosclerosis	KEGG PATHWAY	chx05418	25	143	0.0237189	0.197345	102174268|102173702|102177814|102174170|100861197|102175290|100860957|102179831|100860951|102170427|102186321|100860749|100860836|106502263|102175177|100860789|100861211|102186601|102189370|102175171|102190225|102185007|102172164|102176581|102174051
Aldosterone synthesis and secretion	KEGG PATHWAY	chx04925	18	95	0.0243051	0.197345	102170586|102176762|102178475|102183561|102169808|102187651|102176524|102177328|102180505|102188148|102185715|102185318|102187294|102185007|102172164|102174093|102172114|102188874
Viral protein interaction with cytokine and cytokine receptor	KEGG PATHWAY	chx04061	19	102	0.024843	0.197345	102188959|102185051|102182229|102189744|102174969|100860746|102178497|102169556|102169916|102169211|100860873|102188086|102170644|102181154|100860874|108638473|102175293|102189634|102182395
Arginine and proline metabolism	KEGG PATHWAY	chx00330	12	56	0.0251975	0.197345	102184628|102171672|102183713|102182692|102188107|102168850|102191174|102189116|100861063|102190033|102177774|102185942
Hedgehog signaling pathway	KEGG PATHWAY	chx04340	11	50	0.0261734	0.197345	102188923|102187802|102181496|102190361|102187079|102187048|102178402|102169650|102186950|102170201|102178142
Cholesterol metabolism	KEGG PATHWAY	chx04979	11	50	0.0261734	0.197345	102170013|102178475|102170314|102190361|102180963|102174296|100860959|102187294|102191574|108633303|102173622
ECM-receptor interaction	KEGG PATHWAY	chx04512	18	96	0.0267825	0.197345	102181695|102172966|102171617|102169403|102179674|102179198|102186321|102185463|102182426|102172699|100860971|100860959|100860805|102183190|102169839|108633303|100860743|102189672
African trypanosomiasis	KEGG PATHWAY	chx05143	9	39	0.0318161	0.208019	100861293|102175177|102180505|102188148|100860746|102172114|100860845|102168680|102175045
Fructose and mannose metabolism	KEGG PATHWAY	chx00051	8	33	0.0319133	0.208019	102185744|102189736|102180808|102187190|102182403|102187016|102190144|102175765
Focal adhesion	KEGG PATHWAY	chx04510	33	205	0.032291	0.208019	102171022|102187707|102174268|102181695|102172966|102177814|102181217|100860957|102179831|100860973|102179674|102176451|102179198|102174457|100860749|102173485|100860836|102188824|100860971|100860805|102183190|102181980|102169650|102176581|102180827|102169839|102174051|102170125|102172114|102186592|100860743|102184426|102168934
Glucagon signaling pathway	KEGG PATHWAY	chx04922	19	105	0.0326374	0.208019	102185744|102176762|102183305|102182602|102168710|102180727|102180505|102187210|102188148|102185715|102185007|102172164|102168742|102174051|102178731|102190144|100861288|102188874|102180535
HIF-1 signaling pathway	KEGG PATHWAY	chx04066	20	112	0.0328227	0.208019	102176762|102182675|102189736|100860957|100860951|102168710|102188824|102182403|102174453|102189744|102187016|102185715|102191269|102172197|102172488|102174051|102191264|102190144|102175765|102172114
Synaptic vesicle cycle	KEGG PATHWAY	chx04721	15	78	0.0333976	0.208019	102186053|102184538|102190515|102171480|102182144|102177181|102183039|102176416|102181028|102175945|102169078|102171550|102181518|102171404|102182223
Cell cycle	KEGG PATHWAY	chx04110	22	127	0.0355183	0.208019	102191760|102172459|102174417|102183886|102186457|108634245|102176047|102186169|102189036|102169080|102184180|102186264|102183684|102169650|102184881|102170496|102183062|102189526|102186469|102178035|102182657|102170094
Adherens junction	KEGG PATHWAY	chx04520	14	72	0.0358612	0.208019	102186231|102183255|102184374|102179831|102183793|102178744|102188466|100860901|102188824|102183859|106502495|102178667|102180102|102185098
Adipocytokine signaling pathway	KEGG PATHWAY	chx04920	14	72	0.0358612	0.208019	102190777|102177866|102180727|102187210|100860959|102168742|102185694|102173125|102170009|102174051|102175460|108633303|100861288|102177304
Melanoma	KEGG PATHWAY	chx05218	14	72	0.0358612	0.208019	102174268|102183886|102188824|102186169|102171226|102170426|102183684|102179261|102169650|102169602|102179273|102174051|102184426|102168934
Asthma	KEGG PATHWAY	chx05310	7	28	0.0373268	0.209413	100860813|102187356|100860746|102168313|102179937|102183249|102189356
Autophagy - animal	KEGG PATHWAY	chx04140	24	142	0.0376377	0.209413	102174886|100860786|102185421|102182675|100861133|102174948|106504021|102180777|102185873|102187423|102183225|102184456|102176208|102188824|102181505|102189841|102171959|102175025|102190225|102175477|102174861|102174051|102173325|102176667
Breast cancer	KEGG PATHWAY	chx05224	25	150	0.0398827	0.214192	102176768|102185747|102182675|102181496|102183886|100860901|102188824|102186169|102171226|102189202|102177945|102170426|102170375|102180348|102183684|102179261|102189630|102169650|102169602|102180102|102179273|102177474|102170617|102174051|102170921
Other types of O-glycan biosynthesis	KEGG PATHWAY	chx00514	10	47	0.0408536	0.214192	102174898|102181630|102177250|102176741|102185180|102174438|102183938|100861310|102173105|102169917
Intestinal immune network for IgA production	KEGG PATHWAY	chx04672	10	47	0.0408536	0.214192	100860813|102187356|102189744|100860746|102183190|102169556|102169916|102179937|102183249|102189356
Taurine and hypotaurine metabolism	KEGG PATHWAY	chx00430	4	12	0.0418988	0.215527	102180652|102175220|102176564|102190230
Amino sugar and nucleotide sugar metabolism	KEGG PATHWAY	chx00520	11	54	0.0437887	0.221078	102189736|102177552|102184907|102180808|102182403|102172896|102181720|102171581|102175855|102175965|102182884
Gap junction	KEGG PATHWAY	chx04540	16	88	0.0454536	0.222648	102169692|102174268|102187802|102178700|102170427|102188824|102177328|102180505|102188148|102178667|102187765|102172952|102172114|102188874|102184426|102168934
Gastric cancer	KEGG PATHWAY	chx05226	25	152	0.0457331	0.222648	102176768|102182675|102181496|102183886|100860901|102188824|102170938|102186169|102171226|102181726|102177945|102170426|102170375|102180348|102183684|102179261|102169650|102169602|102180102|102179273|102170009|102170617|102174051|102170201|102170921
PPAR signaling pathway	KEGG PATHWAY	chx03320	16	89	0.0496892	0.237664	102190777|102171595|102177866|102187210|100860959|102190552|100860906|102168742|102185694|102173125|102184423|102170009|108633303|102190982|102177304|102182369
Glutathione metabolism	KEGG PATHWAY	chx00480	12	62	0.0512222	0.237991	102173702|102174170|100861197|102180650|102175220|102190002|102190033|102189370|102175171|102175786|102189416|102173102
Citrate cycle (TCA cycle)	KEGG PATHWAY	chx00020	7	30	0.0523763	0.237991	102184057|102168710|102190002|102188964|102174799|102168742|102183291
Biosynthesis of unsaturated fatty acids	KEGG PATHWAY	chx01040	7	30	0.0523763	0.237991	102182633|102181762|102172444|102180523|102178247|102172142|102182369
Cushing syndrome	KEGG PATHWAY	chx04934	25	155	0.0556502	0.2472	102176768|102176762|102178475|102183886|102183298|102187651|100860901|102188824|102186169|102177328|102180505|102188964|102177945|102170375|102188148|102184226|102180348|102185715|102169650|102187294|102180102|102170617|102188874|102170921|102173005
Epstein-Barr virus infection	KEGG PATHWAY	chx05169	33	215	0.0573078	0.2472	102174120|100860813|102180674|102169982|102187356|102190080|102183886|102169919|102176723|102190983|102180638|102182426|102186169|102184639|102176204|102170426|102174773|102185917|102183547|102185464|102173623|102183684|102169650|100860873|102177474|102169753|102179937|102174051|102185161|102186615|102185733|102183249|102189356
Parkinson disease	KEGG PATHWAY	chx05012	38	253	0.0578014	0.2472	102176546|102190018|102176762|102180674|102190515|100861133|102170016|100860820|102181325|102178700|102176723|102188541|102187374|102182415|102173138|102190150|102176996|102173075|102186449|102174773|102183547|102172642|102173623|102183812|102185715|102187765|102181749|102185007|102172164|102169368|102179296|102183616|102172952|102184878|102188874|102184322|102177646|102178323
Amphetamine addiction	KEGG PATHWAY	chx05031	13	70	0.0580299	0.2472	102185850|102176762|102182602|102190515|102171480|102169726|100860866|102185715|102185007|102172164|100860839|102172114|102188874
Toxoplasmosis	KEGG PATHWAY	chx05145	19	113	0.0620992	0.257239	100860813|102187356|102188959|102169919|102173485|100861293|102188824|102187374|102172758|100860746|102173256|102191269|102179937|102174051|102185161|102186145|100860845|102183249|102189356
Parathyroid hormone synthesis, secretion and action	KEGG PATHWAY	chx04928	18	106	0.0629009	0.257239	102169808|102175290|102171320|102188824|102177328|102180505|102185686|102188148|102180558|102183278|102188762|102170069|102178921|102170009|102185462|102172114|102188874|100860907
Yersinia infection	KEGG PATHWAY	chx05135	22	135	0.0632171	0.257239	102171022|102179302|102177814|102171746|102184374|102179831|102188466|102176451|102188650|102174457|102180871|102188824|102172617|102183859|102170124|102184353|100860746|102183190|102172866|102174051|102186592|102185161
Antigen processing and presentation	KEGG PATHWAY	chx04612	15	85	0.0642829	0.257729	100860813|102187356|102191183|102189385|102180638|102182856|102170124|102185917|102182573|102190225|102169753|102179937|102185733|102189356|102191527
Purine metabolism	KEGG PATHWAY	chx00230	22	136	0.0675143	0.263366	102187471|102169692|102175015|102170200|102190080|102179436|102171320|102180455|102169610|102169601|102186940|102180558|102183404|102189416|102188762|102169872|102171067|102181829|102178731|102187956|102173102|102173005
Tuberculosis	KEGG PATHWAY	chx05152	29	188	0.0676209	0.263366	102185330|102179302|102174120|102176762|100860813|102182602|102187356|102188959|106504021|102169919|100861293|102189385|102188824|100861238|102189841|100860746|102185715|102191269|102185007|102172164|102179937|102174051|102181518|102171404|100860845|100861192|102186424|102189356|100861191
Inflammatory bowel disease (IBD)	KEGG PATHWAY	chx05321	12	65	0.0693879	0.266382	100860813|102187356|100861293|102176844|100860746|102172253|102191269|100861305|102179937|100860845|102186424|102189356
Vascular smooth muscle contraction	KEGG PATHWAY	chx04270	23	144	0.0703496	0.266382	102169692|102171022|102187707|102174144|102179302|102178091|102187651|102188824|102177328|102180505|102188148|100861156|102172088|102181980|102183812|102177493|102185007|102172164|102174855|102172114|102188874|100861290|102178279
Endocrine and other factor-regulated calcium reabsorption	KEGG PATHWAY	chx04961	10	52	0.0738432	0.267351	102183561|102176524|102180505|102188148|102181028|102175945|102174093|102172114|102188874|102182223
Malaria	KEGG PATHWAY	chx05144	10	52	0.0738432	0.267351	102179674|100861293|102175177|100860971|100860959|100860746|108633303|102183249|102168680|102175045
Pantothenate and CoA biosynthesis	KEGG PATHWAY	chx00770	5	20	0.0740514	0.267351	102186149|102176564|102169872|102181553|102173569
Salivary secretion	KEGG PATHWAY	chx04970	16	94	0.0750231	0.267351	102169692|102183561|102176524|102189554|102180505|102184534|102188148|102185007|102172164|102173836|102174093|102172114|102188874|100861192|100861191|100860761
Insulin secretion	KEGG PATHWAY	chx04911	15	87	0.0758035	0.267351	102176762|102183561|102171480|102177328|102180505|102182144|102188148|102185715|102184383|102185838|102182435|102170962|102172114|102188874|102168947
Apelin signaling pathway	KEGG PATHWAY	chx04371	22	138	0.0767029	0.267351	102189312|102182675|102175290|102185873|102188824|102187736|102180727|106502263|102172758|102180505|102189202|102188148|100860805|102173256|102181980|102190552|102169650|102185007|102172164|102174051|100861288|102190982
Oxytocin signaling pathway	KEGG PATHWAY	chx04921	24	153	0.0774698	0.267351	102169692|102171022|102187707|102176762|102182602|102175290|102179831|106503290|102170427|102188824|102180727|102172758|102180505|102188148|102173256|102181980|102185715|102169650|102185318|102185007|102172164|102172114|102188874|102186145
AMPK signaling pathway	KEGG PATHWAY	chx04152	20	124	0.0803947	0.273977	102185744|102182675|102175725|102186131|102183446|102169526|102180727|102187210|100860959|100861286|102169650|102168742|102189604|102173125|102174051|102190144|108633303|100861288|102189380|102173325
Huntington disease	KEGG PATHWAY	chx05016	44	307	0.0817904	0.275292	102176546|102185850|102180674|102180782|100861094|102170016|102169919|102180777|102178700|102170421|102174801|102176723|102188541|102171480|102184456|102187374|102182415|102173138|102190150|102180505|102176996|102173075|102186449|102174773|102188148|102188276|102183547|102172642|102173623|102181028|102187765|102175945|102181749|102179296|102183616|102172952|100861288|102190982|102171550|102184322…
Long-term depression	KEGG PATHWAY	chx04730	11	60	0.0831491	0.276452	102169692|106501838|102188824|102177328|102180505|102184639|102191781|102188148|102172114|102188874|102186145
Wnt signaling pathway	KEGG PATHWAY	chx04310	25	162	0.0845524	0.277731	102176768|100860771|102176762|102182602|102181496|102187079|102169344|100860901|102189748|106504040|102180505|102185686|102177945|102170375|102188148|102180348|102185715|102169650|102173210|102180102|102170617|102172114|102172413|102170921|102187799
Rheumatoid arthritis	KEGG PATHWAY	chx05323	16	96	0.0871856	0.282806	102186053|100860813|102187356|100860957|102185051|100861208|102179425|102190225|102169556|102170644|102181154|102179937|102181518|102171404|102182395|102189356
Terpenoid backbone biosynthesis	KEGG PATHWAY	chx00900	5	21	0.0882963	0.282806	102176815|102191533|102169144|102176973|102169040
Glutamatergic synapse	KEGG PATHWAY	chx04724	18	111	0.0898531	0.282806	102185850|102189312|102182602|102176420|102174074|102184433|102188824|102180505|102191403|102188148|102176416|102188907|102169078|102172114|102188874|102186145|102171550|102190560
Central carbon metabolism in cancer	KEGG PATHWAY	chx05230	12	68	0.0912842	0.282806	102189736|102168710|102188824|102182403|102170938|102190002|102185689|102188907|102174051|102178731|102190144|102184426
Autoimmune thyroid disease	KEGG PATHWAY	chx05320	12	68	0.0912842	0.282806	100860813|102187356|102168343|102185917|100860746|102179425|102169753|102179937|108638461|102183249|102189356|102176598
Viral myocarditis	KEGG PATHWAY	chx05416	12	69	0.0994272	0.301592	100860813|102187356|102179831|102169919|102183267|100860749|102185917|102169650|102169753|102179937|102183249|102189356
Cellular senescence	KEGG PATHWAY	chx04218	25	165	0.0995603	0.301592	102176546|102182602|102183886|102187079|102185873|100861313|102187760|102189779|102190054|102188824|102186169|102189043|102173075|102185917|102184180|102168649|102183684|102169650|102185007|102172164|102184881|102169753|102174051|102184878|102186469
Endocytosis	KEGG PATHWAY	chx04144	36	252	0.11062	0.330614	102189190|102187499|102168460|102187092|102183540|102188466|102174766|102178660|102188541|100860749|102180871|102186301|102170938|102170108|102185917|102187915|102181462|102172748|100861069|102181028|102177166|102175945|102169916|102168683|102176581|102172197|102176336|102169753|102183080|102179163|102171066|102173973|102186592|102185098|102189634|102182223
ErbB signaling pathway	KEGG PATHWAY	chx04012	14	85	0.112649	0.330614	102176762|102177814|102180601|102182675|102181217|100860973|102188824|102185715|102180827|102174051|102185462|102180661|102172114|102184950
Thyroid hormone signaling pathway	KEGG PATHWAY	chx04919	19	122	0.112779	0.330614	102172237|102183081|102183561|102179831|102180863|102176142|102188824|102180505|102189202|100860789|102188148|102183019|102169650|102170009|102174051|102184479|102190144|102172114|102181438
Melanogenesis	KEGG PATHWAY	chx04916	16	100	0.115102	0.333834	102176768|102176762|100860901|102188824|102180505|102177945|102188148|102185715|102180102|102185007|102172164|102170617|102172114|102188874|102186145|102170921
DNA replication	KEGG PATHWAY	chx03030	7	36	0.117579	0.335662	102185810|102170032|102174153|102169080|102186264|100860753|102190491
Graft-versus-host disease	KEGG PATHWAY	chx05332	11	64	0.118682	0.335662	100860813|102187356|102168343|102182856|102185917|102182573|102169753|102179937|108638461|102189356|102176598
Cysteine and methionine metabolism	KEGG PATHWAY	chx00270	9	50	0.120376	0.335662	102168850|102172231|102186149|102174799|100861063|102190230|102186305|102176585|102170704
Proximal tubule bicarbonate reclamation	KEGG PATHWAY	chx04964	5	23	0.120657	0.335662	102183561|102174074|102175283|102188907|102168742
Phospholipase D signaling pathway	KEGG PATHWAY	chx04072	22	147	0.128227	0.35312	102174268|102174120|102176295|102187491|102185873|102187651|102178660|102188824|102172758|102180505|102173625|102188148|102173256|102184383|102168313|102174051|102188874|102186592|102190560|102189634|102184426|102168934
Endometrial cancer	KEGG PATHWAY	chx05213	10	58	0.130661	0.354439	100860901|102188824|102181726|102170426|102170375|102180348|102183684|102169650|102180102|102174051
Thyroid cancer	KEGG PATHWAY	chx05216	7	37	0.131307	0.354439	100860901|102188824|102170426|102183684|102169650|102180102|102170009
Renin secretion	KEGG PATHWAY	chx04924	12	73	0.136184	0.364002	102169692|102174144|102182602|102187651|102180455|102180505|102188148|102185007|102172164|102181502|102174855|102188874
Leishmaniasis	KEGG PATHWAY	chx05140	12	74	0.146395	0.380568	100860813|102187356|100861293|102188824|100860746|102183190|102191269|102179937|102172114|102185161|100860845|102189356
Carbon metabolism	KEGG PATHWAY	chx01200	18	119	0.146486	0.380568	102185744|102189736|102184057|102168850|102168710|102182403|102184409|102190002|102188964|102174799|100861063|102187016|102173681|102189256|102178731|102190144|102175765|102183291
NF-kappa B signaling pathway	KEGG PATHWAY	chx04064	16	104	0.147782	0.380568	100860786|102174120|102171746|102173485|102189744|102175177|102184639|102176204|102183684|102169556|102172114|102185161|102169658|102183249|102175293|102182395
Th1 and Th2 cell differentiation	KEGG PATHWAY	chx04658	14	89	0.147966	0.380568	100860813|102171746|102182602|102187356|100861293|102188824|102189202|102170124|102189630|102172253|102191269|102179937|100860845|102189356
Circadian rhythm	KEGG PATHWAY	chx04710	6	32	0.160857	0.39803	102187802|102183085|102187079|102180727|100861305|102173685
Human immunodeficiency virus 1 infection	KEGG PATHWAY	chx05170	32	230	0.160885	0.39803	102189312|102177814|102182602|102182675|102181217|100860973|102169919|102187079|102187049|102188824|102180638|102178551|102177328|106502146|102180632|102179509|102170124|102185917|102169916|102185007|102172164|102184881|102173185|102180827|102169753|102174051|102184324|102172114|102185161|102186145|102185733|102186469
Bladder cancer	KEGG PATHWAY	chx05219	7	39	0.160994	0.39803	100860957|102183886|102188824|102186169|100860971|102169650|102185462
Glycolysis / Gluconeogenesis	KEGG PATHWAY	chx00010	11	68	0.161505	0.39803	102185744|102181747|102189736|102181105|102168710|102182403|102187016|102168742|102178731|102190144|102175765
Circadian entrainment	KEGG PATHWAY	chx04713	15	98	0.162055	0.39803	102169692|102185850|102176762|102189312|102181452|102188824|102180505|102188148|102185715|102185007|102172164|102172114|102188874|102186145|102173685
Mitophagy - animal	KEGG PATHWAY	chx04137	11	69	0.173279	0.419475	102174886|102182224|102179275|102185873|102181325|102184456|102174274|102191203|102179131|102172458|102173325
Carbohydrate digestion and absorption	KEGG PATHWAY	chx04973	8	47	0.173864	0.419475	102183561|102189736|102178379|102182403|102180505|102188148|102174051|102172114
Vitamin digestion and absorption	KEGG PATHWAY	chx04977	5	26	0.177787	0.425177	102190723|102178475|102183532|102174672|102177770
cAMP signaling pathway	KEGG PATHWAY	chx04024	32	233	0.179894	0.426477	102171022|102174144|102185850|102176762|102183561|102180782|102170463|106503295|102187491|102171320|102176524|102188824|106502495|102186285|102181111|102187779|102180558|102187048|102183812|102185715|102188762|102185007|102172164|102184383|102181502|102180827|102174051|102175460|102174093|102174855|102188874|102178142
Human T-cell leukemia virus 1 infection	KEGG PATHWAY	chx05166	32	234	0.186491	0.438306	102176546|100860813|102171746|102182602|102187356|102177477|102183886|102176047|102188824|102183627|102186169|102189744|100861208|102173075|102170124|102185917|102168820|102184180|102186601|102173700|102169650|102173210|102184881|102169753|102179937|102174051|102183062|102185733|102183249|102190677|102178035|102189356
Arginine biosynthesis	KEGG PATHWAY	chx00220	4	20	0.19672	0.458394	102168850|100861063|102173681|102188907
Fc gamma R-mediated phagocytosis	KEGG PATHWAY	chx04666	14	94	0.199445	0.460805	102174120|102182675|102183793|102188824|102170108|102183859|102180632|102183977|102184639|102180827|102174051|102172114|102186592|102187022
Gastric acid secretion	KEGG PATHWAY	chx04971	12	79	0.203097	0.4653	102176762|102183561|102179831|102180505|102188148|102181980|102185715|102185007|102172164|102172114|102188874|102186886
p53 signaling pathway	KEGG PATHWAY	chx04115	13	87	0.207243	0.470841	102188610|102169919|102191026|100860971|102184180|102172832|102183684|102169650|102184881|102168942|108638473|102173102|102178054
Folate biosynthesis	KEGG PATHWAY	chx00790	7	42	0.210499	0.473391	108633281|102174722|102187190|102177793|102171920|102184109|102170834
Signaling pathways regulating pluripotency of stem cells	KEGG PATHWAY	chx04550	20	142	0.211838	0.473391	102176768|102171875|102188824|102170938|102188524|100860789|100861211|102177945|102181046|102170375|108633532|102168820|102191809|102180348|100861250|102170617|102188086|102176988|102174051|102170921
Platelet activation	KEGG PATHWAY	chx04611	18	127	0.219023	0.480629	102169692|102171022|102179302|102174120|102179831|102187491|102188824|102172758|102180505|102184639|102176204|102188148|102173256|102181980|102174051|102189695|102188874|102170328
Lysine degradation	KEGG PATHWAY	chx00310	10	65	0.219138	0.480629	102173669|102185720|102178316|102174919|102178259|102171636|102183113|102185214|102180119|102191693
Cocaine addiction	KEGG PATHWAY	chx05030	8	50	0.220366	0.480629	102180782|102190515|102178040|102169726|100860866|102180079|100860839|102188874
Chagas disease (American trypanosomiasis)	KEGG PATHWAY	chx05142	16	112	0.226374	0.489215	100860786|102187545|102169919|100861293|102188824|102177328|102180505|102188148|100860746|102191269|102181154|102174051|102188874|102186145|102185733|100860845
Oocyte meiosis	KEGG PATHWAY	chx04114	17	120	0.227891	0.489215	102176762|102172459|102182602|102174417|102186457|102171259|102187079|102188824|102169526|102168388|102185715|102169571|102185007|102172164|102183062|102182657|102170094
Apoptosis	KEGG PATHWAY	chx04210	21	152	0.231156	0.489504	100860786|100861343|100861133|102179831|106504021|102169919|102178700|102176309|100861313|102168343|102173485|102188824|102183684|102190225|102187765|102185798|102174051|108638461|102186582|108638473|102176598
cGMP-PKG signaling pathway	KEGG PATHWAY	chx04022	23	168	0.231617	0.489504	102169692|102171022|102176546|102174144|102183561|102182602|102175290|102176524|102188824|102187374|102177328|102172758|102180505|102175860|102173075|102188148|102173256|102181980|102173700|102185007|102172164|102174051|102174093
Primary immunodeficiency	KEGG PATHWAY	chx05340	6	36	0.235808	0.491365	102171746|102189385|102180638|102170124|102176204|102183249
Human cytomegalovirus infection	KEGG PATHWAY	chx05163	32	241	0.236102	0.491365	102171022|102179302|102189312|102177814|102182602|102182675|100860957|102188959|102183886|102169919|102176451|102187049|102188824|102180638|102186169|102177328|102180505|102188148|102185917|102169556|102169650|102169916|102185007|102172164|102181502|102169753|102181154|102174051|102172114|102188874|102186145|102185733
Pentose phosphate pathway	KEGG PATHWAY	chx00030	5	29	0.242946	0.501778	102185744|102184409|102187016|102190144|102175765
Fatty acid degradation	KEGG PATHWAY	chx00071	8	52	0.253656	0.519961	102181105|102190777|102177866|102187210|102183474|102178259|102185694|102177304
Choline metabolism in cancer	KEGG PATHWAY	chx05231	14	99	0.257947	0.52481	102174268|102176295|102184151|102182675|102183793|102188824|102172822|102183859|102189576|102174051|102172114|102186592|102184426|102168934
Fatty acid elongation	KEGG PATHWAY	chx00062	5	30	0.265948	0.533132	102182633|102181762|102172444|102180523|102183474
Renin-angiotensin system	KEGG PATHWAY	chx04614	5	30	0.265948	0.533132	102187651|102173817|102174387|102184949|102181198
Notch signaling pathway	KEGG PATHWAY	chx04330	8	53	0.270864	0.537672	102185747|102190715|102190980|102172763|102189202|102183334|102189630|102177474
PI3K-Akt signaling pathway	KEGG PATHWAY	chx04151	47	369	0.272158	0.537672	102174268|102181695|102174120|102172966|102189312|102177814|102172459|102180782|102180223|102182675|100860957|102174417|102187491|102179674|102171339|102179198|100860836|102181269|102185051|102188824|102188790|102170938|102169526|102172617|102171226|102178032|102172758|100860971|102176607|100860805|102183190|102173256|102179261|102169650|102169602|102179273|102185798|102172279|102168742|102169839…
Renal cell carcinoma	KEGG PATHWAY	chx05211	10	69	0.27813	0.545517	102174701|102181217|100860957|100860973|102188824|102188964|102180230|102180827|102174051|102191264
C-type lectin receptor signaling pathway	KEGG PATHWAY	chx04625	14	101	0.282949	0.548572	102179302|102174120|102182602|102169919|102185873|100861293|102188824|100860746|102169211|102185007|102172164|102180827|102174051|100860845
Porphyrin and chlorophyll metabolism	KEGG PATHWAY	chx00860	7	46	0.283711	0.548572	102172401|100860951|102176914|100861387|102181751|102172266|102183845
Adrenergic signaling in cardiomyocytes	KEGG PATHWAY	chx04261	20	150	0.291161	0.558533	102176762|102183561|102182329|106503290|102187651|102176524|102188824|102169526|102172758|102180505|102188148|102173256|102185715|102185007|102172164|102184383|102174051|102174093|102177937|102188874
Cytokine-cytokine receptor interaction	KEGG PATHWAY	chx04060	43	339	0.292961	0.558533	102188959|106503617|102185051|100861293|102188053|102188790|102177903|102182229|102189744|102188524|100861208|102176844|100860789|102178514|102170124|100861211|102188323|102174969|100860746|102186601|102178497|102169556|102179308|100861250|102172253|102191269|102169916|102169211|100860873|102188086|102170644|102181154|102183277|100860874|102190466|108638473|106502270|100860845|102183249|102175293…
Pyrimidine metabolism	KEGG PATHWAY	chx00240	8	55	0.306185	0.563262	102175015|102190080|102189416|102169872|102181553|102179779|102187956|102173102
TNF signaling pathway	KEGG PATHWAY	chx04668	16	119	0.306831	0.563262	100860786|100861343|102169919|102173485|102185051|102188824|102175177|102188524|100861208|100860873|102170644|102174051|102185161|102169658|102182395|102186424
Amoebiasis	KEGG PATHWAY	chx05146	16	119	0.306831	0.563262	102177814|100861293|102174613|102177328|102180505|100861208|102188148|100860746|102186601|102176927|102172114|102188874|102181826|100860845|102182395|108633803
Retinol metabolism	KEGG PATHWAY	chx00830	11	79	0.309697	0.563262	102187233|102177329|102191011|102181105|102183532|102179885|102173010|102180778|102171605|102186703|102181689
Galactose metabolism	KEGG PATHWAY	chx00052	5	32	0.313213	0.563262	102189736|102187190|102182403|102172896|102190144
Mucin type O-glycan biosynthesis	KEGG PATHWAY	chx00512	5	32	0.313213	0.563262	102174898|102172079|102177250|102185180|102173105
Base excision repair	KEGG PATHWAY	chx03410	5	32	0.313213	0.563262	102174734|100860967|102174153|102189462|108633368
Glycosphingolipid biosynthesis - ganglio series	KEGG PATHWAY	chx00604	3	17	0.316421	0.563262	102181720|102170329|102169879
Neurotrophin signaling pathway	KEGG PATHWAY	chx04722	16	120	0.318976	0.563262	102170013|102176762|108636040|102180782|102180223|102190980|102170427|102188824|102170630|102189012|102169819|102185689|102185715|102185007|102172164|102174051
Pyruvate metabolism	KEGG PATHWAY	chx00620	6	40	0.319072	0.563262	102168710|102188964|102174799|102168742|102178731|102184955
Ras signaling pathway	KEGG PATHWAY	chx04014	30	235	0.320433	0.563262	102174268|102189312|102180782|102180223|102170463|102181217|100860957|102177477|100860973|102187854|102185873|100860836|102185051|102188824|102170938|102171226|106502495|102174470|102172088|102179261|102169602|102179273|102185007|102172164|102180827|102174051|102172114|102176672|102184426|102168934
Valine, leucine and isoleucine degradation	KEGG PATHWAY	chx00280	8	56	0.324209	0.563262	102169989|102184659|102173675|102171487|102186149|102183474|102189256|102177457
Platinum drug resistance	KEGG PATHWAY	chx01524	11	80	0.324718	0.563262	102181124|102173702|102174170|100861197|102169919|102173485|102188824|102181726|102189370|102175171|102174051
GnRH secretion	KEGG PATHWAY	chx04929	9	64	0.324999	0.563262	102188824|102177328|102180505|102188148|100860805|102185838|102174051|102170962|102172114
Sulfur metabolism	KEGG PATHWAY	chx00920	2	10	0.327409	0.563262	102183356|102174192
MAPK signaling pathway	KEGG PATHWAY	chx04010	37	294	0.328497	0.563262	102174268|102190872|102174186|102182602|102180782|102180223|102175290|100860957|102178859|106503290|100860820|102190299|102185873|102191439|102170427|100860836|102185051|102188824|102170938|102174453|102171226|102180333|102173700|102183684|102179261|102169602|102179273|102180827|102172327|102174051|102173139|102180661|102172114|102185161|102184426|102168934|102186443
Th17 cell differentiation	KEGG PATHWAY	chx04659	14	105	0.335017	0.568497	100860813|102171746|102182602|102187356|102188824|102176844|102170124|102172253|102191269|102170009|102188086|100861305|102179937|102189356
Prostate cancer	KEGG PATHWAY	chx05215	13	97	0.336781	0.568497	102174268|100861197|102183886|100860901|102188824|102170938|102186169|102186601|102169650|102180102|102174051|102184426|102168934
Colorectal cancer	KEGG PATHWAY	chx05210	12	89	0.338422	0.568497	102182675|100860901|102188824|102181726|102170426|102170375|102180348|102183684|102169650|102180102|102174051|102180661
Drug metabolism - other enzymes	KEGG PATHWAY	chx00983	11	81	0.339891	0.568497	100860988|102173702|102174170|100861197|102170200|102189370|102175171|102183404|102189416|102181553|102173102
Glycosphingolipid biosynthesis - globo and isoglobo series	KEGG PATHWAY	chx00603	3	18	0.349943	0.581741	102181720|102172392|102180325
Long-term potentiation	KEGG PATHWAY	chx04720	9	66	0.359161	0.593445	102176762|102182602|102188824|102180505|102188148|102185715|102185007|102172164|102172114
Dopaminergic synapse	KEGG PATHWAY	chx04728	17	132	0.365434	0.600174	102185850|102176762|102189312|102190515|102188541|102169726|102169526|102180505|102184400|102188148|102185715|102185007|102172164|102174051|102172114|102188874|102186145
Morphine addiction	KEGG PATHWAY	chx05032	12	91	0.367653	0.600203	102189312|102171320|102183962|102186301|102180455|102169610|102180558|102188762|102172114|102188874|102186145|102173005
Mineral absorption	KEGG PATHWAY	chx04978	8	59	0.379197	0.61466	102183561|102188618|100860951|102176524|102182451|100861136|102172488|102174093
Staphylococcus aureus infection	KEGG PATHWAY	chx05150	12	92	0.382398	0.61466	100860813|102171378|102187356|102187545|100860746|102179937|102189289|106501743|100861192|102189356|102181566|100861191
Nitrogen metabolism	KEGG PATHWAY	chx00910	3	19	0.383272	0.61466	106502860|102175043|102175605
Salmonella infection	KEGG PATHWAY	chx05132	28	226	0.39027	0.622222	100861343|102179831|102187349|102169919|102188466|102170806|102178660|102188650|102173485|100860901|102188824|102172617|102173138|102170108|102184353|102186374|102186784|102173256|102168577|102187993|102180102|102182076|102180827|102174051|100861321|102185161|108638473|102169658
Non-small cell lung cancer	KEGG PATHWAY	chx05223	9	68	0.393716	0.623114	102183886|102188824|102186169|102170426|102183684|102169650|102170009|102174051|102172114
Regulation of lipolysis in adipocytes	KEGG PATHWAY	chx04923	8	60	0.397686	0.623114	102174470|102186285|102190552|102174051|102175460|102188874|102176672|102170328
Legionellosis	KEGG PATHWAY	chx05134	8	60	0.397686	0.623114	100861343|102169919|102178357|100861293|100861238|102176037|100860845|102182395
Various types of N-glycan biosynthesis	KEGG PATHWAY	chx00513	6	44	0.405819	0.629228	102190904|102184887|102181720|102171951|102171012|102177857
Pertussis	KEGG PATHWAY	chx05133	10	77	0.406204	0.629228	100861343|102187545|100861293|102188824|102180632|100860746|102185007|102172164|102189289|100860845
Acute myeloid leukemia	KEGG PATHWAY	chx05221	9	69	0.411054	0.633143	102182675|100860901|102188824|100861208|102169650|102180102|102172327|102174051|102173973
Hippo signaling pathway - multiple species	KEGG PATHWAY	chx04392	4	28	0.413533	0.633382	102186726|102191439|102180827|102170916
Human papillomavirus infection	KEGG PATHWAY	chx05165	43	356	0.419445	0.636511	102176768|102181695|102186053|102172966|102177814|102185747|102182675|102169982|102181496|102187092|100860957|102183886|102179674|102169919|102179198|102188824|102169526|102189202|100860971|102177945|102170375|102185917|102169162|100860805|102183190|102180348|102169650|102180102|102177474|102188460|102170617|102169753|102169839|102174051|102178731|102188874|102181518|102185098|102171404|106503241…
RNA degradation	KEGG PATHWAY	chx03018	10	78	0.422579	0.636511	102171479|102178026|102179210|100861238|102170071|102188509|102171526|102190144|102183421|102168232
Pancreatic cancer	KEGG PATHWAY	chx05212	10	78	0.422579	0.636511	102182675|100860957|102183886|102188824|102186169|102170426|102183684|102169650|102174051|102172607
Glycerolipid metabolism	KEGG PATHWAY	chx00561	9	71	0.445682	0.667621	102176295|102181747|102174409|102191623|102187190|102175409|102190037|102180745|102191574
Insulin signaling pathway	KEGG PATHWAY	chx04910	17	139	0.451673	0.672899	102185744|102183305|102182675|102189736|102187349|102170609|102188824|102181924|102182403|102174453|102180727|100861286|102185007|102172164|102168742|102174051|100861288
EGFR tyrosine kinase inhibitor resistance	KEGG PATHWAY	chx01521	10	80	0.455257	0.674475	102174268|102182675|100860957|100860836|102188824|102170938|102174051|102172114|102184426|102168934
Aldosterone-regulated sodium reabsorption	KEGG PATHWAY	chx04960	5	38	0.45768	0.674475	102183561|102169542|102188824|102176607|102172114
VEGF signaling pathway	KEGG PATHWAY	chx04370	7	55	0.461231	0.674884	102177814|102182602|100860957|100860836|102188824|102174051|102172114
Inositol phosphate metabolism	KEGG PATHWAY	chx00562	9	72	0.462908	0.674884	102187423|102181924|102180505|102177657|102188148|102186784|102173256|102184479|102186592
Butanoate metabolism	KEGG PATHWAY	chx00650	4	30	0.467731	0.678288	102185052|102190421|102173540|102177457
Vasopressin-regulated water reabsorption	KEGG PATHWAY	chx04962	6	47	0.470472	0.678649	108636040|100861094|102169819|102187993|102188874|102191136
mTOR signaling pathway	KEGG PATHWAY	chx04150	19	158	0.475448	0.678649	102176768|102186053|102182675|102175725|102186131|102183225|102181269|102188824|100860990|102177945|102176607|102170617|102187568|102174051|102172114|102181518|102173325|102170921|102176667
Natural killer cell mediated cytotoxicity	KEGG PATHWAY	chx04650	19	158	0.475448	0.678649	102174120|102171746|102182602|102168343|108636750|102188824|102182856|102171584|108635363|100861208|102185735|102182573|108636749|102191269|102180827|102172114|108638461|108638473|102176598
Cortisol synthesis and secretion	KEGG PATHWAY	chx04927	8	65	0.4895	0.692841	102178475|102187651|102177328|102180505|102188148|102187294|102188874|102173005
Protein processing in endoplasmic reticulum	KEGG PATHWAY	chx04141	20	168	0.491976	0.692841	102188805|102180702|100861133|102176459|100861313|102178357|102171951|100861354|102188888|102176037|102188574|102175025|102169056|102190948|102176523|102171725|102185733|102182445|102187688|102177614
GnRH signaling pathway	KEGG PATHWAY	chx04912	11	91	0.494471	0.692841	102176762|102188824|102177328|102180505|102188148|102185715|102185007|102172164|102185462|102172114|102188874
Non-homologous end-joining	KEGG PATHWAY	chx03450	2	14	0.496757	0.692841	102187760|102185877
Fat digestion and absorption	KEGG PATHWAY	chx04975	7	57	0.50018	0.692841	102178475|102174409|102168850|102190037|100860959|102172088|108633303
T cell receptor signaling pathway	KEGG PATHWAY	chx04660	12	100	0.500638	0.692841	102171746|102182602|102180601|102181217|100860973|102188824|100861208|102170124|100860746|102179425|102180827|102174051
Aminoacyl-tRNA biosynthesis	KEGG PATHWAY	chx00970	8	66	0.507478	0.698761	102190826|102180155|102183922|102179148|102178168|102181366|102169537|102183845
Tryptophan metabolism	KEGG PATHWAY	chx00380	6	49	0.51249	0.702115	102173669|102191655|102174722|102169726|102178259|102177774
Influenza A	KEGG PATHWAY	chx05164	21	179	0.51854	0.706851	102176546|100860813|100861133|102187356|102179831|102169919|100861293|102190983|102188824|102173075|102191269|100860873|102183188|102180832|102179937|102174051|102173973|102172114|108638473|100860845|102189356
Tight junction	KEGG PATHWAY	chx04530	20	171	0.525624	0.712944	102168557|102171022|102185723|102170463|102187092|102179831|102178700|102169708|102180727|102183859|106502495|102169162|102170518|102178667|102169650|102187765|102177493|102188460|102176927|102185098
FoxO signaling pathway	KEGG PATHWAY	chx04068	15	128	0.52921	0.714255	102176420|102191026|102188824|102180727|106502263|102191537|102176607|100860746|102183684|102169650|102172279|102168742|102174051|102186469|102183106
Homologous recombination	KEGG PATHWAY	chx03440	5	42	0.549373	0.726522	102187760|102168649|102189098|102186978|102171925
Endocrine resistance	KEGG PATHWAY	chx01522	11	95	0.554499	0.726522	102177814|102182675|102183886|102188824|102186169|102189202|102189630|102169650|102174051|102185462|102188874
NOD-like receptor signaling pathway	KEGG PATHWAY	chx04621	20	174	0.558687	0.726522	102168578|102169919|102181325|102174264|102173485|102190983|102188824|102172617|102180505|102173932|102188148|102189098|102184878|102185161|102169658|100861192|102182395|102186424|102170958|100861191
B cell receptor signaling pathway	KEGG PATHWAY	chx04662	8	69	0.560065	0.726522	102174120|102182602|102188824|102184639|102176204|102174051|102172114|102186615
Insulin resistance	KEGG PATHWAY	chx04931	13	113	0.56114	0.726522	102182675|102187651|102180863|102180727|102187210|100860959|100860906|102168742|102184423|102174051|108633303|100861288|102172114
Arrhythmogenic right ventricular cardiomyopathy (ARVC)	KEGG PATHWAY	chx05412	9	78	0.563219	0.726522	102181695|102180712|102179831|106503290|100860901|102183190|102180102|102169839|102188004
Phenylalanine metabolism	KEGG PATHWAY	chx00360	3	25	0.569143	0.726522	102168850|102169726|100861063
Glycosylphosphatidylinositol (GPI)-anchor biosynthesis	KEGG PATHWAY	chx00563	3	25	0.569143	0.726522	102169969|102174206|102169718
Starch and sucrose metabolism	KEGG PATHWAY	chx00500	4	34	0.569704	0.726522	102189736|102182403|102186052|102169872
Propanoate metabolism	KEGG PATHWAY	chx00640	4	34	0.569704	0.726522	102183446|102178542|102189256|102173533
Primary bile acid biosynthesis	KEGG PATHWAY	chx00120	2	16	0.570717	0.726522	102172142|102182369
Pancreatic secretion	KEGG PATHWAY	chx04972	12	105	0.57185	0.726522	102183561|102176524|102189285|102175283|102180505|102188148|102172088|102173836|102174093|102172114|102188874|102168947
N-Glycan biosynthesis	KEGG PATHWAY	chx00510	6	52	0.572942	0.726522	102184887|102171951|102171012|100861310|102177857|102185475
Phosphatidylinositol signaling system	KEGG PATHWAY	chx04070	11	97	0.583488	0.736469	102176295|102187423|102181924|102180505|102188148|102186784|102185007|102172164|102184479|102172114|102186592
Kaposi sarcoma-associated herpesvirus infection	KEGG PATHWAY	chx05167	23	203	0.587271	0.737828	102174120|102189312|102182602|100860957|102183886|102169919|102188824|102183627|102186169|102172758|100861208|102183977|102184639|102185917|102173256|102183007|102169650|102185007|102172164|102188086|102169753|102174051|102182395
Tyrosine metabolism	KEGG PATHWAY	chx00350	5	44	0.592318	0.739141	102181105|102168850|102169726|100861063|102173786
Drug metabolism - cytochrome P450	KEGG PATHWAY	chx00982	8	71	0.593739	0.739141	102173702|102174170|100861197|102181105|102173956|102189370|102175171|102173111
Selenocompound metabolism	KEGG PATHWAY	chx00450	2	17	0.604623	0.74927	102172231|102182855
MicroRNAs in cancer	KEGG PATHWAY	chx05206	29	258	0.608557	0.749331	102168557|102171022|102174268|100860972|100860957|100860951|102179198|102171383|102188824|102187736|102182426|102186169|102187300|102189202|100860971|102191809|102182991|102169650|102185798|102188907|100861302|102178921|102177770|102187237|102173139|102172114|100861341|102184426|102176667
Fanconi anemia pathway	KEGG PATHWAY	chx03460	6	54	0.611101	0.749331	102181124|102181726|102170426|102177474|102171925|102186622
Antifolate resistance	KEGG PATHWAY	chx01523	5	45	0.612918	0.749331	102174766|102186159|102181111|102187779|102177770
Fc epsilon RI signaling pathway	KEGG PATHWAY	chx04664	7	64	0.62734	0.763539	102174120|102188824|100861208|102184639|102176204|102168313|102174051
Type II diabetes mellitus	KEGG PATHWAY	chx04930	5	46	0.632898	0.764488	102189736|102188824|102182403|102173125|102178731
Sphingolipid signaling pathway	KEGG PATHWAY	chx04071	13	119	0.638626	0.764488	102171022|106504021|102173567|102188824|102169526|102180505|102181802|102188148|102168313|102174051|102177770|102172114|102178736
Serotonergic synapse	KEGG PATHWAY	chx04726	13	119	0.638626	0.764488	102189312|102190515|102174722|102169726|102188824|102180505|102188148|102185838|102172114|102188874|102169702|102186145|102170328
IL-17 signaling pathway	KEGG PATHWAY	chx04657	10	92	0.639336	0.764488	102169919|102188824|100861208|102169211|102170069|100860873|102170644|100860839|102169658|102182395
Phototransduction	KEGG PATHWAY	chx04744	3	28	0.648126	0.768658	102180079|102185007|102172164
Leukocyte transendothelial migration	KEGG PATHWAY	chx04670	12	111	0.651281	0.768658	102171022|102177814|102183255|102179831|102176451|102175177|106502495|102183190|102169556|102169916|102184383|102172114
Cholinergic synapse	KEGG PATHWAY	chx04725	12	111	0.651281	0.768658	102176762|102189312|102188824|102177328|102172758|102180505|102188148|102173256|102185715|102174051|102172114|102186145
Ribosome biogenesis in eukaryotes	KEGG PATHWAY	chx03008	9	84	0.654748	0.769418	102180415|102182945|102173160|102183321|102169767|102171526|102180832|102177754|102172390
Glycosaminoglycan biosynthesis - chondroitin sulfate / dermatan sulfate	KEGG PATHWAY	chx00532	2	19	0.666245	0.779568	102188252|102179262
ABC transporters	KEGG PATHWAY	chx02010	7	67	0.675911	0.787499	102187656|102186159|102180638|102181111|102187779|102177770|102181759
Hepatitis C	KEGG PATHWAY	chx05160	17	159	0.682258	0.791511	100860786|102178475|102172459|100861133|102174417|102183886|102169919|102190983|102188824|102186169|102171156|102175025|102169650|100860906|100860873|102174051|102182657
Sphingolipid metabolism	KEGG PATHWAY	chx00600	5	49	0.688912	0.795844	102173567|102170015|102181802|102180489|102178736
Thiamine metabolism	KEGG PATHWAY	chx00730	2	20	0.694028	0.797416	102169601|102181829
PD-L1 expression and PD-1 checkpoint pathway in cancer	KEGG PATHWAY	chx05235	9	87	0.696122	0.797416	102171746|102182602|102182675|102185812|102188824|102170124|102191269|102174051|102179284
JAK-STAT signaling pathway	KEGG PATHWAY	chx04630	22	206	0.699101	0.797477	102174268|102188959|102185884|100861293|102188790|102182229|102188524|102179903|100861208|102176844|102171156|100860746|102178497|102169650|102172253|102191269|102185798|102188086|102174051|102190466|100860845|102184426
Sulfur relay system	KEGG PATHWAY	chx04122	1	10	0.709814	0.806324	102171920
alpha-Linolenic acid metabolism	KEGG PATHWAY	chx00592	3	31	0.716239	0.807638	102174470|102172088|102176672
Linoleic acid metabolism	KEGG PATHWAY	chx00591	4	41	0.718421	0.807638	102191011|102174470|102172088|102176672
Chemical carcinogenesis	KEGG PATHWAY	chx05204	9	89	0.721906	0.807638	102173702|102174170|102177329|100861197|108633281|102191011|102181105|102189370|102175171
Thermogenesis	KEGG PATHWAY	chx04714	25	236	0.72282	0.807638	102182675|102170016|102179831|102190777|102177866|102176914|102180727|102186133|102187210|102179329|102170619|102190913|102190552|102178103|102177796|102185694|102179296|102183616|102187025|100861288|102188874|102190982|102190259|102184322|102177304
Glyoxylate and dicarboxylate metabolism	KEGG PATHWAY	chx00630	3	32	0.73654	0.816277	102184057|102174799|102189256
Prion diseases	KEGG PATHWAY	chx05020	3	32	0.73654	0.816277	102177818|102187545|102188824
Ubiquinone and other terpenoid-quinone biosynthesis	KEGG PATHWAY	chx00130	1	11	0.743606	0.82032	102175353
Hypertrophic cardiomyopathy (HCM)	KEGG PATHWAY	chx05410	9	91	0.746206	0.82032	102181695|102180712|102179831|106503290|102187651|102186137|102180727|102183190|102169839
Alcoholism	KEGG PATHWAY	chx05034	21	203	0.750129	0.82132	102189312|102180782|102180223|102190515|102188251|102169726|100860866|102188824|102187736|102184131|102183812|102185007|102172164|102175460|100860839|102178535|106502044|102181263|102188874|102188114|102186145
Mismatch repair	KEGG PATHWAY	chx03430	2	23	0.766044	0.832291	102181726|102174153
Autophagy - other	KEGG PATHWAY	chx04136	3	34	0.773671	0.832291	102174886|102185421|102176208
Metabolism of xenobiotics by cytochrome P450	KEGG PATHWAY	chx00980	7	75	0.784719	0.832291	102173702|102174170|100861197|108633281|102181105|102189370|102175171
Protein export	KEGG PATHWAY	chx03060	2	24	0.786548	0.832291	102180702|100861334
Lysosome	KEGG PATHWAY	chx04142	13	133	0.787533	0.832291	102170013|106504021|102174346|102191183|102173571|102181720|102179509|102189841|102190225|102181028|102181518|102171404|102182223
Arachidonic acid metabolism	KEGG PATHWAY	chx00590	9	95	0.790313	0.832291	102181858|102177329|108633281|102184926|102174470|102172088|102169702|102176672|102170328
Dilated cardiomyopathy (DCM)	KEGG PATHWAY	chx05414	9	95	0.790313	0.832291	102181695|102180712|102179831|106503290|102187651|102186137|102183190|102169839|102188874
Apoptosis - multiple species	KEGG PATHWAY	chx04215	3	35	0.790567	0.832291	100861343|102169919|102173485
Synthesis and degradation of ketone bodies	KEGG PATHWAY	chx00072	1	13	0.799851	0.832291	102173540
Small cell lung cancer	KEGG PATHWAY	chx05222	9	96	0.80041	0.832291	102177814|102183886|102173485|102186169|102170426|102183684|102169650|102170009|102174051
Retrograde endocannabinoid signaling	KEGG PATHWAY	chx04723	14	144	0.800412	0.832291	102170586|102185850|102189312|102184538|102170016|102186912|102183962|102188824|102180505|102188148|102169078|102172114|102186145|102184322
AGE-RAGE signaling pathway in diabetic complications	KEGG PATHWAY	chx04933	10	106	0.80323	0.832291	100860957|102187651|102188824|102175177|102180505|102188148|102169650|102174051|102184479|102172114
beta-Alanine metabolism	KEGG PATHWAY	chx00410	3	36	0.8064	0.832291	102183446|102176564|102181553
Thyroid hormone synthesis	KEGG PATHWAY	chx04918	7	77	0.807145	0.832291	102183561|102180650|102190361|102180505|102188148|102172114|102188874
Estrogen signaling pathway	KEGG PATHWAY	chx04915	13	136	0.812907	0.832291	106504021|102176142|102188824|102180505|102188148|102185007|102172164|102174051|102185462|102188874|102186145|106501743|102181566
Viral carcinogenesis	KEGG PATHWAY	chx05203	22	221	0.812994	0.832291	102174120|102172459|102174417|102183886|102169919|102188824|102187736|102189744|102184639|102185917|102173700|102184131|102169650|102184881|100861302|102188086|102169753|102178731|102181263|102188114|102187022|102182657
Chronic myeloid leukemia	KEGG PATHWAY	chx05220	7	78	0.817664	0.832291	102183886|102188824|102186169|102170426|102183684|102169650|102174051
Pentose and glucuronate interconversions	KEGG PATHWAY	chx00040	3	37	0.821212	0.832291	102181747|102191238|102187190
Maturity onset diabetes of the young	KEGG PATHWAY	chx04950	2	26	0.822853	0.832291	102174536|102177474
Ubiquitin mediated proteolysis	KEGG PATHWAY	chx04120	14	147	0.823912	0.832291	102174822|102187079|102180822|102185884|102171666|102173485|102191553|102170779|102171156|102181831|102176645|102173973|102170185|102170094
Longevity regulating pathway	KEGG PATHWAY	chx04211	8	89	0.827724	0.832291	102182675|102178316|102180777|102180727|102173125|102174051|100861288|102173325
GABAergic synapse	KEGG PATHWAY	chx04727	8	89	0.827724	0.832291	102189312|102174074|102183962|102171285|102191403|102188907|102172114|102186145
Toll-like receptor signaling pathway	KEGG PATHWAY	chx04620	10	110	0.838133	0.832291	102169919|100861293|102188824|100860805|100860873|102181154|102174051|102185161|100860845|102183249
Glycosphingolipid biosynthesis - lacto and neolacto series	KEGG PATHWAY	chx00601	2	27	0.838842	0.832291	108637190|102172392
Collecting duct acid secretion	KEGG PATHWAY	chx04966	2	27	0.838842	0.832291	102186053|102171404
Osteoclast differentiation	KEGG PATHWAY	chx04380	11	120	0.839521	0.832291	102174120|102171746|102182602|102185051|102188824|102176204|102191269|102174051|100860839|102185161|100860896
RNA transport	KEGG PATHWAY	chx03013	16	169	0.843513	0.833218	100861133|102182699|102179725|102190453|102183267|102173643|102181269|102185643|102182292|102176398|102186098|102180832|102184540|102168232|102176022|102180304
Nicotine addiction	KEGG PATHWAY	chx05033	3	40	0.859966	0.84529	102185850|102183962|102169078
Complement and coagulation cascades	KEGG PATHWAY	chx04610	8	93	0.861935	0.84529	102171378|102187545|102187491|102173891|102169238|102175560|102189289|102186615
Glycerophospholipid metabolism	KEGG PATHWAY	chx00564	9	104	0.868453	0.84863	102176295|102191623|102175409|102172822|102180745|102174470|102172088|102187432|102176672
Ether lipid metabolism	KEGG PATHWAY	chx00565	4	54	0.888101	0.862105	102185383|102174470|102172088|102176672
Inflammatory mediator regulation of TRP channels	KEGG PATHWAY	chx04750	9	107	0.888567	0.862105	102176762|102180505|102188148|102185715|102185007|102172164|102181502|102172114|102188874
One carbon pool by folate	KEGG PATHWAY	chx00670	1	18	0.892267	0.862236	102186214
Basal transcription factors	KEGG PATHWAY	chx03022	3	44	0.900067	0.862236	102191191|102185971|102188276
Progesterone-mediated oocyte maturation	KEGG PATHWAY	chx04914	7	89	0.905874	0.862236	102171259|102188824|102168388|102169571|102174051|102186469|102170094
Systemic lupus erythematosus	KEGG PATHWAY	chx05322	13	151	0.907143	0.862236	100860813|102187356|102187545|102173400|100860746|102191542|102179937|102178535|106502044|102189289|102188114|102183249|102189356
Steroid biosynthesis	KEGG PATHWAY	chx00100	1	20	0.915918	0.862236	102178921
mRNA surveillance pathway	KEGG PATHWAY	chx03015	7	92	0.922415	0.862236	102182699|102169526|102186747|102176398|102172484|102180832|102168232
Glycine, serine and threonine metabolism	KEGG PATHWAY	chx00260	3	47	0.923006	0.862236	102184628|100861387|102172231
Spliceosome	KEGG PATHWAY	chx03040	11	137	0.93412	0.862236	102169864|102185205|102171199|102182699|102173400|102182783|102176537|102171935|100861302|102172047|102177229
Growth hormone synthesis, secretion and action	KEGG PATHWAY	chx04935	9	117	0.938086	0.862236	102177814|102176451|102188824|102177328|102180505|102188148|102174051|102172114|102188874
Longevity regulating pathway - multiple species	KEGG PATHWAY	chx04213	4	62	0.940621	0.862236	102182675|102180727|102174051|102171725
Protein digestion and absorption	KEGG PATHWAY	chx04974	11	139	0.941198	0.862236	102183561|102173746|102173817|102179479|102184949|102176416|102187568|102169547|100860743|102184856|108635386
Other glycan degradation	KEGG PATHWAY	chx00511	1	23	0.942033	0.862236	102181720
Mannose type O-glycan biosynthesis	KEGG PATHWAY	chx00515	1	23	0.942033	0.862236	102183620
Ovarian steroidogenesis	KEGG PATHWAY	chx04913	4	63	0.945299	0.862236	102178475|102182621|102187294|102188874
Nicotinate and nicotinamide metabolism	KEGG PATHWAY	chx00760	2	38	0.945711	0.862236	102169872|102172298
Necroptosis	KEGG PATHWAY	chx04217	14	172	0.946859	0.862236	102176546|100860786|102176762|108633208|102169919|102176309|100861313|102173485|102173075|102185715|102191269|102178535|106502044|108638473
Bile secretion	KEGG PATHWAY	chx04976	8	109	0.948079	0.862236	102178475|102183561|102181396|102175283|102181111|102187779|102185838|102188874
Histidine metabolism	KEGG PATHWAY	chx00340	1	24	0.948793	0.862236	102177774
Glycosaminoglycan degradation	KEGG PATHWAY	chx00531	1	24	0.948793	0.862236	102181720
Herpes simplex virus 1 infection	KEGG PATHWAY	chx05168	41	442	0.955066	0.862737	102186231|102174120|100860813|106501787|102169215|100861133|102168713|102187356|102181528|102169919|102168289|102180755|102190559|102173485|100861293|102187049|102190983|102180638|102191785|102185917|102173217|102175025|102189337|102191269|102176537|102189613|102169753|102183188|102186151|102179937|102174051|102172682|102168439|102173973|102185161|102185733|102184668|100860845|102168231|102189356…
Taste transduction	KEGG PATHWAY	chx04742	5	80	0.963785	0.862737	102169542|102183962|102180455|102180437|102180162
Non-alcoholic fatty liver disease (NAFLD)	KEGG PATHWAY	chx04932	11	151	0.971298	0.862737	100861343|100861133|102170016|102169919|102180727|100860906|102173125|102179296|102174051|102183616|102184322
Neuroactive ligand-receptor interaction	KEGG PATHWAY	chx04080	31	358	0.97339	0.862737	102174351|102174144|102172237|102185850|102178091|102187491|102187651|102184433|102183962|102189775|102190743|100860866|102175860|102173625|102191781|102186858|102186285|102176509|100861156|102183812|102181502|102175460|102181377|102174855|100860871|102180535|100861290|102185098|102190560|102168947|102186886
Nucleotide excision repair	KEGG PATHWAY	chx03420	2	45	0.973738	0.862737	102174153|102177614
Relaxin signaling pathway	KEGG PATHWAY	chx04926	9	133	0.978072	0.862737	102189312|100860957|102188824|102180505|102188148|102170069|102174051|102188874|102186145
Measles	KEGG PATHWAY	chx05162	10	145	0.979194	0.862737	100861133|102169919|100861293|102190983|102175025|102169650|102183188|102174051|102184540|100860845
Oxidative phosphorylation	KEGG PATHWAY	chx00190	9	137	0.983362	0.862737	102186053|102170016|102176914|100861078|102179296|102183616|102181518|102184322|102171404
Prolactin signaling pathway	KEGG PATHWAY	chx04917	4	80	0.987466	0.862737	102188824|102172896|102169650|102174051
RIG-I-like receptor signaling pathway	KEGG PATHWAY	chx04622	6	106	0.988105	0.862737	102169982|102169919|100861293|100860873|102183188|100860845
Steroid hormone biosynthesis	KEGG PATHWAY	chx00140	4	85	0.992065	0.862737	102177329|102182621|102191011|102176160
Amyotrophic lateral sclerosis (ALS)	KEGG PATHWAY	chx05014	2	57	0.992742	0.862737	102182602|102172257
Cardiac muscle contraction	KEGG PATHWAY	chx04260	4	91	0.995468	0.862737	102183561|106503290|102179296|102183616
Cytosolic DNA-sensing pathway	KEGG PATHWAY	chx04623	2	64	0.996633	0.862737	102187049|100860873
Hepatitis B	KEGG PATHWAY	chx05161	9	165	0.997935	0.862737	102172459|102183886|102169919|102188824|102186169|102183188|102174051|102172114|102185161
Ribosome	KEGG PATHWAY	chx03010	8	203	0.999975	0.862737	102183030|102183069|102184509|102185447|102171233|100861004|102171363|102176709
