# Supplementary material for: Analysis and Screening of Reproductive Long Non-coding RNAs Through Genome-Wide Analyses of Goat Endometrium During the Pre-attachment Phase
Source: Front Genet. 2020 Oct 23;11:568017. doi: 10.3389/fgene.2020.568017 (PMC7649795; doi:10.3389/fgene.2020.568017)
Supplement: Supplementary file 7 [file Table_7.XLSX]

## Sheet: lncRNA-mRNA
Table S7. Target Relationship between Differential lncRNAs and Co-expression Genes
lncRNA_ID	mRNA_ID	mRNA_Gene_Symbol	mRNA_Gene_Description
LNC_000211	XM_018059560.1	LOC102172084	protein-methionine sulfoxide oxidase MICAL2
LNC_000211	XM_018045739.1	SEC22A	SEC22 homolog A%2C vesicle trafficking protein
LNC_000211	XM_005680813.3	GPRC5A	G protein-coupled receptor class C group 5 member A
LNC_000211	XM_018062442.1	COQ8B	coenzyme Q8B
LNC_000211	XM_018049185.1	NDST3	N-deacetylase and N-sulfotransferase 3
LNC_000211	XM_018043416.1	DAGLA	diacylglycerol lipase alpha
LNC_000211	XM_005681881.3	NUDT9	nudix hydrolase 9
LNC_000211	XM_018039656.1	SMAD7	SMAD family member 7
LNC_000211	XM_018058415.1	STAU2	staufen double-stranded RNA binding protein 2
LNC_000211	XM_018039344.1	FAM69C	family with sequence similarity 69 member C
LNC_000211	XM_005686917.3	ABHD1	abhydrolase domain containing 1
LNC_000211	XM_005694973.3	PEX11A	peroxisomal biogenesis factor 11 alpha
LNC_000211	XM_018059814.1	RDX	radixin
LNC_000211	XM_018039812.1	GRP	gastrin releasing peptide
LNC_000211	XM_018041059.1	NPTX2	neuronal pentraxin 2
LNC_000211	XM_005683911.3	TBC1D2	TBC1 domain family member 2
LNC_000211	XM_005691312.2	GUCY1A3	guanylate cyclase 1 soluble subunit alpha
LNC_000211	XM_005697515.3	PARN	poly(A)-specific ribonuclease
LNC_000211	XM_005676409.3	NRP2	neuropilin 2
LNC_000211	XM_018039233.1	TPMT	thiopurine S-methyltransferase
LNC_000211	XM_018065758.1	ELOVL7	ELOVL fatty acid elongase 7
LNC_000211	XM_018044688.1	LOC108634642	cationic amino acid transporter 3-like
LNC_000211	XM_005697060.3	ROCK1	Rho associated coiled-coil containing protein kinase 1
LNC_000211	XM_005681738.3	DCK	deoxycytidine kinase
LNC_000211	XM_018059068.1	SLC43A3	solute carrier family 43 member 3
LNC_000211	XM_018059756.1	CADM1	cell adhesion molecule 1
LNC_000211	XM_018058076.1	RNF19B	ring finger protein 19B
LNC_000211	XM_018065459.1	FRZB	frizzled-related protein
LNC_000211	XM_018060415.1	ADAM23	ADAM metallopeptidase domain 23
LNC_000211	XM_018045724.1	LOC108633177	guanylate-binding protein 6-like
LNC_000211	XM_018044015.1	PPEF1	protein phosphatase with EF-hand domain 1
LNC_000211	XM_005684137.3	FBP2	fructose-bisphosphatase 2
LNC_000211	XM_018049093.1	DBX2	developing brain homeobox 2
LNC_000211	XM_018065802.1	CAPSL	calcyphosine like
LNC_000211	XM_018047164.1	THAP5	THAP domain containing 5
LNC_000211	XM_005695322.3	TRIP11	thyroid hormone receptor interactor 11
LNC_000211	XM_005683502.3	MFSD14B	major facilitator superfamily domain containing 14B
LNC_000211	XM_005691270.2	SLC25A31	solute carrier family 25 member 31
LNC_000211	XM_018053060.1	REV3L	REV3 like%2C DNA directed polymerase zeta catalytic subunit
LNC_000211	XM_018041393.1	ZMYM4	zinc finger MYM-type containing 4
LNC_000211	XM_018038866.1	DDR1	discoidin domain receptor tyrosine kinase 1
LNC_000211	XM_018056823.1	TDRD3	tudor domain containing 3
LNC_000211	XM_018051841.1	TRAPPC10	trafficking protein particle complex 10
LNC_000211	XM_018041684.1	PAX2	paired box 2
LNC_000211	XM_018039920.1	GET4	golgi to ER traffic protein 4
LNC_000211	XM_018056361.1	RAB20	RAB20%2C member RAS oncogene family
LNC_000211	XM_005681343.3	TET2	tet methylcytosine dioxygenase 2
LNC_000211	XM_013968434.2	DHTKD1	dehydrogenase E1 and transketolase domain containing 1
LNC_000211	XM_018043537.1	SNX15	sorting nexin 15
LNC_000211	XM_018038296.1	LIMD1	LIM domains containing 1
LNC_000211	XM_018051099.1	SPC24	SPC24%2C NDC80 kinetochore complex component
LNC_000211	XM_013972391.2	NCMAP	non-compact myelin associated protein
LNC_000211	XM_018063104.1	PPP1R12C	protein phosphatase 1 regulatory subunit 12C
LNC_000211	XM_018059549.1	USP47	ubiquitin specific peptidase 47
LNC_000211	XM_018066992.1	TRAK1	trafficking kinesin protein 1
LNC_000211	XM_013975676.2	GHITM	growth hormone inducible transmembrane protein
LNC_000211	XR_001917484.1	LOC102180196	RNA-binding protein 4B
LNC_000211	XM_018045857.1	SORT1	sortilin 1
LNC_000211	XM_005681895.2	STX18	syntaxin 18
LNC_000211	XM_018040685.1	PDGFA	platelet derived growth factor subunit A
LNC_000211	XM_018050107.1	THG1L	tRNA-histidine guanylyltransferase 1 like
LNC_000211	XM_005680159.3	PDZRN4	PDZ domain containing ring finger 4
LNC_000211	XM_018051327.1	LOC102181858	docosahexaenoic acid omega-hydroxylase CYP4F3-like
LNC_000211	XM_005691634.3	TCN2	transcobalamin 2
LNC_000211	XM_018041011.1	CHP2	calcineurin like EF-hand protein 2
LNC_000211	XM_005697522.2	C25H16orf45	chromosome 25 C16orf45 homolog
LNC_000211	XM_018039721.1	FECH	ferrochelatase
LNC_000211	XM_018060836.1	C16H1orf106	chromosome 16 C1orf106 homolog
LNC_000211	XM_005691841.3	COTL1	coactosin like F-actin binding protein 1
LNC_000211	XM_018038421.1	CNTN4	contactin 4
LNC_000211	XM_018066233.1	ULK3	unc-51 like kinase 3
LNC_000211	XM_018061558.1	CLGN	calmegin
LNC_000211	XM_018062516.1	ETHE1	ETHE1%2C persulfide dioxygenase
LNC_000211	XM_005676779.3	DNAJC8	DnaJ heat shock protein family (Hsp40) member C8
LNC_000211	XM_018048997.1	MAPK8IP2	mitogen-activated protein kinase 8 interacting protein 2
LNC_000211	XM_013971843.2	MRM1	mitochondrial rRNA methyltransferase 1
LNC_000211	XM_018048903.1	WNT7B	Wnt family member 7B
LNC_000211	XM_018062394.1	TIMM50	translocase of inner mitochondrial membrane 50
LNC_000211	XM_018057797.1	EPB41L1	erythrocyte membrane protein band 4.1 like 1
LNC_000211	XM_018054151.1	GATM	glycine amidinotransferase
LNC_000211	XM_018060384.1	TMEM201	transmembrane protein 201
LNC_000211	XM_018059656.1	NECTIN1	nectin cell adhesion molecule 1
LNC_000211	XM_005691200.3	EDNRA	endothelin receptor type A
LNC_000211	XM_018059486.1	SYT9	synaptotagmin 9
LNC_000211	XM_018067188.1	CRBN	cereblon
LNC_000211	XM_018057745.1	NCOA6	nuclear receptor coactivator 6
LNC_000211	XM_018063717.1	44083	septin 9
LNC_000211	XM_018054136.1	FERMT2	fermitin family member 2
LNC_000211	XM_018047227.1	HBP1	HMG-box transcription factor 1
LNC_000211	XM_018043623.1	OPHN1	oligophrenin 1
LNC_000211	XM_005676180.3	KYNU	kynureninase
LNC_000211	XM_005691202.2	TTC29	tetratricopeptide repeat domain 29
LNC_000211	XM_005689159.3	RSPO2	R-spondin 2
LNC_000211	XM_018041710.1	RGS10	regulator of G-protein signaling 10
LNC_000211	XM_018041848.1	THRB	thyroid hormone receptor beta
LNC_000211	XM_018040887.1	RCC1L	RCC1 like
LNC_000211	XM_018048378.1	STK38L	serine/threonine kinase 38 like
LNC_000211	XM_005676570.3	ATG9A	autophagy related 9A
LNC_000211	XM_018039240.1	PGC	progastricsin
LNC_000211	XM_018051751.1	C1H21orf91	chromosome 1 C21orf91 homolog
LNC_000211	XM_018057148.1	ITGA8	integrin subunit alpha 8
LNC_000211	XM_013969142.2	ANXA13	annexin A13
LNC_000211	XR_001917845.1	RNPC3	RNA binding region (RNP1%2C RRM) containing 3
LNC_000211	XM_005674830.2	COL8A1	collagen type VIII alpha 1 chain
LNC_000211	XM_018044227.1	RAP2C	RAP2C%2C member of RAS oncogene family
LNC_000211	XM_018040944.1	FBXL18	F-box and leucine rich repeat protein 18
LNC_000211	XM_018044739.1	44080	septin 6
LNC_000211	XM_018047081.1	SNX10	sorting nexin 10
LNC_000211	XR_001917979.1	ORC5	origin recognition complex subunit 5
LNC_000211	XM_005689338.3	GRIA4	glutamate ionotropic receptor AMPA type subunit 4
LNC_000211	XM_018048885.1	KIAA1644	KIAA1644 ortholog
LNC_000211	XM_018056799.1	NAA16	N(alpha)-acetyltransferase 16%2C NatA auxiliary subunit
LNC_000211	XM_018054187.1	CFLAR	CASP8 and FADD like apoptosis regulator
LNC_000211	XM_005699130.3	VPS26A	VPS26%2C retromer complex component A
LNC_000211	XM_018056789.1	AKAP11	A-kinase anchoring protein 11
LNC_000211	XM_018042022.1	DUSP4	dual specificity phosphatase 4
LNC_000211	XM_005674937.3	ATP6V1A	ATPase H+ transporting V1 subunit A
LNC_000211	XM_005679227.3	ZNF277	zinc finger protein 277
LNC_000211	XM_018056656.1	DCLK1	doublecortin like kinase 1
LNC_000211	XM_005694160.3	CD300E	CD300e molecule
LNC_000211	XM_005688572.2	FITM2	fat storage inducing transmembrane protein 2
LNC_000211	XM_018066578.1	ZSCAN2	zinc finger and SCAN domain containing 2
LNC_000211	XM_005694858.3	ROPN1L	rhophilin associated tail protein 1 like
LNC_000211	XM_018040167.1	CORO1A	coronin 1A
LNC_000211	XM_018040858.1	GAP43	growth associated protein 43
LNC_000211	XM_018040779.1	EMP2	epithelial membrane protein 2
LNC_000211	XM_013968914.2	WISP2	WNT1 inducible signaling pathway protein 2
LNC_000211	XM_018061377.1	GTF3C3	general transcription factor IIIC subunit 3
LNC_000211	XM_018059650.1	ARHGEF12	Rho guanine nucleotide exchange factor 12
LNC_000211	XM_018049618.1	44085	septin 11
LNC_000211	XM_005678965.3	GLCCI1	glucocorticoid induced 1
LNC_000211	XM_005689118.2	STMN2	stathmin 2
LNC_000211	XM_005684021.3	CDCA2	cell division cycle associated 2
LNC_000211	XM_018061544.1	ELF2	E74 like ETS transcription factor 2
LNC_000211	XM_005696422.3	LOC102173702	glutathione S-transferase A2
LNC_000211	XM_018050545.1	ZNF496	zinc finger protein 496
LNC_000211	XM_005697749.3	LOC102183030	28S ribosomal protein S17%2C mitochondrial
LNC_000211	XM_005679413.3	GPR37	G protein-coupled receptor 37
LNC_000211	XM_005684188.3	SYK	spleen associated tyrosine kinase
LNC_000211	XM_018054287.1	FAM81A	family with sequence similarity 81 member A
LNC_000211	XM_018045061.1	ARHGAP4	Rho GTPase activating protein 4
LNC_000211	XM_018056424.1	IPO5	importin 5
LNC_000211	XM_005684754.3	MED23	mediator complex subunit 23
LNC_000211	XM_005674802.2	EPHA3	EPH receptor A3
LNC_000211	XM_013963255.2	RELN	reelin
LNC_000211	XM_018043449.1	ROBO4	roundabout guidance receptor 4
LNC_000211	XM_013964434.2	LRRC31	leucine rich repeat containing 31
LNC_000211	XM_018058372.1	MED30	mediator complex subunit 30
LNC_000211	XM_005684175.3	LOC102171874	constitutive coactivator of PPAR-gamma-like protein 1
LNC_000211	XM_018046742.1	LOC108635821	GTPase IMAP family member 4-like
LNC_000211	XM_018047105.1	MTURN	maturin%2C neural progenitor differentiation regulator homolog
LNC_000211	XM_005676301.3	COQ10B	coenzyme Q10B
LNC_000211	XM_018060153.1	RGS18	regulator of G-protein signaling 18
LNC_000211	XM_013972881.2	DES	desmin
LNC_000211	XM_018058306.1	ANKRD46	ankyrin repeat domain 46
LNC_000211	XM_018056312.1	LRRC63	leucine rich repeat containing 63
LNC_000211	XM_013963137.2	AGR2	anterior gradient 2%2C protein disulphide isomerase family member
LNC_000211	XM_018059417.1	NUMA1	nuclear mitotic apparatus protein 1
LNC_000211	XM_018047017.1	CAMK2B	calcium/calmodulin dependent protein kinase II beta
LNC_000211	XM_005698497.3	CASP7	caspase 7
LNC_000211	XM_005678325.3	ATG4C	autophagy related 4C cysteine peptidase
LNC_000211	XM_005699118.3	DNA2	DNA replication helicase/nuclease 2
LNC_000211	XM_005684948.3	MRPL18	mitochondrial ribosomal protein L18
LNC_000211	XM_005698317.3	SLC25A28	solute carrier family 25 member 28
LNC_000211	XM_018058640.1	SLC45A4	solute carrier family 45 member 4
LNC_000211	XM_018057441.1	CLDND1	claudin domain containing 1
LNC_000211	XM_018044776.1	PLXNB3	plexin B3
LNC_000211	XM_013977037.2	LOC100860813	HA25
LNC_000211	XM_018051891.1	IFT74	intraflagellar transport 74
LNC_000211	XM_005685654.3	GNG2	G protein subunit gamma 2
LNC_000211	XM_005679307.3	CFAP69	cilia and flagella associated protein 69
LNC_000211	XM_018040937.1	CDR2	cerebellar degeneration related protein 2
LNC_000211	XM_013971733.2	LOC106501787	zinc finger protein 211
LNC_000211	XM_018042488.1	TSPAN15	tetraspanin 15
LNC_000211	XM_018058632.1	PTK2	protein tyrosine kinase 2
LNC_000211	XM_018052952.1	HEY2	hes related family bHLH transcription factor with YRPW motif 2
LNC_000211	XM_005675143.3	MASP1	mannan binding lectin serine peptidase 1
LNC_000211	NM_001314321.1	LOC102174170	glutathione S-transferase A1
LNC_000211	XM_018047035.1	PPIA	peptidylprolyl isomerase A
LNC_000211	XM_018064937.1	HOXB2	homeobox B2
LNC_000211	XM_018043198.1	KMT5B	lysine methyltransferase 5B
LNC_000211	XM_018041009.1	TMC5	transmembrane channel like 5
LNC_000211	XM_018053528.1	RSPH4A	radial spoke head 4 homolog A
LNC_000211	XM_018066395.1	ATXN3	ataxin 3
LNC_000211	XM_018048439.1	ARHGDIB	Rho GDP dissociation inhibitor beta
LNC_000211	XM_018050011.1	RGMB	repulsive guidance molecule family member b
LNC_000211	XM_018043849.1	PHKA1	phosphorylase kinase regulatory subunit alpha 1
LNC_000211	XM_005683187.2	CCDC69	coiled-coil domain containing 69
LNC_000211	XM_005695356.3	SERPINA12	serpin family A member 12
LNC_000211	XM_018049594.1	G3BP2	G3BP stress granule assembly factor 2
LNC_000211	XM_018055050.1	LOC102187233	cytochrome P450 26B1
LNC_000211	XM_005697520.3	RRN3	RRN3 homolog%2C RNA polymerase I transcription factor
LNC_000211	XM_013966966.2	BMF	Bcl2 modifying factor
LNC_000211	XM_018062462.1	LOC102177329	cytochrome P450 2B4
LNC_000211	XM_005684164.3	OMD	osteomodulin
LNC_000211	XM_018052352.1	BNIP3L	BCL2 interacting protein 3 like
LNC_000211	XM_018053452.1	C9H6orf118	chromosome 9 C6orf118 homolog
LNC_000211	XM_018046350.1	CADM3	cell adhesion molecule 3
LNC_000211	XM_018043050.1	LOC100861197	glutathione S-transferase P-like
LNC_000211	XM_018055783.1	MVB12B	multivesicular body subunit 12B
LNC_000211	XM_018057753.1	LCK	LCK proto-oncogene%2C Src family tyrosine kinase
LNC_000211	XM_018041646.1	MAP7D1	MAP7 domain containing 1
LNC_000211	XM_005697786.3	ABHD11	abhydrolase domain containing 11
LNC_000211	XM_018061403.1	SCARB1	scavenger receptor class B member 1
LNC_000211	XM_005679778.2	LRRIQ1	leucine rich repeats and IQ motif containing 1
LNC_000211	XM_018056585.1	USP12	ubiquitin specific peptidase 12
LNC_000211	XM_018058396.1	JPH1	junctophilin 1
LNC_000211	XM_005674948.3	LSAMP	limbic system-associated membrane protein
LNC_000211	XM_018040517.1	GBAS	glioblastoma amplified sequence
LNC_000211	XM_005687655.3	PIBF1	progesterone immunomodulatory binding factor 1
LNC_000211	XM_018042612.1	TMEM26	transmembrane protein 26
LNC_000211	XM_013964641.2	CEP135	centrosomal protein 135
LNC_000211	XM_018046367.1	IGSF8	immunoglobulin superfamily member 8
LNC_000211	XM_005698779.3	DLC1	DLC1 Rho GTPase activating protein
LNC_000211	XM_013972914.2	LRRK1	leucine rich repeat kinase 1
LNC_000211	XM_018049399.1	LIMCH1	LIM and calponin homology domains 1
LNC_000211	XM_018045956.1	ATP1A1	ATPase Na+/K+ transporting subunit alpha 1
LNC_000211	XM_018057913.1	YWHAB	tyrosine 3-monooxygenase/tryptophan 5-monooxygenase activation protein beta
LNC_000211	XM_018060318.1	METTL21A	methyltransferase like 21A
LNC_000211	XM_018056379.1	TEX30	testis expressed 30
LNC_000211	XM_005685094.3	PSMC6	proteasome 26S subunit%2C ATPase 6
LNC_000211	XM_018049033.1	MYRFL	myelin regulatory factor-like
LNC_000211	XM_005683104.3	TCERG1	transcription elongation regulator 1
LNC_000211	XM_018049210.1	ZGRF1	zinc finger GRF-type containing 1
LNC_000211	XM_005680782.3	ABCC9	ATP binding cassette subfamily C member 9
LNC_000211	XM_018055439.1	PPP3R1	protein phosphatase 3 regulatory subunit B%2C alpha
LNC_000211	XM_005698421.3	INA	internexin neuronal intermediate filament protein alpha
LNC_000211	XM_018049276.1	LOC102179365	uncharacterized LOC102179365
LNC_000211	XM_018050486.1	WDR18	WD repeat domain 18
LNC_000211	XM_018055780.1	PBX3	PBX homeobox 3
LNC_000211	XM_005675338.3	SEC62	SEC62 homolog%2C preprotein translocation factor
LNC_000211	XM_018041001.1	WBSCR17	Williams-Beuren syndrome chromosome region 17
LNC_000211	XM_018050890.1	UHRF1	ubiquitin like with PHD and ring finger domains 1
LNC_000211	XM_018051798.1	NEK1	NIMA related kinase 1
LNC_000211	XM_005696535.3	PBX2	PBX homeobox 2
LNC_000211	XM_005698796.3	TNKS	tankyrase
LNC_000211	XM_005691159.3	PLRG1	pleiotropic regulator 1
LNC_000211	XM_005677749.3	PDZK1	PDZ domain containing 1
LNC_000211	XM_018047359.1	DGKB	diacylglycerol kinase beta
LNC_000211	XM_018055323.1	NCK2	NCK adaptor protein 2
LNC_000211	XM_018064428.1	NCBP3	nuclear cap binding subunit 3
LNC_000211	XM_005677795.3	TBX15	T-box 15
LNC_000211	XM_018059303.1	BDNF	brain derived neurotrophic factor
LNC_000211	XM_018054039.1	PLEKHD1	pleckstrin homology and coiled-coil domain containing D1
LNC_000211	XM_018059778.1	NCAM1	neural cell adhesion molecule 1
LNC_000211	XM_018052436.1	NTRK2	neurotrophic receptor tyrosine kinase 2
LNC_000211	NM_001314257.1	ELOVL6	ELOVL fatty acid elongase 6
LNC_000211	XM_018058841.1	RIMS1	regulating synaptic membrane exocytosis 1
LNC_000211	XM_005692684.3	CA11	carbonic anhydrase 11
LNC_000211	XM_005684952.3	LOC102184151	solute carrier family 22 member 2
LNC_000211	XM_005693062.3	LOC102169215	zinc finger protein 850
LNC_000211	XM_013971250.2	HSF4	heat shock transcription factor 4
LNC_000211	XM_005680826.3	BCL2L14	BCL2 like 14
LNC_000211	XM_018043616.1	AKR1A1	aldo-keto reductase family 1 member A1
LNC_000211	XM_005698799.3	DCTN6	dynactin subunit 6
LNC_000211	XM_018059002.1	PTPRN	protein tyrosine phosphatase%2C receptor type N
LNC_000211	XR_311353.3	LOC102169098	melanoma-associated antigen D4
LNC_000211	XM_018048218.1	BTBD11	BTB domain containing 11
LNC_000211	XM_018065879.1	RLBP1	retinaldehyde binding protein 1
LNC_000211	XM_018042912.1	RPS6KB2	ribosomal protein S6 kinase B2
LNC_000211	XM_005691277.3	SPATA5	spermatogenesis associated 5
LNC_000211	XM_013969564.2	TTC12	tetratricopeptide repeat domain 12
LNC_000211	XM_018042597.1	HKDC1	hexokinase domain containing 1
LNC_000211	XM_018061067.1	MYO18B	myosin XVIIIB
LNC_000211	XM_018039569.1	DYM	dymeclin
LNC_000211	XM_018056692.1	VPS36	vacuolar protein sorting 36 homolog
LNC_000211	XM_018060015.1	PPP1R15B	protein phosphatase 1 regulatory subunit 15B
LNC_000211	XM_018063204.1	NR4A2	nuclear receptor subfamily 4 group A member 2
LNC_000211	XM_018048590.1	TIAM1	T-cell lymphoma invasion and metastasis 1
LNC_000211	XM_005683420.3	MEF2C	myocyte enhancer factor 2C
LNC_000211	XM_018052249.1	SLC18A1	solute carrier family 18 member A1
LNC_000211	XM_018061781.1	TAF1C	TATA-box binding protein associated factor%2C RNA polymerase I subunit C
LNC_000211	XM_018060050.1	KLHDC8A	kelch domain containing 8A
LNC_000211	XM_005695068.3	ARNT2	aryl hydrocarbon receptor nuclear translocator 2
LNC_000211	XM_018041491.1	HSPA12A	heat shock protein family A (Hsp70) member 12A
LNC_000211	XM_018065668.1	MTMR12	myotubularin related protein 12
LNC_000211	XM_005679822.3	CRADD	CASP2 and RIPK1 domain containing adaptor with death domain
LNC_000211	XM_018056679.1	FREM2	FRAS1 related extracellular matrix protein 2
LNC_000211	XM_018066204.1	WARS	tryptophanyl-tRNA synthetase
LNC_000211	XM_018041988.1	GSR	glutathione-disulfide reductase
LNC_000211	XM_018045687.1	MCOLN3	mucolipin 3
LNC_000211	XM_018052030.1	VLDLR	very low density lipoprotein receptor
LNC_000211	XR_001919385.1	SF3B1	splicing factor 3b subunit 1
LNC_000211	XM_013976686.2	FRMPD4	FERM and PDZ domain containing 4
LNC_000211	XM_005685995.3	EIF2S1	eukaryotic translation initiation factor 2 subunit alpha
LNC_000211	XM_013969972.2	FAM111B	family with sequence similarity 111 member B
LNC_000211	XM_005689128.2	LOC102180330	myelin P2 protein
LNC_000211	XM_018062991.1	LOC102168713	zinc finger protein 665
LNC_000211	XM_018046868.1	SLC37A3	solute carrier family 37 member 3
LNC_000211	XM_005690795.3	ISG15	ISG15 ubiquitin-like modifier
LNC_000211	XM_018039015.1	NEDD9	neural precursor cell expressed%2C developmentally down-regulated 9
LNC_000211	XM_018058009.1	B4GALT5	beta-1%2C4-galactosyltransferase 5
LNC_000211	XM_018058755.1	CYHR1	cysteine and histidine rich 1
LNC_000211	XM_018061179.1	SPATS2L	spermatogenesis associated serine rich 2 like
LNC_000211	XM_013970335.2	LOC102187515	torsin-1A-interacting protein 2
LNC_000211	XM_018052668.1	LOC108633281	carbonyl reductase [NADPH] 1
LNC_000211	XM_018057087.1	EPB41	erythrocyte membrane protein band 4.1
LNC_000211	XM_018043894.1	PRKX	protein kinase%2C X-linked
LNC_000211	XM_018056918.1	PAK5	p21 (RAC1) activated kinase 5
LNC_000211	XM_018059195.1	SLC35C1	solute carrier family 35 member C1
LNC_000211	XM_013964542.2	FAM13A	family with sequence similarity 13 member A
LNC_000211	XM_005685250.3	SLC7A8	solute carrier family 7 member 8
LNC_000211	XM_018046966.1	IMPDH1	inosine monophosphate dehydrogenase 1
LNC_000211	XM_005699555.2	VWA5A	von Willebrand factor A domain containing 5A
LNC_000211	XM_005696206.3	LOC102187356	HLA class II histocompatibility antigen%2C DO beta chain
LNC_000211	XM_018056079.1	NACC2	NACC family member 2
LNC_000211	XM_005691832.3	HSD17B2	hydroxysteroid 17-beta dehydrogenase 2
LNC_000211	XM_018043383.1	CDON	cell adhesion associated%2C oncogene regulated
LNC_000211	XM_018053182.1	MRAP2	melanocortin 2 receptor accessory protein 2
LNC_000211	XM_018059337.1	SERPINH1	serpin family H member 1
LNC_000211	XM_018059027.1	DTX4	deltex E3 ubiquitin ligase 4
LNC_000211	XM_018044053.1	LOC102176870	arylsulfatase H
LNC_000211	XM_018059040.1	CTNND1	catenin delta 1
LNC_000211	XM_018062563.1	APOE	apolipoprotein E
LNC_000211	XM_018065412.1	CSNK1D	casein kinase 1 delta
LNC_000211	XM_013974515.2	C1QA	complement C1q A chain
LNC_000211	XM_018050176.1	CSNK1A1	casein kinase 1 alpha 1
LNC_000211	XM_018048911.1	TTC38	tetratricopeptide repeat domain 38
LNC_000211	XM_018060561.1	AGRN	agrin
LNC_000211	XM_018039768.1	PARD6G	par-6 family cell polarity regulator gamma
LNC_000211	XM_018064433.1	CAMKK1	calcium/calmodulin dependent protein kinase kinase 1
LNC_000211	XM_005699069.2	ARID5B	AT-rich interaction domain 5B
LNC_000211	XM_018047594.1	PAWR	pro-apoptotic WT1 regulator
LNC_000211	XM_018054662.1	PADI2	peptidyl arginine deiminase 2
LNC_000211	NM_001287035.1	VEGFA	vascular endothelial growth factor A
LNC_000211	XM_018060843.1	LOC102177552	NADH-cytochrome b5 reductase 1
LNC_000211	XM_005683996.3	BIN3	bridging integrator 3
LNC_000211	XM_018062360.1	LOC102180339	galectin-7
LNC_000211	XM_018043757.1	NHS	NHS actin remodeling regulator
LNC_000211	XM_018059792.1	HSPB2	heat shock protein family B (small) member 2
LNC_000211	XM_018059727.1	SCN4B	sodium voltage-gated channel beta subunit 4
LNC_000211	NM_001314305.1	DGAT2	diacylglycerol O-acyltransferase 2
LNC_000211	XM_018052869.1	ETS2	ETS proto-oncogene 2%2C transcription factor
LNC_000211	XM_018047708.1	SPRYD3	SPRY domain containing 3
LNC_000211	XM_018043577.1	HEPACAM	hepatic and glial cell adhesion molecule
LNC_000211	XM_018039056.1	TAF8	TATA-box binding protein associated factor 8
LNC_000211	XM_018039303.1	NRN1	neuritin 1
LNC_000211	XM_018048625.1	TSPAN9	tetraspanin 9
LNC_000211	XM_018044393.1	SDF2L1	stromal cell derived factor 2 like 1
LNC_000211	XM_018044661.1	FGFRL1	fibroblast growth factor receptor-like 1
LNC_000211	XM_018060921.1	YWHAH	tyrosine 3-monooxygenase/tryptophan 5-monooxygenase activation protein eta
LNC_000211	XM_018063630.1	BAIAP2	BAI1 associated protein 2
LNC_000211	XM_018062560.1	TOMM40	translocase of outer mitochondrial membrane 40
LNC_000211	XM_005678668.2	NDUFS5	NADH:ubiquinone oxidoreductase subunit S5
LNC_000211	XM_018051882.1	ACO1	aconitase 1
LNC_000211	XM_018039831.1	ACTB	actin beta
LNC_000211	XM_018059530.1	ADM	adrenomedullin
LNC_000211	XM_018043065.1	RNH1	ribonuclease/angiogenin inhibitor 1
LNC_000211	XM_018059211.1	CD82	CD82 molecule
LNC_000211	XM_018066585.1	GPR132	G protein-coupled receptor 132
LNC_000211	XM_018065434.1	LOC102191238	L-xylulose reductase
LNC_000211	XM_018060879.1	CSRP1	cysteine and glycine rich protein 1
LNC_000211	XM_018047815.1	FAIM2	Fas apoptotic inhibitory molecule 2
LNC_000211	XM_005695056.3	KIAA1024	KIAA1024 ortholog
LNC_000211	XM_005675095.3	XXYLT1	xyloside xylosyltransferase 1
LNC_000211	XM_018054760.1	ALDH4A1	aldehyde dehydrogenase 4 family member A1
LNC_000211	XM_018061407.1	TMEM132C	transmembrane protein 132C
LNC_000211	XM_018063123.1	TTYH1	tweety family member 1
LNC_000211	XM_018054460.1	PAK6	p21 (RAC1) activated kinase 6
LNC_000211	XM_005695292.3	TGM7	transglutaminase 7
LNC_000211	XM_018050496.1	PTBP1	polypyrimidine tract binding protein 1
LNC_000211	XM_018059911.1	SDF4	stromal cell derived factor 4
LNC_000211	XM_018053837.1	TTC7B	tetratricopeptide repeat domain 7B
LNC_000211	XM_018044675.1	CLPTM1L	CLPTM1 like
LNC_000211	XM_018065119.1	PTRF	polymerase I and transcript release factor
LNC_000211	XM_018049789.1	SPSB4	splA/ryanodine receptor domain and SOCS box containing 4
LNC_000211	XM_018040677.1	ACSM3	acyl-CoA synthetase medium-chain family member 3
LNC_000211	XM_005695571.3	ENTPD3	ectonucleoside triphosphate diphosphohydrolase 3
LNC_000211	XM_018050593.1	FAM193B	family with sequence similarity 193 member B
LNC_000211	XM_018060947.1	PATZ1	POZ/BTB and AT hook containing zinc finger 1
LNC_000211	XM_018060599.1	KAZN	kazrin%2C periplakin interacting protein
LNC_000211	XM_018049727.1	WDR1	WD repeat domain 1
LNC_000211	XM_018065227.1	RUNDC3A	RUN domain containing 3A
LNC_000211	XM_005694824.3	TARS	threonyl-tRNA synthetase
LNC_000211	XM_018057651.1	SNPH	syntaphilin
LNC_000211	XM_018054026.1	SMOC1	SPARC related modular calcium binding 1
LNC_000211	XM_005698428.3	CALHM3	calcium homeostasis modulator 3
LNC_000211	XM_018039888.1	LOC102191011	cytochrome P450 3A24
LNC_000211	XM_018043274.1	ORAOV1	oral cancer overexpressed 1
LNC_000211	XM_018060223.1	PYCR2	pyrroline-5-carboxylate reductase family member 2
LNC_000211	XM_013969557.2	IL10RA	interleukin 10 receptor subunit alpha
LNC_000211	XM_018041046.1	SCNN1G	sodium channel epithelial 1 gamma subunit
LNC_000211	XM_005695792.3	ABHD6	abhydrolase domain containing 6
LNC_000211	XM_013963962.2	MAP3K13	mitogen-activated protein kinase kinase kinase 13
LNC_000211	XM_018055164.1	PKDCC	protein kinase domain containing%2C cytoplasmic
LNC_000211	XM_018043391.1	RNASEH2C	ribonuclease H2 subunit C
LNC_000211	XM_005676742.2	PUM1	pumilio RNA binding family member 1
LNC_000211	XM_005681385.3	LOC102181105	alcohol dehydrogenase E chain
LNC_000211	XM_018066937.1	PPM1M	protein phosphatase%2C Mg2+/Mn2+ dependent 1M
LNC_000211	XM_005694346.3	C1QL1	complement C1q like 1
LNC_000211	XM_005679654.2	CDK5	cyclin dependent kinase 5
LNC_000211	XM_018067230.1	SLC6A6	solute carrier family 6 member 6
LNC_000211	XM_018056273.1	FUT7	fucosyltransferase 7
LNC_000211	XM_018042272.1	BMS1	BMS1%2C ribosome biogenesis factor
LNC_000211	XM_018063762.1	EXOC7	exocyst complex component 7
LNC_000211	XM_018051316.1	RASAL3	RAS protein activator like 3
LNC_000211	XM_018043003.1	LOC106503728	serum amyloid A protein
LNC_000211	XM_018043001.1	LOC102168428	serum amyloid A protein
LNC_000211	XM_018056748.1	RB1	RB transcriptional corepressor 1
LNC_000211	XM_018039954.1	LOC102187452	uncharacterized protein C2orf54
LNC_000211	XM_018066782.1	MYO3B	myosin IIIB
LNC_000211	XM_005683207.3	FAM114A2	family with sequence similarity 114 member A2
LNC_000211	XM_018057741.1	TP53INP2	tumor protein p53 inducible nuclear protein 2
LNC_000211	XM_013968621.2	SYNDIG1	synapse differentiation inducing 1
LNC_000211	XM_018041707.1	SORCS1	sortilin related VPS10 domain containing receptor 1
LNC_000211	XR_001295906.2	LOC102191038	PWWP domain-containing protein MUM1
LNC_000211	XM_005685075.3	HOMER1	homer scaffolding protein 1
LNC_000211	XM_018057577.1	OGFR	opioid growth factor receptor
LNC_000211	XM_018061184.1	RBM19	RNA binding motif protein 19
LNC_000211	XM_018055194.1	RHOQ	ras homolog family member Q
LNC_000211	XM_018066445.1	STXBP6	syntaxin binding protein 6
LNC_000211	XR_310266.2	TUBE1	tubulin epsilon 1
LNC_000211	XM_005697523.3	NDE1	nudE neurodevelopment protein 1
LNC_000211	XM_013966746.2	PARP16	poly(ADP-ribose) polymerase family member 16
LNC_000211	XM_018040790.1	LOC106503617	uncharacterized LOC106503617
LNC_000211	XM_018054926.1	TBC1D8	TBC1 domain family member 8
LNC_000211	XM_018060657.1	NPHS2	NPHS2%2C podocin
LNC_000211	XM_018053076.1	WASF1	WAS protein family member 1
LNC_000211	XM_018063905.1	SOX9	SRY-box 9
LNC_000211	XM_018041507.1	SMC3	structural maintenance of chromosomes 3
LNC_000211	XM_018051839.1	FAM167A	family with sequence similarity 167 member A
LNC_000211	XM_018043968.1	FUNDC1	FUN14 domain containing 1
LNC_000211	XM_018046911.1	DNAJB11	DnaJ heat shock protein family (Hsp40) member B11
LNC_000211	XM_018041954.1	MFHAS1	malignant fibrous histiocytoma amplified sequence 1
LNC_000211	XM_013962428.2	PRUNE1	prune exopolyphosphatase
LNC_000211	XM_018043344.1	CTSD	cathepsin D
LNC_000211	XM_018038700.1	SKIV2L	Ski2 like RNA helicase
LNC_000211	XM_018053695.1	F2R	coagulation factor II thrombin receptor
LNC_000211	XM_018054585.1	ACIN1	apoptotic chromatin condensation inducer 1
LNC_000211	XM_018060469.1	ARHGEF16	Rho guanine nucleotide exchange factor 16
LNC_000211	XM_005691037.3	TRAF3IP3	TRAF3 interacting protein 3
LNC_000211	XM_018064156.1	LRP2	LDL receptor related protein 2
LNC_000211	XM_018061625.1	LRAT	lecithin retinol acyltransferase (phosphatidylcholine--retinol O-acyltransferase)
LNC_000211	XM_018056764.1	COG3	component of oligomeric golgi complex 3
LNC_000211	XM_018064521.1	TLK1	tousled like kinase 1
LNC_000211	XM_018048147.1	UHRF1BP1L	UHRF1 binding protein 1 like
LNC_000211	XM_018054832.1	PROM2	prominin 2
LNC_000211	XM_005701122.3	MID1	midline 1
LNC_000211	XM_018067128.1	SLC38A3	solute carrier family 38 member 3
LNC_000211	XM_005684239.2	CDK20	cyclin dependent kinase 20
LNC_000211	XM_018038697.1	EHMT2	euchromatic histone lysine methyltransferase 2
LNC_000211	XM_018048975.1	DENND6B	DENN domain containing 6B
LNC_000211	XM_018055477.1	LCLAT1	lysocardiolipin acyltransferase 1
LNC_000211	XM_018066326.1	BTBD7	BTB domain containing 7
LNC_000211	XM_005697765.3	LOC102188999	S-adenosyl-L-methionine-dependent tRNA 4-demethylwyosine synthase
LNC_000211	XM_018044858.1	LOC102182692	proline dehydrogenase 1%2C mitochondrial
LNC_000211	XM_018041815.1	XKR5	XK related 5
LNC_000211	XM_005679320.3	MYO1G	myosin IG
LNC_000211	XM_018056828.1	IFI6	interferon alpha inducible protein 6
LNC_000211	XM_005691630.2	SEC14L3	SEC14 like lipid binding 3
LNC_000211	XM_018058014.1	RNF114	ring finger protein 114
LNC_000211	XM_018052524.1	NXNL2	nucleoredoxin-like 2
LNC_000211	XM_018054064.1	RAB15	RAB15%2C member RAS oncogene family
LNC_000211	XM_018057815.1	TGIF2	TGFB induced factor homeobox 2
LNC_000211	XM_018045433.1	LOC102183503	GTPase IMAP family member 5
LNC_000211	XM_013974991.2	HS3ST2	heparan sulfate-glucosamine 3-sulfotransferase 2
LNC_000211	XM_018061876.1	ACSF3	acyl-CoA synthetase family member 3
LNC_000211	XM_018053486.1	THBS2	thrombospondin 2
LNC_000211	XM_018041532.1	ALDH18A1	aldehyde dehydrogenase 18 family member A1
LNC_000211	XM_018053234.1	MYB	MYB proto-oncogene%2C transcription factor
LNC_000211	XM_018059193.1	CRY2	cryptochrome circadian clock 2
LNC_000211	XM_005696532.3	GPSM3	G-protein signaling modulator 3
LNC_000211	XM_018061798.1	ALCAM	activated leukocyte cell adhesion molecule
LNC_000211	XM_018066249.1	SEMA4B	semaphorin 4B
LNC_000211	XM_018041057.1	RPUSD1	RNA pseudouridylate synthase domain containing 1
LNC_000211	XM_018041132.1	C26H10orf82	chromosome 26 C10orf82 homolog
LNC_000211	XM_005694625.3	ERBIN	erbb2 interacting protein
LNC_000211	XM_018041490.1	LOC102168411	protein argonaute-4
LNC_000211	XM_005691582.3	MVK	mevalonate kinase
LNC_000211	XM_018066613.1	ACAN	aggrecan
LNC_000211	XM_018059723.1	SMARCAL1	SWI/SNF related%2C matrix associated%2C actin dependent regulator of chromatin%2C subfamily a like 1
LNC_000211	XM_018057588.1	OSBPL2	oxysterol binding protein like 2
LNC_000211	XM_018058533.1	TBC1D31	TBC1 domain family member 31
LNC_000211	XM_018041055.1	PVRIG	poliovirus receptor related immunoglobulin domain containing
LNC_000211	XM_018043546.1	CDKN1C	cyclin dependent kinase inhibitor 1C
LNC_000211	XM_018041968.1	FHL3	four and a half LIM domains 3
LNC_000211	XM_005680740.3	LMNTD1	lamin tail domain containing 1
LNC_000211	XM_018040760.1	LOC102177581	voltage-dependent T-type calcium channel subunit alpha-1H
LNC_000211	XM_005692224.3	ZNF23	zinc finger protein 23
LNC_000211	XM_018057637.1	FAM210B	family with sequence similarity 210 member B
LNC_000211	XM_005684721.3	LOC102184907	cytochrome b5 reductase 4
LNC_000211	XM_005698461.3	ADD3	adducin 3
LNC_000211	XM_005688961.3	SNAI2	snail family transcriptional repressor 2
LNC_000211	XM_018050145.1	GMNC	geminin coiled-coil domain containing
LNC_000211	XM_018041974.1	MCPH1	microcephalin 1
LNC_000211	XM_018064164.1	DHRS11	dehydrogenase/reductase 11
LNC_000211	XM_005679722.3	TPH2	tryptophan hydroxylase 2
LNC_000211	XM_013963032.2	IQCA1	IQ motif containing with AAA domain 1
LNC_000211	XM_005679435.3	RBM28	RNA binding motif protein 28
LNC_000211	XM_005676365.3	CASP8	caspase 8
LNC_000211	XM_018039870.1	TAF6	TATA-box binding protein associated factor 6
LNC_000211	XM_018067171.1	TMCC1	transmembrane and coiled-coil domain family 1
LNC_000211	XM_005694563.2	FCHO2	FCH domain only 2
LNC_000211	XM_013973679.2	KBTBD8	kelch repeat and BTB domain containing 8
LNC_000211	XM_018063976.1	CACNG1	calcium voltage-gated channel auxiliary subunit gamma 1
LNC_000211	XM_018045995.1	PDE4DIP	phosphodiesterase 4D interacting protein
LNC_000211	XM_005689873.3	RNF121	ring finger protein 121
LNC_000211	XM_018065298.1	MAPT	microtubule associated protein tau
LNC_000211	XM_018038439.1	POC1A	POC1 centriolar protein A
LNC_000211	XM_018055980.1	NCS1	neuronal calcium sensor 1
LNC_000211	XM_005693489.3	ACAP1	ArfGAP with coiled-coil%2C ankyrin repeat and PH domains 1
LNC_000211	XM_005690087.3	PDHX	pyruvate dehydrogenase complex component X
LNC_000211	XM_005688324.3	AURKA	aurora kinase A
LNC_000211	XM_018056979.1	CELF2	CUGBP%2C Elav-like family member 2
LNC_000211	XM_018051687.1	LOC102180663	adhesion G protein-coupled receptor E2
LNC_000211	XM_018053732.1	TRIM36	tripartite motif containing 36
LNC_000211	XM_018046976.1	WASL	Wiskott-Aldrich syndrome like
LNC_000211	XM_005686057.3	PTGR2	prostaglandin reductase 2
LNC_000211	XM_018054367.1	L2HGDH	L-2-hydroxyglutarate dehydrogenase
LNC_000211	XM_018057862.1	PPP1R16B	protein phosphatase 1 regulatory subunit 16B
LNC_000211	XM_005684181.3	SPTLC1	serine palmitoyltransferase long chain base subunit 1
LNC_000211	XM_018039330.1	GRAMD1C	GRAM domain containing 1C
LNC_000211	XM_005677116.3	RGS4	regulator of G-protein signaling 4
LNC_000211	XM_005689433.3	FDXACB1	ferredoxin-fold anticodon binding domain containing 1
LNC_000211	XM_013967657.2	CLHC1	clathrin heavy chain linker domain containing 1
LNC_000211	XM_005680173.2	PTPRR	protein tyrosine phosphatase%2C receptor type R
LNC_000211	XM_005676457.3	UNC80	unc-80 homolog%2C NALCN activator
LNC_000211	XM_018061994.1	IRX3	iroquois homeobox 3
LNC_000211	XM_018064819.1	MPRIP	myosin phosphatase Rho interacting protein
LNC_000211	XM_005694592.3	MCCC2	methylcrotonoyl-CoA carboxylase 2
LNC_000211	XM_018061826.1	FBXO31	F-box protein 31
LNC_000211	XM_018044728.1	MYSM1	Myb like%2C SWIRM and MPN domains 1
LNC_000211	XM_018058417.1	CAB39	calcium binding protein 39
LNC_000211	XM_018049294.1	METAP1	methionyl aminopeptidase 1
LNC_000211	XM_018057709.1	COMMD7	COMM domain containing 7
LNC_000211	XM_018056469.1	RBM26	RNA binding motif protein 26
LNC_000211	XM_018058514.1	RB1CC1	RB1 inducible coiled-coil 1
LNC_000211	XM_018067086.1	PDZRN3	PDZ domain containing ring finger 3
LNC_000211	XM_018059468.1	TRIM3	tripartite motif containing 3
LNC_000211	XM_018065488.1	FBXW11	F-box and WD repeat domain containing 11
LNC_000211	XM_005686565.3	PIGF	phosphatidylinositol glycan anchor biosynthesis class F
LNC_000211	XM_005692001.3	LOC102188618	metallothionein-1A
LNC_000211	XM_018058019.1	UBE2V1	ubiquitin conjugating enzyme E2 V1
LNC_000211	XM_005682114.3	PDE4C	phosphodiesterase 4C
LNC_000211	XM_005675512.3	MRAS	muscle RAS oncogene homolog
LNC_000211	XM_018054637.1	ARHGEF19	Rho guanine nucleotide exchange factor 19
LNC_000211	XM_018060176.1	C16H1orf115	chromosome 16 C1orf115 homolog
LNC_000211	XM_018060328.1	MFN2	mitofusin 2
LNC_000211	XM_005699947.3	AIP	aryl hydrocarbon receptor interacting protein
LNC_000211	XM_018048612.1	AKAP3	A-kinase anchoring protein 3
LNC_000211	NM_001314312.1	MFGE8	milk fat globule-EGF factor 8 protein
LNC_000211	XM_005692097.3	GOT2	glutamic-oxaloacetic transaminase 2
LNC_000211	XM_018050348.1	TGFBI	transforming growth factor beta induced
LNC_000211	XM_005691833.2	CDH13	cadherin 13
LNC_000211	XM_005690832.3	NOL9	nucleolar protein 9
LNC_000211	XM_018044366.1	NDC1	NDC1 transmembrane nucleoporin
LNC_000211	XM_005688978.3	RP1	retinitis pigmentosa 1 (autosomal dominant)
LNC_000211	XM_005680002.2	LOC102178700	tubulin alpha-1B chain
LNC_000211	XM_018061121.1	SPPL3	signal peptide peptidase like 3
LNC_000211	XM_018046657.1	PAXIP1	PAX interacting protein 1
LNC_000211	XM_018065006.1	STARD3	StAR related lipid transfer domain containing 3
LNC_000211	XM_018060234.1	PSEN2	presenilin 2
LNC_000211	XM_018052717.1	COLEC11	collectin subfamily member 11
LNC_000211	XM_018056259.1	LRRC26	leucine rich repeat containing 26
LNC_000211	XM_018044405.1	GNAZ	G protein subunit alpha z
LNC_000211	XM_013972901.2	GMPPA	GDP-mannose pyrophosphorylase A
LNC_000211	XM_005693519.2	EIF4A1	eukaryotic translation initiation factor 4A1
LNC_000211	XM_018049987.1	FBXL17	F-box and leucine rich repeat protein 17
LNC_000211	XM_018065441.1	PYCR1	pyrroline-5-carboxylate reductase 1
LNC_000211	XM_018062543.1	ZNF235	zinc finger protein 235
LNC_000211	XM_013964066.2	EIF4G1	eukaryotic translation initiation factor 4 gamma 1
LNC_000211	XM_005700379.2	AIFM1	apoptosis inducing factor%2C mitochondria associated 1
LNC_000211	XM_005699207.3	USP54	ubiquitin specific peptidase 54
LNC_000211	XM_005699373.3	AGT	angiotensinogen
LNC_000211	XM_018052279.1	REEP4	receptor accessory protein 4
LNC_000211	XM_018063367.1	RBM42	RNA binding motif protein 42
LNC_000211	XM_018054565.1	LRP10	LDL receptor related protein 10
LNC_000211	NM_001285567.1	HMOX1	heme oxygenase 1
LNC_000211	XM_018065791.1	CDH18	cadherin 18
LNC_000211	XM_018057629.1	RBM38	RNA binding motif protein 38
LNC_000211	XM_018061933.1	SALL1	spalt like transcription factor 1
LNC_000211	XM_018044485.1	PDHA1	pyruvate dehydrogenase (lipoamide) alpha 1
LNC_000211	XM_018044491.1	FBXW5	F-box and WD repeat domain containing 5
LNC_000211	XM_018048749.1	BAIAP2L2	BAI1 associated protein 2 like 2
LNC_000211	XM_018042664.1	CAPN1	calpain 1
LNC_000211	XM_018052516.1	SEMA4D	semaphorin 4D
LNC_000211	XM_005676747.3	LAPTM5	lysosomal protein transmembrane 5
LNC_000211	XM_018060589.1	PLEKHM2	pleckstrin homology and RUN domain containing M2
LNC_000211	XM_018044952.1	KANK4	KN motif and ankyrin repeat domains 4
LNC_000211	XM_018042704.1	CRACR2B	calcium release activated channel regulator 2B
LNC_000211	XM_018043448.1	FRMD8	FERM domain containing 8
LNC_000211	XM_018062281.1	CHST8	carbohydrate sulfotransferase 8
LNC_000211	XM_018039053.1	FOXP4	forkhead box P4
LNC_000211	XM_018064246.1	RHBDL3	rhomboid like 3
LNC_000211	XM_005684074.2	DNAI1	dynein axonemal intermediate chain 1
LNC_000211	XM_018049831.1	RNF4	ring finger protein 4
LNC_000211	XM_005678683.3	DNALI1	dynein axonemal light intermediate chain 1
LNC_000211	XM_018066502.1	BCL11B	B-cell CLL/lymphoma 11B
LNC_000211	XM_018061719.1	BCAR1	BCAR1%2C Cas family scaffolding protein
LNC_000211	XM_018050904.1	SAFB	scaffold attachment factor B
LNC_000211	XM_018046631.1	WDR60	WD repeat domain 60
LNC_000211	XM_018052112.1	VCP	valosin containing protein
LNC_000211	XM_018052682.1	TNC	tenascin C
LNC_000211	XM_018053124.1	GRIK2	glutamate ionotropic receptor kainate type subunit 2
LNC_000211	XM_018066528.1	LOC102168343	mast cell protease 1A-like
LNC_000211	XM_018051724.1	CHODL	chondrolectin
LNC_000211	XM_018067095.1	SPICE1	spindle and centriole associated protein 1
LNC_000211	XM_005678989.3	MEOX2	mesenchyme homeobox 2
LNC_000211	XM_005689965.3	C2CD3	C2 calcium dependent domain containing 3
LNC_000211	XM_018059308.1	CAPN5	calpain 5
LNC_000211	XM_018046929.1	UBE2H	ubiquitin conjugating enzyme E2 H
LNC_000211	XM_005681086.3	RPL3	ribosomal protein L3
LNC_000211	XM_005696316.3	GLTSCR1L	GLTSCR1 like
LNC_000211	XM_005695257.3	LRFN5	leucine rich repeat and fibronectin type III domain containing 5
LNC_000211	XM_005685715.3	AQP9	aquaporin 9
LNC_000211	XM_018053456.1	LOC108636750	NKG2D ligand 1-like
LNC_000211	XM_018038237.1	RUVBL1	RuvB like AAA ATPase 1
LNC_000211	XM_005699483.3	PRCP	prolylcarboxypeptidase
LNC_000211	XM_018043171.1	RTN3	reticulon 3
LNC_000211	XM_018049627.1	ANXA3	annexin A3
LNC_000211	XM_018062390.1	PLEKHG2	pleckstrin homology and RhoGEF domain containing G2
LNC_000211	XM_005692373.3	PSMD8	proteasome 26S subunit%2C non-ATPase 8
LNC_000211	XM_005689890.3	FOLR2	folate receptor beta
LNC_000211	XM_013965743.2	GABRA1	gamma-aminobutyric acid type A receptor alpha1 subunit
LNC_000211	XM_018047686.1	CSAD	cysteine sulfinic acid decarboxylase
LNC_000211	XM_018058281.1	STK3	serine/threonine kinase 3
LNC_000211	XM_018046011.1	PIAS3	protein inhibitor of activated STAT 3
LNC_000211	XM_018055799.1	RALGPS1	Ral GEF with PH domain and SH3 binding motif 1
LNC_000211	XM_013972475.2	CYTH1	cytohesin 1
LNC_000211	XM_005685145.3	MAP2K5	mitogen-activated protein kinase kinase 5
LNC_000211	XM_018058599.1	TRIP12	thyroid hormone receptor interactor 12
LNC_000211	XM_018050465.1	SBNO2	strawberry notch homolog 2
LNC_000211	NM_001314287.1	AKR1B1	aldo-keto reductase family 1 member B
LNC_000211	XM_005700211.3	NUP62CL	nucleoporin 62 C-terminal like
LNC_000211	XM_005694829.3	C20H5orf22	chromosome 20 C5orf22 homolog
LNC_000211	XM_018066093.1	TMEM266	transmembrane protein 266
LNC_000211	XM_018056037.1	CFAP77	cilia and flagella associated protein 77
LNC_000211	XM_018045893.1	KCNC4	potassium voltage-gated channel subfamily C member 4
LNC_000211	XM_018053588.1	GLCE	glucuronic acid epimerase
LNC_000211	XM_018038773.1	SLC35B2	solute carrier family 35 member B2
LNC_000211	XM_018057903.1	SERINC3	serine incorporator 3
LNC_000211	XM_018046421.1	C3H1orf226	chromosome 3 C1orf226 homolog
LNC_000211	XM_005682618.3	RAD50	RAD50 double strand break repair protein
LNC_000211	XM_013965313.2	ZNF554	zinc finger protein 554
LNC_000211	XM_018057920.1	SDC4	syndecan 4
LNC_000211	XM_018066420.1	ALDH1A3	aldehyde dehydrogenase 1 family member A3
LNC_000211	XM_005676924.3	MREG	melanoregulin
LNC_000211	XM_018061896.1	C1QL2	complement C1q like 2
LNC_000211	XM_018060999.1	MTMR3	myotubularin related protein 3
LNC_000211	XM_018047159.1	ELMO1	engulfment and cell motility 1
LNC_000211	XM_018044627.1	GAB3	GRB2 associated binding protein 3
LNC_000211	XM_005683745.3	TMEM2	transmembrane protein 2
LNC_000211	XM_018056507.1	TBC1D4	TBC1 domain family member 4
LNC_000211	XM_013962568.2	PSRC1	proline and serine rich coiled-coil 1
LNC_000211	XM_005680900.3	NECAP1	NECAP endocytosis associated 1
LNC_000211	XM_018045710.1	LOC102174264	guanylate-binding protein 5
LNC_000211	XM_018054835.1	GPAT2	glycerol-3-phosphate acyltransferase 2%2C mitochondrial
LNC_000211	XM_005679299.3	STEAP4	STEAP4 metalloreductase
LNC_000211	XM_018051017.1	AMOTL2	angiomotin like 2
LNC_000211	XM_018056813.1	LECT1	leukocyte cell derived chemotaxin 1
LNC_000211	XM_013968900.2	GGT7	gamma-glutamyltransferase 7
LNC_000211	XM_018053705.1	SFXN1	sideroflexin 1
LNC_000211	XM_018062264.1	CEP89	centrosomal protein 89
LNC_000211	XM_018056746.1	CAB39L	calcium binding protein 39 like
LNC_000211	XM_018041176.1	DOCK1	dedicator of cytokinesis 1
LNC_000211	XM_018058448.1	C14H8orf46	chromosome 14 C8orf46 homolog
LNC_000211	XM_005683372.3	HMMR	hyaluronan mediated motility receptor
LNC_000211	XM_018044891.1	TM2D1	TM2 domain containing 1
LNC_000211	XM_005690531.2	LIN9	lin-9 DREAM MuvB core complex component
LNC_000211	XM_005686969.3	LDAH	lipid droplet associated hydrolase
LNC_000211	XM_005674768.2	SAMSN1	SAM domain%2C SH3 domain and nuclear localization signals 1
LNC_000211	XM_018062660.1	KIF5C	kinesin family member 5C
LNC_000211	XM_018058430.1	NCOA2	nuclear receptor coactivator 2
LNC_000211	XM_005689233.3	KIAA1429	KIAA1429 ortholog
LNC_000211	XM_013969390.2	GPR83	G protein-coupled receptor 83
LNC_000211	XM_005694861.3	CMBL	carboxymethylenebutenolidase homolog
LNC_000211	XM_005676390.3	LOC102176567	cytochrome P450 20A1
LNC_000211	XM_005676449.3	PTH2R	parathyroid hormone 2 receptor
LNC_000211	XM_018052559.1	KLF4	Kruppel like factor 4
LNC_000211	XM_005696726.3	PRSS16	protease%2C serine 16
LNC_000211	XM_005677889.3	FAM212B	family with sequence similarity 212 member B
LNC_000211	XM_013969243.2	CTHRC1	collagen triple helix repeat containing 1
LNC_000211	XM_005685231.3	DCAF11	DDB1 and CUL4 associated factor 11
LNC_000211	XM_005686006.2	RDH12	retinol dehydrogenase 12 (all-trans/9-cis/11-cis)
LNC_000211	XM_005679159.2	CAV1	caveolin 1
LNC_000211	XM_018059990.1	TMEM183A	transmembrane protein 183A
LNC_000211	XM_013966586.2	UTRN	utrophin
LNC_000211	XM_018047225.1	BCAP29	B-cell receptor associated protein 29
LNC_000211	XM_018060391.1	LOC102178379	solute carrier family 2%2C facilitated glucose transporter member 5
LNC_000211	XM_018051920.1	C1H21orf2	chromosome 1 C21orf2 homolog
LNC_000211	XM_018038720.1	ZFAND3	zinc finger AN1-type containing 3
LNC_000211	XM_018060876.1	RNPEP	arginyl aminopeptidase
LNC_000211	XM_018055197.1	ECE1	endothelin converting enzyme 1
LNC_000211	XM_005690636.3	FMO1	flavin containing monooxygenase 1
LNC_000211	XM_018066270.1	SCAPER	S-phase cyclin A associated protein in the ER
LNC_000211	XM_005699600.2	SOLD1	secreted protein of Ly-6 domain 1
LNC_000211	XM_005675826.3	PLEKHB2	pleckstrin homology domain containing B2
LNC_000211	XM_018048542.1	PHB2	prohibitin 2
LNC_000211	XM_018040164.1	SGF29	SAGA complex associated factor 29
LNC_000211	XM_005683496.3	WDR36	WD repeat domain 36
LNC_000211	XM_018050724.1	ACSL6	acyl-CoA synthetase long-chain family member 6
LNC_000211	XM_018067106.1	ZNF619	zinc finger protein 619
LNC_000211	XM_005695648.2	LMCD1	LIM and cysteine rich domains 1
LNC_000211	XM_018059894.1	BIRC2	baculoviral IAP repeat containing 2
LNC_000211	NM_001285746.1	LEF1	lymphoid enhancer binding factor 1
LNC_000211	XM_005701148.3	RRAGB	Ras related GTP binding B
LNC_000211	XM_018056819.1	PCDH17	protocadherin 17
LNC_000211	XM_018052902.1	ELOVL4	ELOVL fatty acid elongase 4
LNC_000211	XM_005700650.3	RPS4X	ribosomal protein S4%2C X-linked
LNC_000211	XM_005689106.2	CRISPLD1	cysteine rich secretory protein LCCL domain containing 1
LNC_000211	XM_005697316.2	SERPINB7	serpin family B member 7
LNC_000211	XM_005689005.3	TOX	thymocyte selection associated high mobility group box
LNC_000211	XM_018038472.1	NEK10	NIMA related kinase 10
LNC_000211	XM_018066194.1	ADAMTSL3	ADAMTS like 3
LNC_000211	XM_018042259.1	DLG5	discs large MAGUK scaffold protein 5
LNC_000211	XM_018049674.1	LOC102179277	placenta-specific gene 8 protein
LNC_000211	XM_005696866.2	EEF1E1	eukaryotic translation elongation factor 1 epsilon 1
LNC_000211	XM_018040668.1	RAB17	RAB17%2C member RAS oncogene family
LNC_000211	XM_013972491.2	LANCL1	LanC like 1
LNC_000211	XM_005681629.3	KDR	kinase insert domain receptor
LNC_000211	XM_005679931.3	KRT8	keratin 8
LNC_000211	XM_018064100.1	MRPS23	mitochondrial ribosomal protein S23
LNC_000211	XM_005678679.3	CDCA8	cell division cycle associated 8
LNC_000211	XM_018065508.1	CENPK	centromere protein K
LNC_000211	XM_018044330.1	HMGB3	high mobility group box 3
LNC_000211	XM_005686785.3	COMMD1	copper metabolism domain containing 1
LNC_000211	XM_018039578.1	ZNF521	zinc finger protein 521
LNC_000211	XR_001917279.1	STX1A	syntaxin 1A
LNC_000211	XM_018060649.1	RALGPS2	Ral GEF with PH domain and SH3 binding motif 2
LNC_000211	XM_018059265.1	HIPK3	homeodomain interacting protein kinase 3
LNC_000211	XM_005678877.3	DDC	dopa decarboxylase
LNC_000211	XR_001918028.1	HOXC4	homeobox C4
LNC_000211	XM_018045665.1	DTX3L	deltex E3 ubiquitin ligase 3L
LNC_000211	XM_005695335.3	LGMN	legumain
LNC_000211	XM_018050127.1	LARP1	La ribonucleoprotein domain family member 1
LNC_000211	XM_018053141.1	LOC102171710	kelch-like protein 7
LNC_000211	XM_005681372.3	DDIT4L	DNA damage inducible transcript 4 like
LNC_000211	XM_018046038.1	ADAMTSL4	ADAMTS like 4
LNC_000211	XM_018064285.1	LOC106503912	galectin-9B-like
LNC_000211	XM_005681802.3	CCNG2	cyclin G2
LNC_000211	XR_001296573.2	LOC102169116	ecto-ADP-ribosyltransferase 5
LNC_000211	XM_005681310.3	LRIT3	leucine rich repeat%2C Ig-like and transmembrane domains 3
LNC_000211	XM_018065733.1	CEP72	centrosomal protein 72
LNC_000211	XM_018057871.1	ZHX3	zinc fingers and homeoboxes 3
LNC_000211	XM_018043429.1	DDIAS	DNA damage induced apoptosis suppressor
LNC_000211	XM_018059232.1	PRR5L	proline rich 5 like
LNC_000211	XM_018055872.1	COQ4	coenzyme Q4
LNC_000211	XM_018052439.1	AGTPBP1	ATP/GTP binding protein 1
LNC_000211	XM_018047709.1	EIF4B	eukaryotic translation initiation factor 4B
LNC_000211	XM_005687731.3	METTL21C	methyltransferase like 21C
LNC_000211	XM_018060442.1	ACOT7	acyl-CoA thioesterase 7
LNC_000211	XM_013974829.2	RBBP6	RB binding protein 6%2C ubiquitin ligase
LNC_000211	XM_018061116.1	GIT2	GIT ArfGAP 2
LNC_000211	XM_013965857.2	ZNF395	zinc finger protein 395
LNC_000211	XM_005690742.3	DNAJC11	DnaJ heat shock protein family (Hsp40) member C11
LNC_000211	XM_018062614.1	EML2	echinoderm microtubule associated protein like 2
LNC_000211	XM_005680277.3	ARHGEF25	Rho guanine nucleotide exchange factor 25
LNC_000211	XM_018060141.1	LOC102176524	plasma membrane calcium-transporting ATPase 4
LNC_000211	XM_018065172.1	PRKRA	protein activator of interferon induced protein kinase EIF2AK2
LNC_000211	XM_018059153.1	AMBRA1	autophagy and beclin 1 regulator 1
LNC_000211	XM_018040725.1	TTYH3	tweety family member 3
LNC_000211	XM_013962557.2	CSF1	colony stimulating factor 1
LNC_000211	XM_018057345.1	LOC102191533	isopentenyl-diphosphate Delta-isomerase 1
LNC_000211	XM_018057259.1	RALGAPA2	Ral GTPase activating protein catalytic alpha subunit 2
LNC_000211	XM_005685483.2	BUB1B	BUB1 mitotic checkpoint serine/threonine kinase B
LNC_000211	NM_001285638.1	IL12A	interleukin 12A
LNC_000211	XM_013966327.2	MB21D1	Mab-21 domain containing 1
LNC_000211	XM_018043752.1	TBL1X	transducin beta like 1X-linked
LNC_000211	XM_018042031.1	GOLGA7	golgin A7
LNC_000211	XM_013964962.2	RFXANK	regulatory factor X associated ankyrin containing protein
LNC_000211	XM_013973659.2	CHL1	cell adhesion molecule L1 like
LNC_000211	XM_018044594.1	MAMLD1	mastermind like domain containing 1
LNC_000211	XM_018054431.1	RHOV	ras homolog family member V
LNC_000211	XM_018051911.1	FOCAD	focadhesin
LNC_000211	XM_018066793.1	FOXP1	forkhead box P1
LNC_000211	XM_018043978.1	APEX2	apurinic/apyrimidinic endodeoxyribonuclease 2
LNC_000211	XM_018057659.1	SLC52A3	solute carrier family 52 member 3
LNC_000211	XM_005699606.3	PUS3	pseudouridylate synthase 3
LNC_000211	XM_018057450.1	PDYN	prodynorphin
LNC_000211	XM_018056811.1	FGR	FGR proto-oncogene%2C Src family tyrosine kinase
LNC_000211	XM_005677503.3	S100A5	S100 calcium binding protein A5
LNC_000211	XM_013967465.2	IL1RL2	interleukin 1 receptor like 2
LNC_000211	XM_013975635.2	ADAMTS4	ADAM metallopeptidase with thrombospondin type 1 motif 4
LNC_000211	XM_018038400.1	MST1R	macrophage stimulating 1 receptor
LNC_000211	XM_018045432.1	LOC108635164	GTPase IMAP family member 1-like
LNC_000211	XM_018046749.1	GIMAP1	GTPase%2C IMAP family member 1
LNC_000211	XM_005700707.3	IGBP1	immunoglobulin (CD79A) binding protein 1
LNC_000211	XM_018059172.1	LARGE2	LARGE xylosyl- and glucuronyltransferase 2
LNC_000211	XM_018066345.1	EML1	echinoderm microtubule associated protein like 1
LNC_000211	XM_005691488.3	LOC102190983	2'-5'-oligoadenylate synthase 1
LNC_000211	XM_018065646.1	TPPP	tubulin polymerization promoting protein
LNC_000211	XM_018053686.1	AP3B1	adaptor related protein complex 3 beta 1 subunit
LNC_000211	XM_018065876.1	LOC102174387	mast cell protease 2
LNC_000211	XM_013975955.2	BATF2	basic leucine zipper ATF-like transcription factor 2
LNC_000211	XM_018040780.1	MAPK3	mitogen-activated protein kinase 3
LNC_000211	XM_018047983.1	TBC1D30	TBC1 domain family member 30
LNC_000211	XM_005682410.3	CLEC4G	C-type lectin domain family 4 member G
LNC_000211	XM_018057447.1	SNRPB	small nuclear ribonucleoprotein polypeptides B and B1
LNC_000211	XM_005691626.3	OSM	oncostatin M
LNC_000211	XM_018064910.1	NXPH3	neurexophilin 3
LNC_000211	XM_018039528.1	ATP9B	ATPase phospholipid transporting 9B (putative)
LNC_000211	XM_018056961.1	SFMBT2	Scm-like with four mbt domains 2
LNC_000211	XM_018041091.1	NGEF	neuronal guanine nucleotide exchange factor
LNC_000211	XM_018042690.1	EML3	echinoderm microtubule associated protein like 3
LNC_000211	XM_018050879.1	PLIN5	perilipin 5
LNC_000211	XM_018059402.1	ACAD8	acyl-CoA dehydrogenase family member 8
LNC_000211	XM_005691024.3	NEK2	NIMA related kinase 2
LNC_000211	XM_005682875.3	SH3BP5L	SH3 binding domain protein 5 like
LNC_000211	XM_018050925.1	MLLT1	MLLT1%2C super elongation complex subunit
LNC_000211	XM_018042255.1	PPIF	peptidylprolyl isomerase F
LNC_000211	XM_005689989.3	GDPD5	glycerophosphodiester phosphodiesterase domain containing 5
LNC_000211	XM_005695907.3	TEX264	testis expressed 264
LNC_000211	XM_018040141.1	HDAC4	histone deacetylase 4
LNC_000211	XM_018049808.1	SLBP	stem-loop binding protein
LNC_000211	XM_005696912.3	LOC102174613	serpin B6
LNC_000211	XM_018063530.1	ZNF274	zinc finger protein 274
LNC_000211	XM_018047362.1	ABCC5	ATP binding cassette subfamily C member 5
LNC_000211	XM_013965853.2	HMBOX1	homeobox containing 1
LNC_000211	XM_018061772.1	MLYCD	malonyl-CoA decarboxylase
LNC_000211	XR_001917501.1	TPCN2	two pore segment channel 2
LNC_000211	XM_018041259.1	INPP5A	inositol polyphosphate-5-phosphatase A
LNC_000211	XM_018055469.1	GALNT14	polypeptide N-acetylgalactosaminyltransferase 14
LNC_000211	XM_005698601.3	MKI67	marker of proliferation Ki-67
LNC_000211	XM_018057334.1	PITRM1	pitrilysin metallopeptidase 1
LNC_000211	XM_018039771.1	ANKRD29	ankyrin repeat domain 29
LNC_000211	XM_005686823.3	PROKR1	prokineticin receptor 1
LNC_000211	XM_018043157.1	NAV2	neuron navigator 2
LNC_000211	XM_018053749.1	REEP5	receptor accessory protein 5
LNC_000211	XM_018063469.1	ZNF444	zinc finger protein 444
LNC_000211	XM_018055443.1	APLF	aprataxin and PNKP like factor
LNC_000211	XM_018059406.1	LOC102174380	beta-galactosidase-1-like protein 3
LNC_000211	XM_018050632.1	HK3	hexokinase 3
LNC_000211	XM_018057630.1	BMP7	bone morphogenetic protein 7
LNC_000211	XM_018060570.1	PARD3B	par-3 family cell polarity regulator beta
LNC_000211	XM_018041521.1	EDRF1	erythroid differentiation regulatory factor 1
LNC_000211	XM_018038903.1	TAP2	transporter 2%2C ATP binding cassette subfamily B member
LNC_000211	XM_018059500.1	LMO1	LIM domain only 1
LNC_000211	XM_018038370.1	CMTM7	CKLF like MARVEL transmembrane domain containing 7
LNC_000211	XM_018065638.1	NKD2	naked cuticle homolog 2
LNC_000211	XM_018063651.1	CBX2	chromobox 2
LNC_000211	XM_005677158.2	MPZ	myelin protein zero
LNC_000211	XM_005698717.3	ACSL1	acyl-CoA synthetase long-chain family member 1
LNC_000211	XM_018039304.1	LOC102171142	serpin B6
LNC_000211	XM_018045558.1	LOC102184409	transaldolase
LNC_000211	XM_018041373.1	TUBGCP2	tubulin gamma complex associated protein 2
LNC_000211	XM_005688349.3	HM13	histocompatibility minor 13
LNC_000211	XM_005678695.3	THRAP3	thyroid hormone receptor associated protein 3
LNC_000211	XM_018057579.1	SLCO4A1	solute carrier organic anion transporter family member 4A1
LNC_000211	XM_018064681.1	LOC102176914	protoheme IX farnesyltransferase%2C mitochondrial
LNC_000211	XM_018064167.1	AATF	apoptosis antagonizing transcription factor
LNC_000211	XM_018057863.1	FAM83D	family with sequence similarity 83 member D
LNC_000211	XR_001919411.1	ARHGAP10	Rho GTPase activating protein 10
LNC_000211	XM_018043053.1	FADS1	fatty acid desaturase 1
LNC_000211	XM_018039497.1	APCDD1	APC down-regulated 1
LNC_000211	XM_005681282.3	LOC102174373	N-deacetylase and N-sulfotransferase 4
LNC_000211	XM_018047327.1	FAM126A	family with sequence similarity 126 member A
LNC_000211	XM_018052538.1	PRMT2	protein arginine methyltransferase 2
LNC_000211	XM_018062257.1	DPY19L3	dpy-19 like 3 (C. elegans)
LNC_000211	XM_018058331.1	BAALC	brain and acute leukemia%2C cytoplasmic
LNC_000211	XM_018061630.1	TMEM192	transmembrane protein 192
LNC_000211	XM_018059247.1	CD44	CD44 molecule (Indian blood group)
LNC_000211	XM_018048624.1	TSPAN11	tetraspanin 11
LNC_000211	XM_013966707.2	POC5	POC5 centriolar protein
LNC_000211	XM_018050609.1	GRK6	G protein-coupled receptor kinase 6
LNC_000211	XM_005681371.3	EMCN	endomucin
LNC_000211	XM_018045069.1	L1CAM	L1 cell adhesion molecule
LNC_000211	XM_005695157.3	STOML1	stomatin like 1
LNC_000211	XM_018058424.1	EYA1	EYA transcriptional coactivator and phosphatase 1
LNC_000211	XM_018039153.1	PHACTR1	phosphatase and actin regulator 1
LNC_000211	XM_018056589.1	LNX2	ligand of numb-protein X 2
LNC_000211	XM_018057111.1	MYO3A	myosin IIIA
LNC_000211	XM_005698311.3	PYROXD2	pyridine nucleotide-disulphide oxidoreductase domain 2
LNC_000211	XM_005687126.3	PSMB7	proteasome subunit beta 7
LNC_000211	XM_018047122.1	LOC102180455	calcium/calmodulin-dependent 3'%2C5'-cyclic nucleotide phosphodiesterase 1C
LNC_000211	XM_018057823.1	SAMHD1	SAM and HD domain containing deoxynucleoside triphosphate triphosphohydrolase 1
LNC_000211	XM_005695886.3	ALAS1	5'-aminolevulinate synthase 1
LNC_000211	XM_005680162.3	CNTN1	contactin 1
LNC_000211	XM_018053022.1	GOPC	golgi associated PDZ and coiled-coil motif containing
LNC_000211	XM_005685408.3	APEX1	apurinic/apyrimidinic endodeoxyribonuclease 1
LNC_000211	XM_018064821.1	OLA1	Obg like ATPase 1
LNC_000211	XM_018041434.1	FGFR2	fibroblast growth factor receptor 2
LNC_000211	XM_005683240.3	TTC1	tetratricopeptide repeat domain 1
LNC_000211	XM_013976217.2	LOC102184887	putative bifunctional UDP-N-acetylglucosamine transferase and deubiquitinase ALG13
LNC_000211	XM_005692398.3	ZFP36	ZFP36 ring finger protein
LNC_000211	XM_005691549.3	TRAFD1	TRAF-type zinc finger domain containing 1
LNC_000211	XM_013964480.2	NPNT	nephronectin
LNC_000211	XM_013963948.2	RBMS2	RNA binding motif single stranded interacting protein 2
LNC_000211	XM_005682686.3	MEGF10	multiple EGF like domains 10
LNC_000211	XM_018038418.1	TMEM42	transmembrane protein 42
LNC_000211	XM_005680730.3	MED21	mediator complex subunit 21
LNC_000211	XM_018055614.1	E2F2	E2F transcription factor 2
LNC_000211	XM_018044877.1	SUV39H1	suppressor of variegation 3-9 homolog 1
LNC_000211	XM_018045509.1	CRELD2	cysteine rich with EGF like domains 2
LNC_000211	XM_018047420.1	TFPI2	tissue factor pathway inhibitor 2
LNC_000211	XM_018050805.1	NCLN	nicalin
LNC_000211	XM_018059118.1	MYBPC3	myosin binding protein C%2C cardiac
LNC_000211	XM_018041749.1	FANK1	fibronectin type III and ankyrin repeat domains 1
LNC_000211	XM_018066950.1	ZXDC	ZXD family zinc finger C
LNC_000211	XM_018049764.1	KIAA0232	KIAA0232 ortholog
LNC_000211	XM_005680110.3	AQP5	aquaporin 5
LNC_000211	XM_018047658.1	CALCOCO1	calcium binding and coiled-coil domain 1
LNC_000211	XM_018043783.1	MKNK1	MAP kinase interacting serine/threonine kinase 1
LNC_000211	XM_018058454.1	PDE7A	phosphodiesterase 7A
LNC_000211	XM_018060418.1	ZBTB48	zinc finger and BTB domain containing 48
LNC_000211	XM_018066062.1	PPP2R5C	protein phosphatase 2 regulatory subunit B'gamma
LNC_000211	XM_018042103.1	TENM3	teneurin transmembrane protein 3
LNC_000211	XM_018051180.1	PKN1	protein kinase N1
LNC_000211	XM_013974248.2	DTNA	dystrobrevin alpha
LNC_000211	XM_018041041.1	SSC4D	scavenger receptor cysteine rich family member with 4 domains
LNC_000211	XM_018038596.1	KLC4	kinesin light chain 4
LNC_000211	XM_018054006.1	ZFYVE1	zinc finger FYVE-type containing 1
LNC_000211	XM_018063746.1	UBE2O	ubiquitin conjugating enzyme E2 O
LNC_000211	XM_018053926.1	CIPC	CLOCK interacting pacemaker
LNC_000211	XM_013974709.2	LOC102170015	ectonucleotide pyrophosphatase/phosphodiesterase family member 7-like
LNC_000211	XM_018045478.1	CTH	cystathionine gamma-lyase
LNC_000211	XM_018059610.1	NUCB2	nucleobindin 2
LNC_000211	XR_001918792.1	RAP1GAP	RAP1 GTPase activating protein
LNC_000211	XM_018054667.1	NEO1	neogenin 1
LNC_000211	XM_018066414.1	ASB2	ankyrin repeat and SOCS box containing 2
LNC_000211	XM_018049085.1	ALX1	ALX homeobox 1
LNC_000211	XM_018057090.1	MSRB2	methionine sulfoxide reductase B2
LNC_000211	XM_018063620.1	CEP131	centrosomal protein 131
LNC_000211	XM_018040598.1	FAM20C	FAM20C%2C golgi associated secretory pathway kinase
LNC_000211	XM_018048264.1	LOC102170968	apolipoprotein L3-like
LNC_000211	XM_018063129.1	LAIR1	leukocyte associated immunoglobulin like receptor 1
LNC_000211	XM_018049010.1	RABL2B	RAB%2C member of RAS oncogene family-like 2B
LNC_000211	XM_005682508.3	DUS3L	dihydrouridine synthase 3 like
LNC_000211	XM_005684087.3	GALT	galactose-1-phosphate uridylyltransferase
LNC_000211	XM_018056502.1	UCHL3	ubiquitin C-terminal hydrolase L3
LNC_000211	XM_018052484.1	CDC14B	cell division cycle 14B
LNC_000211	XM_018045891.1	SLC6A17	solute carrier family 6 member 17
LNC_000211	XM_018046690.1	PRKAG2	protein kinase AMP-activated non-catalytic subunit gamma 2
LNC_000211	XM_013963359.2	FAM188B	family with sequence similarity 188 member B
LNC_000211	XM_005685418.3	TTC5	tetratricopeptide repeat domain 5
LNC_000211	XM_018053255.1	IL20RA	interleukin 20 receptor subunit alpha
LNC_000211	XM_018059362.1	PAAF1	proteasomal ATPase associated factor 1
LNC_000211	XM_018051334.1	KLF2	Kruppel like factor 2
LNC_000211	NM_001314281.1	LTBR	lymphotoxin beta receptor
LNC_000211	XM_013965507.2	CDC34	cell division cycle 34
LNC_000211	XM_005698230.3	LGI1	leucine rich glioma inactivated 1
LNC_000211	XM_018059605.1	PLEKHA7	pleckstrin homology domain containing A7
LNC_000211	XM_005688471.3	PXMP4	peroxisomal membrane protein 4
LNC_000211	XM_018050044.1	ADGRV1	adhesion G protein-coupled receptor V1
LNC_000211	XM_018059588.1	INSC	inscuteable homolog (Drosophila)
LNC_000211	XM_018048454.1	SHOX2	short stature homeobox 2
LNC_000211	XM_018049634.1	PRDM8	PR/SET domain 8
LNC_000211	XM_005677838.3	CSDE1	cold shock domain containing E1
LNC_000211	XM_013966888.2	SLC7A7	solute carrier family 7 member 7
LNC_000211	XM_005686072.3	LIN52	lin-52 DREAM MuvB core complex component
LNC_000211	XM_018063872.1	LOC102173123	CMRF35-like molecule 6
LNC_000211	XM_018060291.1	SCYL3	SCY1 like pseudokinase 3
LNC_000211	XM_018055832.1	AK1	adenylate kinase 1
LNC_000211	XM_018056512.1	DIS3	DIS3 homolog%2C exosome endoribonuclease and 3'-5' exoribonuclease
LNC_000211	XM_005678041.3	LOC102175177	vascular cell adhesion protein 1
LNC_000211	XM_018057367.1	GPCPD1	glycerophosphocholine phosphodiesterase 1
LNC_000211	XM_018062052.1	KIFC3	kinesin family member C3
LNC_000211	NM_001291973.1	FGF5	fibroblast growth factor 5
LNC_000211	XM_018044292.1	ZMAT1	zinc finger matrin-type 1
LNC_000211	XM_013973336.2	MLH1	mutL homolog 1
LNC_000211	XM_018061271.1	HSPD1	heat shock protein family D (Hsp60) member 1
LNC_000211	XM_018040706.1	TBL2	transducin beta like 2
LNC_000211	XM_018044257.1	LOC102182655	enoyl-CoA hydratase domain-containing protein 2%2C mitochondrial
LNC_000211	XM_013967703.2	NAB1	NGFI-A binding protein 1
LNC_000211	XM_018039368.1	PHLPP1	PH domain and leucine rich repeat protein phosphatase 1
LNC_000211	XM_018050800.1	GNA11	G protein subunit alpha 11
LNC_000211	XM_018039517.1	ZNF532	zinc finger protein 532
LNC_000211	XM_018064643.1	PIK3R5	phosphoinositide-3-kinase regulatory subunit 5
LNC_000211	XM_018048966.1	PPP6R2	protein phosphatase 6 regulatory subunit 2
LNC_000211	XM_018054488.1	MEIS2	Meis homeobox 2
LNC_000211	XM_005691625.3	LIF	leukemia inhibitory factor
LNC_000211	XM_018049558.1	SLC4A4	solute carrier family 4 member 4
LNC_000211	XM_018040220.1	ARPC1B	actin related protein 2/3 complex subunit 1B
LNC_000211	XM_018066471.1	HAPLN3	hyaluronan and proteoglycan link protein 3
LNC_000211	XM_013974153.2	TBC1D7	TBC1 domain family member 7
LNC_000211	XM_005686855.3	WDR43	WD repeat domain 43
LNC_000211	XM_018061214.1	C17H12orf49	chromosome 17 C12orf49 homolog
LNC_000211	XM_005689592.3	PSMA1	proteasome subunit alpha 1
LNC_000211	XM_018054885.1	TMEM131	transmembrane protein 131
LNC_000211	XM_018058817.1	FAM135A	family with sequence similarity 135 member A
LNC_000211	XM_005695358.3	SERPINA5	serpin family A member 5
LNC_000211	NM_001314314.1	EEF1B2	eukaryotic translation elongation factor 1 beta 2
LNC_000211	XM_018046636.1	DNAJB6	DnaJ heat shock protein family (Hsp40) member B6
LNC_000211	XM_018039673.1	LOC102180556	serpin B3
LNC_000211	XM_018053559.1	MYO9A	myosin IXA
LNC_000211	XM_018060179.1	HLX	H2.0 like homeobox
LNC_000211	XM_018065150.1	OSBPL6	oxysterol binding protein like 6
LNC_000211	XM_005695970.3	QARS	glutaminyl-tRNA synthetase
LNC_000211	XM_013968409.2	PLCB4	phospholipase C beta 4
LNC_000211	XM_018052040.1	DMRT2	doublesex and mab-3 related transcription factor 2
LNC_000211	XM_018039247.1	F13A1	coagulation factor XIII A chain
LNC_000211	XM_018058515.1	ST18	ST18%2C C2H2C-type zinc finger
LNC_000211	XM_005694718.3	FST	follistatin
LNC_000211	XM_018039609.1	PTPN2	protein tyrosine phosphatase%2C non-receptor type 2
LNC_000211	XM_018045009.1	LOC108633279	cationic amino acid transporter 3-like
LNC_000211	XM_018065541.1	HEXB	hexosaminidase subunit beta
LNC_000211	XM_005680839.3	LOC102182856	NKG2-A/NKG2-B type II integral membrane protein
LNC_000211	XM_018054838.1	ADRA2B	adrenoceptor alpha 2B
LNC_000211	XM_005693112.2	SMG8	SMG8%2C nonsense mediated mRNA decay factor
LNC_000211	XM_018058734.1	SLC52A2	solute carrier family 52 member 2
LNC_000211	XM_018048345.1	LOC102180704	schwannomin-interacting protein 1
LNC_000211	XM_005699108.3	HNRNPH3	heterogeneous nuclear ribonucleoprotein H3
LNC_000211	XM_005683522.3	FBXO8	F-box protein 8
LNC_000211	XM_005676153.3	TNFAIP6	TNF alpha induced protein 6
LNC_000211	XM_018048219.1	PRDM4	PR/SET domain 4
LNC_000211	XM_018047344.1	MACC1	MACC1%2C MET transcriptional regulator
LNC_000211	XM_005700359.3	SH2D1A	SH2 domain containing 1A
LNC_000211	XM_018048781.1	LOC106502146	DNA dC->dU-editing enzyme APOBEC-3G
LNC_000211	XM_018057930.1	DNTTIP1	deoxynucleotidyltransferase terminal interacting protein 1
LNC_000211	XM_018041892.1	SORBS2	sorbin and SH3 domain containing 2
LNC_000211	XM_018044876.1	WAS	Wiskott-Aldrich syndrome
LNC_000211	XM_018066406.1	CFL2	cofilin 2
LNC_000211	XM_018060883.1	TRAK2	trafficking kinesin protein 2
LNC_000211	XM_018053006.1	TBC1D32	TBC1 domain family member 32
LNC_000211	XM_018062689.1	LIG1	DNA ligase 1
LNC_000211	XM_005681096.2	ADSL	adenylosuccinate lyase
LNC_000211	XM_018048407.1	C2CD5	C2 calcium dependent domain containing 5
LNC_000211	XM_018047587.1	CSRP2	cysteine and glycine rich protein 2
LNC_000211	XM_018040101.1	TMEM114	transmembrane protein 114
LNC_000211	XM_018043828.1	SHROOM2	shroom family member 2
LNC_000211	XM_013976675.2	ASB9	ankyrin repeat and SOCS box containing 9
LNC_000211	XM_005700249.3	CAPN6	calpain 6
LNC_000211	XM_018045531.1	LOC108635363	natural killer cell receptor 2B4-like
LNC_000211	XM_005687813.3	SNAP25	synaptosome associated protein 25
LNC_000211	XM_018051468.1	SUGP2	SURP and G-patch domain containing 2
LNC_000211	XM_005687824.2	NDUFAF5	NADH:ubiquinone oxidoreductase complex assembly factor 5
LNC_000211	XM_013963194.2	GPNMB	glycoprotein nmb
LNC_000211	XM_005679715.3	THAP2	THAP domain containing 2
LNC_000211	XM_005693463.3	PSMB6	proteasome subunit beta 6
LNC_000211	XM_018043377.1	ST14	suppression of tumorigenicity 14
LNC_000211	XM_018052467.1	C8H9orf3	chromosome 8 C9orf3 homolog
LNC_000211	XM_013965265.2	CSF2	colony stimulating factor 2
LNC_000211	XM_005679460.3	TSPAN33	tetraspanin 33
LNC_000211	XM_018060473.1	FAM213B	family with sequence similarity 213 member B
LNC_000211	XM_018059074.1	SSRP1	structure specific recognition protein 1
LNC_000211	XM_018044002.1	ZC4H2	zinc finger C4H2-type containing
LNC_000211	XM_005680884.3	LOC102175560	alpha-2-macroglobulin
LNC_000211	XM_005679359.3	HIBADH	3-hydroxyisobutyrate dehydrogenase
LNC_000211	XM_005698548.3	WDR11	WD repeat domain 11
LNC_000211	XM_018051067.1	SLC44A2	solute carrier family 44 member 2
LNC_000211	XM_005682720.3	HSD17B4	hydroxysteroid 17-beta dehydrogenase 4
LNC_000211	XM_013965444.2	SPARC	secreted protein acidic and cysteine rich
LNC_000211	XM_018065180.1	SOST	sclerostin
LNC_000211	XM_018048766.1	DDX17	DEAD-box helicase 17
LNC_000211	XM_018042015.1	TUSC3	tumor suppressor candidate 3
LNC_000211	XM_018044790.1	FAM58A	family with sequence similarity 58 member A
LNC_000211	XM_013966744.2	PDCD7	programmed cell death 7
LNC_000211	XM_018060745.1	FAM117B	family with sequence similarity 117 member B
LNC_000211	XM_005699588.3	TMEM218	transmembrane protein 218
LNC_000211	XM_005681284.3	ARSJ	arylsulfatase family member J
LNC_000211	XM_018062502.1	RABAC1	Rab acceptor 1
LNC_000211	XM_018067132.1	SEMA3F	semaphorin 3F
LNC_000211	XM_018044743.1	SLC25A5	solute carrier family 25 member 5
LNC_000211	XM_018060230.1	IDH1	isocitrate dehydrogenase (NADP(+)) 1%2C cytosolic
LNC_000211	XM_018038243.1	EEFSEC	eukaryotic elongation factor%2C selenocysteine-tRNA specific
LNC_000211	XM_018051404.1	RPL18A	ribosomal protein L18a
LNC_000211	XM_018041249.1	UROS	uroporphyrinogen III synthase
LNC_000211	XM_018048994.1	CPT1B	carnitine palmitoyltransferase 1B
LNC_000211	XM_018051292.1	NOTCH3	notch 3
LNC_000211	XM_018059014.1	STX3	syntaxin 3
LNC_000211	XM_018038944.1	CMTR1	cap methyltransferase 1
LNC_000211	XM_018039013.1	CD2AP	CD2 associated protein
LNC_000211	XM_018044478.1	LOC102185735	NKG2D ligand 3
LNC_000211	XM_005700904.3	NDP	NDP%2C norrin cystine knot growth factor
LNC_000211	XM_018041714.1	CALY	calcyon neuron specific vesicular protein
LNC_000211	XM_018054872.1	SEMA4C	semaphorin 4C
LNC_000211	XM_018048197.1	SLC41A2	solute carrier family 41 member 2
LNC_000211	XM_013967166.2	SHF	Src homology 2 domain containing F
LNC_000211	XM_013971270.2	AP1G1	adaptor related protein complex 1 gamma 1 subunit
LNC_000211	XM_018047591.1	SYT1	synaptotagmin 1
LNC_000211	XM_018062055.1	KATNB1	katanin regulatory subunit B1
LNC_000211	XM_018041179.1	FAM53B	family with sequence similarity 53 member B
LNC_000211	XM_018042127.1	DUSP26	dual specificity phosphatase 26 (putative)
LNC_000211	XM_005700665.3	NONO	non-POU domain containing%2C octamer-binding
LNC_000211	XM_018061049.1	HSCB	HscB mitochondrial iron-sulfur cluster cochaperone
LNC_000211	XM_018057690.1	HCK	HCK proto-oncogene%2C Src family tyrosine kinase
LNC_000211	XM_013971064.2	DRC7	dynein regulatory complex subunit 7
LNC_000211	XM_018062742.1	BCAT2	branched chain amino acid transaminase 2
LNC_000211	XM_018058499.1	LYN	LYN proto-oncogene%2C Src family tyrosine kinase
LNC_000211	XM_018066356.1	SLC25A29	solute carrier family 25 member 29
LNC_000211	XM_018041063.1	HS3ST6	heparan sulfate-glucosamine 3-sulfotransferase 6
LNC_000211	XM_018043947.1	ADGRG2	adhesion G protein-coupled receptor G2
LNC_000211	XM_018064389.1	INPP5K	inositol polyphosphate-5-phosphatase K
LNC_000211	XM_018055836.1	ST6GALNAC4	ST6 N-acetylgalactosaminide alpha-2%2C6-sialyltransferase 4
LNC_000211	XM_005678194.3	PTGFR	prostaglandin F receptor
LNC_000211	XM_018041047.1	IL21R	interleukin 21 receptor
LNC_000211	XM_013965415.2	RMND5B	required for meiotic nuclear division 5 homolog B
LNC_000211	XM_018048512.1	RIMKLB	ribosomal modification protein rimK like family member B
LNC_000211	XM_005701415.3	LOC102173932	interferon-activable protein 203
LNC_000211	XM_018060277.1	FH	fumarate hydratase
LNC_000211	XM_018054473.1	THBS1	thrombospondin 1
LNC_000211	XM_005687958.3	HSPA14	heat shock protein family A (Hsp70) member 14
LNC_000211	XM_018066252.1	PEAK1	pseudopodium enriched atypical kinase 1
LNC_000211	XM_018051969.1	LURAP1L	leucine rich adaptor protein 1 like
LNC_000211	XM_013968612.2	LOC102184534	cystatin-C
LNC_000211	XM_018053602.1	PIAS1	protein inhibitor of activated STAT 1
LNC_000211	XM_005683825.3	PIGO	phosphatidylinositol glycan anchor biosynthesis class O
LNC_000211	XM_005684719.3	CEP162	centrosomal protein 162
LNC_000211	XM_005693465.3	VMO1	vitelline membrane outer layer 1 homolog
LNC_000211	XM_005698449.3	SORCS3	sortilin related VPS10 domain containing receptor 3
LNC_000211	XM_018050047.1	MBLAC2	metallo-beta-lactamase domain containing 2
LNC_000211	XM_013965596.2	MME	membrane metalloendopeptidase
LNC_000211	XM_005679400.3	CADPS2	calcium dependent secretion activator 2
LNC_000211	XM_018053123.1	HACE1	HECT domain and ankyrin repeat containing E3 ubiquitin protein ligase 1
LNC_000211	XM_018067144.1	CLASP2	cytoplasmic linker associated protein 2
LNC_000211	XM_013969830.2	C15H11orf74	chromosome 15 C11orf74 homolog
LNC_000211	XM_013976557.2	MAGED2	MAGE family member D2
LNC_000211	XM_018060038.1	CNTN2	contactin 2
LNC_000211	XM_005699176.3	DNAJB12	DnaJ heat shock protein family (Hsp40) member B12
LNC_000211	XM_005674903.3	CD96	CD96 molecule
LNC_000211	XM_018048926.1	LOC102184901	C-type lectin domain family 2 member E
LNC_000211	XM_018049733.1	RAB28	RAB28%2C member RAS oncogene family
LNC_000211	XM_018044032.1	LOC102173088	diphosphoinositol polyphosphate phosphohydrolase 3-beta
LNC_000211	XM_018040612.1	E4F1	E4F transcription factor 1
LNC_000211	XM_018059334.1	LOC102190037	2-acylglycerol O-acyltransferase 2
LNC_000211	XM_005679861.2	SMUG1	single-strand-selective monofunctional uracil-DNA glycosylase 1
LNC_000211	XM_018040544.1	ARHGDIG	Rho GDP dissociation inhibitor gamma
LNC_000211	XM_013963150.2	ASNS	asparagine synthetase (glutamine-hydrolyzing)
LNC_000211	XM_005684757.3	STX7	syntaxin 7
LNC_000211	XM_013967193.2	BMP4	bone morphogenetic protein 4
LNC_000211	XM_018066036.1	EVL	Enah/Vasp-like
LNC_000211	XM_018050598.1	PDLIM7	PDZ and LIM domain 7
LNC_000211	XM_005683946.3	SHB	SH2 domain containing adaptor protein B
LNC_000211	XM_018041018.1	SLC29A4	solute carrier family 29 member 4
LNC_000211	XM_018055188.1	EPAS1	endothelial PAS domain protein 1
LNC_000211	XM_018043331.1	OSBPL5	oxysterol binding protein like 5
LNC_000211	XM_018055830.1	ST6GALNAC6	ST6 N-acetylgalactosaminide alpha-2%2C6-sialyltransferase 6
LNC_000211	XM_018057733.1	RALY	RALY heterogeneous nuclear ribonucleoprotein
LNC_000211	XM_018048155.1	ANO4	anoctamin 4
LNC_000211	XM_018063674.1	TIMP2	TIMP metallopeptidase inhibitor 2
LNC_000211	XM_005688307.3	STX16	syntaxin 16
LNC_000211	XM_018063851.1	FDXR	ferredoxin reductase
LNC_000211	XM_018060204.1	DEGS1	delta 4-desaturase%2C sphingolipid 1
LNC_000211	XM_013963206.2	LOC100860959	CD36-like protein
LNC_000211	XM_018039103.1	ICK	intestinal cell kinase
LNC_000211	XM_018048848.1	TCF20	transcription factor 20
LNC_000211	XM_013972518.2	PHB	prohibitin
LNC_000211	XM_018040864.1	RHBDD2	rhomboid domain containing 2
LNC_000211	XM_005699335.3	GDF10	growth differentiation factor 10
LNC_000211	XM_018049449.1	DCUN1D4	defective in cullin neddylation 1 domain containing 4
LNC_000211	XM_018054834.1	KCNIP3	potassium voltage-gated channel interacting protein 3
LNC_000211	XM_018061620.1	KIAA0922	KIAA0922 ortholog
LNC_000211	XM_018040697.1	MDH2	malate dehydrogenase 2
LNC_000211	XM_018049306.1	GRID2	glutamate ionotropic receptor delta type subunit 2
LNC_000211	XM_018048096.1	SUOX	sulfite oxidase
LNC_000211	XM_013967225.2	SIX1	SIX homeobox 1
LNC_000211	XM_018065866.1	NUDT14	nudix hydrolase 14
LNC_000211	XM_018039635.1	ACAA2	acetyl-CoA acyltransferase 2
LNC_000211	XM_018046440.1	DUSP27	dual specificity phosphatase 27 (putative)
LNC_000211	XM_018045858.1	PSMA5	proteasome subunit alpha 5
LNC_000211	XM_005696581.3	ABHD16A	abhydrolase domain containing 16A
LNC_000211	XM_018049725.1	ZBTB49	zinc finger and BTB domain containing 49
LNC_000211	XM_005682391.3	CNN1	calponin 1
LNC_000211	XM_018050651.1	RNF44	ring finger protein 44
LNC_000211	XM_018040356.1	TFR2	transferrin receptor 2
LNC_000211	XM_018059763.1	USP28	ubiquitin specific peptidase 28
LNC_000211	XM_005701709.3	TCF19	transcription factor 19
LNC_000211	XM_018051016.1	LOC102186858	suppressor of SWI4 1 homolog
LNC_000211	XM_018041688.1	CUEDC2	CUE domain containing 2
LNC_000211	XM_005680940.3	CD4	CD4 molecule
LNC_000211	NM_001285575.1	BMPR1B	bone morphogenetic protein receptor type 1B
LNC_000211	XM_018047892.1	SLC38A1	solute carrier family 38 member 1
LNC_000211	XM_018048237.1	MCM5	minichromosome maintenance complex component 5
LNC_000211	XM_005699951.1	CABP2	calcium binding protein 2
LNC_000211	XM_005688626.3	ELMO2	engulfment and cell motility 2
LNC_000211	XM_005700145.2	BTK	Bruton tyrosine kinase
LNC_000211	XM_018063881.1	RGS9	regulator of G-protein signaling 9
LNC_000211	XM_018059369.1	PLEKHB1	pleckstrin homology domain containing B1
LNC_000211	XM_005683294.3	TMEM259	transmembrane protein 259
LNC_000211	XM_018058040.1	ATP9A	ATPase phospholipid transporting 9A (putative)
LNC_000211	XM_018059319.1	WNT10A	Wnt family member 10A
LNC_000211	XM_018051175.1	GIPC1	GIPC PDZ domain containing family member 1
LNC_000211	XM_018050185.1	DPYSL3	dihydropyrimidinase like 3
LNC_000211	XM_018057945.1	ZNF335	zinc finger protein 335
LNC_000211	XM_018040576.1	LMTK2	lemur tyrosine kinase 2
LNC_000211	XM_018061845.1	ZFPM1	zinc finger protein%2C FOG family member 1
LNC_000211	XM_013973833.2	MRPL14	mitochondrial ribosomal protein L14
LNC_000211	XM_005700339.3	LAMP2	lysosomal associated membrane protein 2
LNC_000211	XM_018064004.1	LOC102188626	cytospin-B
LNC_000211	XM_013974888.2	C25H16orf89	chromosome 25 C16orf89 homolog
LNC_000211	XM_018062972.1	LOC102191785	zinc finger protein 665-like
LNC_000211	XM_018058524.1	SNTG1	syntrophin gamma 1
LNC_000211	XM_018059701.1	DDX6	DEAD-box helicase 6
LNC_000211	XM_018063024.1	LOC102183956	cationic amino acid transporter 3
LNC_000211	XM_005685056.3	POLK	DNA polymerase kappa
LNC_000211	XM_018056695.1	NEK3	NIMA related kinase 3
LNC_000211	XM_018055433.1	MEIS1	Meis homeobox 1
LNC_000211	XM_018039169.1	WRNIP1	Werner helicase interacting protein 1
LNC_000211	XM_018040322.1	AXIN1	axin 1
LNC_000211	XM_018060788.1	CD34	CD34 molecule
LNC_000211	XM_018062069.1	NDRG4	NDRG family member 4
LNC_000211	XM_005692196.3	PSMD7	proteasome 26S subunit%2C non-ATPase 7
LNC_000211	XM_005694540.3	CPEB4	cytoplasmic polyadenylation element binding protein 4
LNC_000211	XM_018061087.1	CORO1C	coronin 1C
LNC_000211	XM_018042542.1	DISC1	disrupted in schizophrenia 1
LNC_000211	XM_018066328.1	MAP1A	microtubule associated protein 1A
LNC_000211	XM_018040868.1	SH3BP4	SH3 domain binding protein 4
LNC_000211	XM_005685773.3	DMXL2	Dmx like 2
LNC_000211	XM_018063635.1	SLC26A11	solute carrier family 26 member 11
LNC_000211	XM_013968175.2	ZDHHC20	zinc finger DHHC-type containing 20
LNC_000211	XM_018039815.1	CDH19	cadherin 19
LNC_000211	XM_018056336.1	SPERT	spermatid associated
LNC_000211	XM_005693431.3	FAM64A	family with sequence similarity 64 member A
LNC_000211	XM_018045840.1	LOC102187823	calcium-binding mitochondrial carrier protein SCaMC-1-like
LNC_000211	XM_018047531.1	ZPBP	zona pellucida binding protein
LNC_000211	XM_013967472.2	IL1RL1	interleukin 1 receptor like 1
LNC_000211	XM_018056902.1	PHACTR4	phosphatase and actin regulator 4
LNC_000211	XM_018056908.1	PLCB1	phospholipase C beta 1
LNC_000211	XM_018066385.1	RGMA	repulsive guidance molecule family member a
LNC_000211	XM_005684804.3	PEX7	peroxisomal biogenesis factor 7
LNC_000211	XM_018061066.1	ASPHD2	aspartate beta-hydroxylase domain containing 2
LNC_000211	XM_018062588.1	EXOC3L2	exocyst complex component 3 like 2
LNC_000211	XM_005689417.3	RAB39A	RAB39A%2C member RAS oncogene family
LNC_000211	XM_018038884.1	LOC102185917	BOLA class I histocompatibility antigen%2C alpha chain BL3-7-like
LNC_000211	XM_018059191.1	MAPK8IP1	mitogen-activated protein kinase 8 interacting protein 1
LNC_000211	XM_018062359.1	LGALS7	galectin 7
LNC_000211	XM_018039249.1	ID4	inhibitor of DNA binding 4%2C HLH protein
LNC_000211	XM_005699649.3	MS4A8	membrane spanning 4-domains A8
LNC_000211	XM_018057218.1	MKX	mohawk homeobox
LNC_000211	XM_018053479.1	AFDN	afadin%2C adherens junction formation factor
LNC_000211	XM_013974329.2	TAF4B	TATA-box binding protein associated factor 4b
LNC_000211	XM_013967932.2	SLC25A25	solute carrier family 25 member 25
LNC_000211	XM_018062025.1	HERPUD1	homocysteine inducible ER protein with ubiquitin like domain 1
LNC_000211	XM_018050413.1	TCF3	transcription factor 3
LNC_000211	XM_013962876.2	LOC102179418	nmrA-like family domain-containing protein 1
LNC_000211	XM_018041421.1	PLEKHA1	pleckstrin homology domain containing A1
LNC_000211	XM_018063871.1	LOC102188629	CMRF35-like molecule 4
LNC_000211	XM_005687164.3	SH2D3C	SH2 domain containing 3C
LNC_000211	XM_018054193.1	TNFAIP8L3	TNF alpha induced protein 8 like 3
LNC_000211	XM_018042827.1	DLG2	discs large MAGUK scaffold protein 2
LNC_000211	XM_018048440.1	ERP27	endoplasmic reticulum protein 27
LNC_000211	XM_018038402.1	EOGT	EGF domain specific O-linked N-acetylglucosamine transferase
LNC_000211	XM_005688865.3	FBXO32	F-box protein 32
LNC_000211	XM_018049681.1	GPAT3	glycerol-3-phosphate acyltransferase 3
LNC_000211	XM_018060177.1	43892	mitochondrial amidoxime reducing component 2
LNC_000211	XM_018066521.1	LINGO1	leucine rich repeat and Ig domain containing 1
LNC_000211	XM_005698524.3	RAB11FIP2	RAB11 family interacting protein 2
LNC_000211	XM_005682944.3	SAR1B	secretion associated Ras related GTPase 1B
LNC_000211	XM_018059744.1	PAFAH1B2	platelet activating factor acetylhydrolase 1b catalytic subunit 2
LNC_000211	XM_018045207.1	DNAJC6	DnaJ heat shock protein family (Hsp40) member C6
LNC_000211	XM_005684776.2	EYA4	EYA transcriptional coactivator and phosphatase 4
LNC_000211	XM_018038443.1	GADL1	glutamate decarboxylase like 1
LNC_000211	XM_018055157.1	TMEM178A	transmembrane protein 178A
LNC_000211	XM_005691951.3	ITFG1	integrin alpha FG-GAP repeat containing 1
LNC_000211	XM_018059843.1	SLC35F2	solute carrier family 35 member F2
LNC_000211	XM_018048594.1	TAPBPL	TAP binding protein like
LNC_000211	XM_018047066.1	FAM221A	family with sequence similarity 221 member A
LNC_000211	XM_018053164.1	SMIM8	small integral membrane protein 8
LNC_000211	XM_005699458.3	TMEM126B	transmembrane protein 126B
LNC_000211	XM_018048640.1	DDX11	DEAD/H-box helicase 11
LNC_000211	XM_005687838.2	OTOR	otoraplin
LNC_000211	XM_018061469.1	ZNF26	zinc finger protein 26
LNC_000211	XM_018059361.1	LOC102180889	transmembrane protein 45A
LNC_000211	XM_018063752.1	PRPSAP1	phosphoribosyl pyrophosphate synthetase associated protein 1
LNC_000211	XM_018059520.1	DENND5A	DENN domain containing 5A
LNC_000211	XR_001918377.1	CILP2	cartilage intermediate layer protein 2
LNC_000211	XM_005692757.3	KLK12	kallikrein related peptidase 12
LNC_000211	XM_018043552.1	LOC102174470	HRAS-like suppressor 3
LNC_000211	XM_018056197.1	FCN1	ficolin 1
LNC_000211	XM_018050364.1	PCBD2	pterin-4 alpha-carbinolamine dehydratase 2
LNC_000211	XM_018056782.1	EPSTI1	epithelial stromal interaction 1 (breast)
LNC_000211	XM_018058176.1	LOC106502860	carbonic anhydrase 1
LNC_000211	XM_013972980.2	CIB1	calcium and integrin binding 1
LNC_000211	XM_013968032.2	FAM78A	family with sequence similarity 78 member A
LNC_000211	XM_005681919.3	LDB2	LIM domain binding 2
LNC_000211	XM_018044083.1	VGLL1	vestigial like family member 1
LNC_000211	XM_018047926.1	KIF21A	kinesin family member 21A
LNC_000211	XM_005688073.3	RBBP9	RB binding protein 9%2C serine hydrolase
LNC_000211	XM_018050088.1	C1QTNF2	C1q and tumor necrosis factor related protein 2
LNC_000211	XM_005685970.3	MTHFD1	methylenetetrahydrofolate dehydrogenase%2C cyclohydrolase and formyltetrahydrofolate synthetase 1
LNC_000211	XM_018047558.1	ZFC3H1	zinc finger C3H1-type containing
LNC_000211	XM_018045668.1	ADGRL2	adhesion G protein-coupled receptor L2
LNC_000211	XM_005684444.3	IRAK1BP1	interleukin 1 receptor associated kinase 1 binding protein 1
LNC_000211	XM_018046465.1	TIPRL	TOR signaling pathway regulator
LNC_000211	XM_005697016.3	DSC1	desmocollin 1
LNC_000211	XM_018061047.1	CHEK2	checkpoint kinase 2
LNC_000211	XM_005685144.3	AAGAB	alpha- and gamma-adaptin binding protein
LNC_000211	XM_018061659.1	MRS2	MRS2%2C magnesium transporter
LNC_000211	XM_018053231.1	SGK1	serum/glucocorticoid regulated kinase 1
LNC_000211	XM_018063873.1	GPRC5C	G protein-coupled receptor class C group 5 member C
LNC_000211	XM_005697165.3	SLC14A1	solute carrier family 14 member 1 (Kidd blood group)
LNC_000211	XM_013965331.2	LOC102189116	prolyl 4-hydroxylase subunit alpha-2
LNC_000211	XM_005693214.3	LOC102174969	C-C motif chemokine 8
LNC_000211	XM_005690736.3	ERRFI1	ERBB receptor feedback inhibitor 1
LNC_000211	XM_013965100.2	GCDH	glutaryl-CoA dehydrogenase
LNC_000211	XM_018054556.1	SALL2	spalt like transcription factor 2
LNC_000211	XM_005675456.3	TM4SF4	transmembrane 4 L six family member 4
LNC_000211	XM_005681252.3	NPY1R	neuropeptide Y receptor Y1
LNC_000211	XM_005680838.3	LOC102182573	NKG2-A/NKG2-B type II integral membrane protein
LNC_000211	XM_005691946.3	VPS35	VPS35%2C retromer complex component
LNC_000211	XM_005681743.3	NPFFR2	neuropeptide FF receptor 2
LNC_000211	XM_005676377.3	CDK15	cyclin dependent kinase 15
LNC_000211	XM_005676033.3	SCN3A	sodium voltage-gated channel alpha subunit 3
LNC_000211	XM_018051814.1	GALNT7	polypeptide N-acetylgalactosaminyltransferase 7
LNC_000211	XM_005678463.3	LRRIQ3	leucine rich repeats and IQ motif containing 3
LNC_000211	XM_018042892.1	MEN1	menin 1
LNC_000211	XM_018060185.1	BROX	BRO1 domain and CAAX motif containing
LNC_000211	XM_018058245.1	NDUFAF6	NADH:ubiquinone oxidoreductase complex assembly factor 6
LNC_000211	XM_018047962.1	CPSF6	cleavage and polyadenylation specific factor 6
LNC_000211	XM_013963731.2	NCKAP1L	NCK associated protein 1 like
LNC_000211	XM_018064416.1	CLUH	clustered mitochondria homolog
LNC_000211	NM_001285667.1	SPP1	secreted phosphoprotein 1
LNC_000211	XM_018038415.1	MBD4	methyl-CpG binding domain 4%2C DNA glycosylase
LNC_000211	XM_018063997.1	SCN2A	sodium voltage-gated channel alpha subunit 2
LNC_000211	XM_018048214.1	RIC8B	RIC8 guanine nucleotide exchange factor B
LNC_000211	XM_005677089.2	FAM78B	family with sequence similarity 78 member B
LNC_000211	XM_005690416.3	IL10	interleukin 10
LNC_000211	XM_005694539.3	STC2	stanniocalcin 2
LNC_000211	XM_018064377.1	RPH3AL	rabphilin 3A-like (without C2 domains)
LNC_000211	XM_018040566.1	LRRFIP1	LRR binding FLII interacting protein 1
LNC_000211	XM_018044821.1	DGCR2	DiGeorge syndrome critical region gene 2
LNC_000211	XM_018059680.1	HINFP	histone H4 transcription factor
LNC_000211	XM_018059254.1	EHF	ETS homologous factor
LNC_000211	XM_005701009.3	EIF1AX	eukaryotic translation initiation factor 1A%2C X-linked
LNC_000211	XM_005699329.3	LOC102176495	annexin A8
LNC_000211	XM_005679098.3	FGL2	fibrinogen like 2
LNC_000211	XM_005690632.3	GORAB	golgin%2C RAB6 interacting
LNC_000211	XM_018060602.1	PRDM2	PR/SET domain 2
LNC_000211	XM_018039773.1	SEC11C	SEC11 homolog C%2C signal peptidase complex subunit
LNC_000211	XM_018038427.1	GRIP2	glutamate receptor interacting protein 2
LNC_000211	XM_018049356.1	PCDH7	protocadherin 7
LNC_000211	XM_018043618.1	ATRX	ATRX%2C chromatin remodeler
LNC_000211	XM_005700996.3	EIF2S3	eukaryotic translation initiation factor 2 subunit gamma
LNC_000211	XM_018057107.1	PRTFDC1	phosphoribosyl transferase domain containing 1
LNC_000211	XM_018047980.1	MSRB3	methionine sulfoxide reductase B3
LNC_000211	XM_005698316.3	GOT1	glutamic-oxaloacetic transaminase 1
LNC_000211	XM_018043975.1	BEND5	BEN domain containing 5
LNC_000211	XM_013974376.2	MBD1	methyl-CpG binding domain protein 1
LNC_000211	XM_018061484.1	ETFDH	electron transfer flavoprotein dehydrogenase
LNC_000211	XM_005688360.3	TPX2	TPX2%2C microtubule nucleation factor
LNC_000211	XM_018042694.1	TUT1	terminal uridylyl transferase 1%2C U6 snRNA-specific
LNC_000211	XM_018043637.1	KLF8	Kruppel like factor 8
LNC_000211	XM_018049710.1	WFS1	wolframin ER transmembrane glycoprotein
LNC_000211	XM_018052452.1	ZCCHC6	zinc finger CCHC-type containing 6
LNC_000211	XM_018066307.1	UBR7	ubiquitin protein ligase E3 component n-recognin 7 (putative)
LNC_000211	XM_005677081.3	RCSD1	RCSD domain containing 1
LNC_000211	XM_013968519.2	ITGA4	integrin subunit alpha 4
LNC_000211	XM_005690335.3	TCN1	transcobalamin 1
LNC_000211	XM_005689730.3	OLFML1	olfactomedin like 1
LNC_000211	XM_005675875.3	CALCRL	calcitonin receptor like receptor
LNC_000211	XM_005675285.3	ACTL6A	actin like 6A
LNC_000211	XM_005684670.3	EPHA7	EPH receptor A7
LNC_000211	XM_018043755.1	LOC108633183	sex comb on midleg-like protein 1
LNC_000211	XM_018054223.1	FAM214A	family with sequence similarity 214 member A
LNC_000211	XM_005701100.3	GPM6B	glycoprotein M6B
LNC_000211	XM_018060402.1	RERE	arginine-glutamic acid dipeptide repeats
LNC_000211	XM_018059609.1	PIK3C2A	phosphatidylinositol-4-phosphate 3-kinase catalytic subunit type 2 alpha
LNC_000211	XM_018056300.1	LOC102181111	multidrug resistance-associated protein 4-like
LNC_000211	XM_018056290.1	LOC102187779	multidrug resistance-associated protein 4-like
LNC_000211	XM_005683250.3	SLU7	SLU7 homolog%2C splicing factor
LNC_000211	XM_005700559.3	RAB39B	RAB39B%2C member RAS oncogene family
LNC_000211	XM_018047414.1	SGCE	sarcoglycan epsilon
LNC_000211	XM_018066689.1	PROK2	prokineticin 2
LNC_000211	XM_018057083.1	BMI1	BMI1 proto-oncogene%2C polycomb ring finger
LNC_000211	XM_018053734.1	YTHDC2	YTH domain containing 2
LNC_000211	XM_018047229.1	PSMD2	proteasome 26S subunit%2C non-ATPase 2
LNC_000211	XM_018048879.1	SULT4A1	sulfotransferase family 4A member 1
LNC_000211	XM_005680998.3	CCDC77	coiled-coil domain containing 77
LNC_000211	XM_018066449.1	TSPAN3	tetraspanin 3
LNC_000211	XM_018065797.1	DEPDC1B	DEP domain containing 1B
LNC_000211	XM_018047231.1	PIK3CG	phosphatidylinositol-4%2C5-bisphosphate 3-kinase catalytic subunit gamma
LNC_000211	XM_018058393.1	GDAP1	ganglioside induced differentiation associated protein 1
LNC_000211	XM_018050378.1	JADE2	jade family PHD finger 2
LNC_000211	XM_018066089.1	LOC102183007	cell surface glycoprotein CD200 receptor 1
LNC_000211	XM_005679525.3	RAB19	RAB19%2C member RAS oncogene family
LNC_000211	XM_005695545.3	GOLGA4	golgin A4
LNC_000211	XM_018050332.1	LOC102180430	uncharacterized LOC102180430
LNC_000211	XM_018065351.1	CERKL	ceramide kinase like
LNC_000211	XM_018060059.1	SLC45A3	solute carrier family 45 member 3
LNC_000211	XM_018045689.1	CYR61	cysteine rich angiogenic inducer 61
LNC_000211	XM_005685313.3	FEM1B	fem-1 homolog B
LNC_000211	NM_001314346.1	PID1	phosphotyrosine interaction domain containing 1
LNC_000211	XM_018065267.1	PLEKHM1	pleckstrin homology and RUN domain containing M1
LNC_000211	XM_005691564.3	PLA2G1B	phospholipase A2 group IB
LNC_000211	XM_018039868.1	MCM7	minichromosome maintenance complex component 7
LNC_000211	XM_018057130.1	FAM107B	family with sequence similarity 107 member B
LNC_000211	XM_005679720.3	TBC1D15	TBC1 domain family member 15
LNC_000211	XM_018043854.1	RLIM	ring finger protein%2C LIM domain interacting
LNC_000211	XM_018039607.1	TXNL1	thioredoxin like 1
LNC_000211	XM_018044246.1	FAM122B	family with sequence similarity 122B
LNC_000211	XM_005681306.3	ENPEP	glutamyl aminopeptidase
LNC_000211	XM_005686292.3	IL1R2	interleukin 1 receptor type 2
LNC_000211	XM_005701133.3	ANKRD37	ankyrin repeat domain 37
LNC_000211	XM_018049512.1	LOC102186941	transmembrane protease serine 11G-like
LNC_000211	XM_018038204.1	OSBPL10	oxysterol binding protein like 10
LNC_000211	XM_018047175.1	TMEM168	transmembrane protein 168
LNC_000211	XM_005691817.3	NUDT7	nudix hydrolase 7
LNC_000211	XM_018053720.1	LVRN	laeverin
LNC_000211	XM_005675140.3	RTP4	receptor transporter protein 4
LNC_000211	XM_005677071.3	TBX19	T-box 19
LNC_000211	XM_018049319.1	LAP3	leucine aminopeptidase 3
LNC_000211	XM_018052914.1	IBTK	inhibitor of Bruton tyrosine kinase
LNC_000211	XM_013965996.2	PRUNE2	prune homolog 2
LNC_000211	XM_018057595.1	PSMA7	proteasome subunit alpha 7
LNC_000211	XR_001918549.1	AHI1	Abelson helper integration site 1
LNC_000211	XM_018053886.1	SPATA7	spermatogenesis associated 7
LNC_000211	XM_005678304.3	PDE4B	phosphodiesterase 4B
LNC_000211	XM_018061979.1	MYLK3	myosin light chain kinase 3
LNC_000211	XM_018054468.1	EIF2AK4	eukaryotic translation initiation factor 2 alpha kinase 4
LNC_000211	XM_005696330.3	SRF	serum response factor
LNC_000211	XM_018053121.1	BVES	blood vessel epicardial substance
LNC_000211	NM_001314331.1	RPLP0	ribosomal protein lateral stalk subunit P0
LNC_000211	XM_005684724.2	THEMIS	thymocyte selection associated
LNC_000211	XM_018053283.1	HIVEP2	human immunodeficiency virus type I enhancer binding protein 2
LNC_000211	XM_005698441.3	LOC102189370	glutathione S-transferase omega-1
LNC_000211	XM_018049184.1	PLSCR4	phospholipid scramblase 4
LNC_000211	XM_005692203.3	TXNL4B	thioredoxin like 4B
LNC_000211	XM_005684179.3	PTPDC1	protein tyrosine phosphatase domain containing 1
LNC_000211	XM_005697674.3	ALDOA	aldolase%2C fructose-bisphosphate A
LNC_000211	XM_018044449.1	LOC108634520	FERM and PDZ domain-containing protein 3
LNC_000211	XM_018062379.1	ACP7	acid phosphatase 7%2C tartrate resistant (putative)
LNC_000211	XM_018042285.1	COG2	component of oligomeric golgi complex 2
LNC_000211	XM_013967271.2	NUMB	NUMB%2C endocytic adaptor protein
LNC_000211	XM_018052239.1	NR4A3	nuclear receptor subfamily 4 group A member 3
LNC_000211	XM_018047546.1	RERG	RAS like estrogen regulated growth inhibitor
LNC_000211	NM_001285629.1	FASN	fatty acid synthase
LNC_000211	XM_018041045.1	TMEM130	transmembrane protein 130
LNC_000211	XM_018063948.1	AXIN2	axin 2
LNC_000211	XM_018066568.1	PLIN1	perilipin 1
LNC_000211	XR_001918409.1	SAP30	Sin3A associated protein 30
LNC_000211	XM_005676404.3	CTLA4	cytotoxic T-lymphocyte associated protein 4
LNC_000211	XM_013971622.2	LOC102189337	putative zinc finger protein 724
LNC_000211	XM_005677613.3	PSMD4	proteasome 26S subunit%2C non-ATPase 4
LNC_000211	XM_018055820.1	IL22RA1	interleukin 22 receptor subunit alpha 1
LNC_000211	XM_018039345.1	C24H18orf63	chromosome 24 C18orf63 homolog
LNC_000211	XM_018065526.1	SLC40A1	solute carrier family 40 member 1
LNC_000211	XM_005696428.3	LOC102175171	glutathione S-transferase A4
LNC_000211	XM_013969291.2	NBN	nibrin
LNC_000211	XM_018052470.1	PTCH1	patched 1
LNC_000211	XM_018050778.1	GADD45B	growth arrest and DNA damage inducible beta
LNC_000211	XM_018043630.1	HDAC8	histone deacetylase 8
LNC_000211	XM_018040176.1	TRAF3IP1	TRAF3 interacting protein 1
LNC_000211	XM_005698706.3	TRAPPC11	trafficking protein particle complex 11
LNC_000211	XM_018044254.1	HPRT1	hypoxanthine phosphoribosyltransferase 1
LNC_000211	XM_005681635.3	AASDH	aminoadipate-semialdehyde dehydrogenase
LNC_000211	XM_018045905.1	DENND2D	DENN domain containing 2D
LNC_000211	XM_018056115.1	SDCCAG3	serologically defined colon cancer antigen 3
LNC_000211	XM_018058178.1	CA3	carbonic anhydrase 3
LNC_000211	XM_018048457.1	EMP1	epithelial membrane protein 1
LNC_000211	XM_005680387.3	PYM1	PYM homolog 1%2C exon junction complex associated factor
LNC_000211	XM_005700371.3	SASH3	SAM and SH3 domain containing 3
LNC_000211	XM_018061436.1	PUS1	pseudouridylate synthase 1
LNC_000211	XM_018038931.1	TMEM63B	transmembrane protein 63B
LNC_000211	XM_018057425.1	TINAGL1	tubulointerstitial nephritis antigen like 1
LNC_000211	XM_018056411.1	DHDDS	dehydrodolichyl diphosphate synthase subunit
LNC_000211	XM_018042722.1	EPS8L2	EPS8 like 2
LNC_000211	XM_018041331.1	GBF1	golgi brefeldin A resistant guanine nucleotide exchange factor 1
LNC_000211	XM_018057400.1	SERINC2	serine incorporator 2
LNC_000211	XM_005689064.3	RDH10	retinol dehydrogenase 10 (all-trans)
LNC_000211	XM_018040859.1	AP5Z1	adaptor related protein complex 5 zeta 1 subunit
LNC_000211	XM_005685043.3	CDO1	cysteine dioxygenase type 1
LNC_000211	XM_005687426.3	GPALPP1	GPALPP motifs containing 1
LNC_000211	XM_018044628.1	EFNB1	ephrin B1
LNC_000211	XM_018058031.1	ADNP	activity dependent neuroprotector homeobox
LNC_000211	XM_005689638.3	C2CD2L	C2CD2 like
LNC_000211	XM_005691228.2	SCOC	short coiled-coil protein
LNC_000211	XM_018039084.1	RCAN2	regulator of calcineurin 2
LNC_000211	XM_005679904.3	SP7	Sp7 transcription factor
LNC_000211	XM_005676099.3	DAPL1	death associated protein like 1
LNC_000211	XM_018050595.1	DDX41	DEAD-box helicase 41
LNC_000211	XM_013967263.2	SIPA1L1	signal induced proliferation associated 1 like 1
LNC_000211	XM_018051782.1	CTSV	cathepsin V
LNC_000211	XM_018045117.1	UBE2U	ubiquitin conjugating enzyme E2 U (putative)
LNC_000211	XM_018053142.1	RFTN1	raftlin%2C lipid raft linker 1
LNC_000211	XM_018060608.1	PRDX6	peroxiredoxin 6
LNC_000211	XM_018052109.1	DNAJB5	DnaJ heat shock protein family (Hsp40) member B5
LNC_000211	XM_005678949.3	PDK4	pyruvate dehydrogenase kinase 4
LNC_000211	XM_018042189.1	LDB3	LIM domain binding 3
LNC_000211	XM_018042300.1	CXCL12	C-X-C motif chemokine ligand 12
LNC_000211	XM_005700575.3	CHM	CHM%2C Rab escort protein 1
LNC_000211	XM_018038795.1	RUNX2	runt related transcription factor 2
LNC_000211	XM_005690658.2	TNFSF4	tumor necrosis factor superfamily member 4
LNC_000211	XM_005689853.3	RRM1	ribonucleotide reductase catalytic subunit M1
LNC_000211	XM_018061975.1	GPT2	glutamic--pyruvic transaminase 2
LNC_000211	XM_018066412.1	NTRK3	neurotrophic receptor tyrosine kinase 3
LNC_000211	XM_018054118.1	GBE1	1%2C4-alpha-glucan branching enzyme 1
LNC_000211	XM_018044914.1	ADORA2A	adenosine A2a receptor
LNC_000211	XM_018039854.1	44076	septin 2
LNC_000211	XM_018040871.1	TVP23A	trans-golgi network vesicle protein 23 homolog A
LNC_000211	XM_018040988.1	C25H16orf59	chromosome 25 C16orf59 homolog
LNC_000211	XM_018042372.1	CAMK2G	calcium/calmodulin dependent protein kinase II gamma
LNC_000211	XM_018049888.1	MFSD7	major facilitator superfamily domain containing 7
LNC_000211	XM_018044403.1	SNAP29	synaptosome associated protein 29
LNC_000211	XM_018052025.1	SLC1A1	solute carrier family 1 member 1
LNC_000211	XM_018066178.1	CCDC85C	coiled-coil domain containing 85C
LNC_000211	XM_018061648.1	GLI2	GLI family zinc finger 2
LNC_000211	XM_018041103.1	GIGYF2	GRB10 interacting GYF protein 2
LNC_000211	XM_018052123.1	RUSC2	RUN and SH3 domain containing 2
LNC_000211	XM_018041114.1	FGF8	fibroblast growth factor 8
LNC_000211	XM_018043412.1	NRXN2	neurexin 2
LNC_000211	XM_018050404.1	BTBD2	BTB domain containing 2
LNC_000211	XM_018066229.1	KLF13	Kruppel like factor 13
LNC_000211	XM_005687541.3	UBL3	ubiquitin like 3
LNC_000211	XM_018062317.1	DPF1	double PHD fingers 1
LNC_000211	XM_005689702.3	SWAP70	SWAP switching B-cell complex 70kDa subunit
LNC_000211	XM_018051045.1	PDE4A	phosphodiesterase 4A
LNC_000211	XM_018066403.1	JAG2	jagged 2
LNC_000211	XM_018050655.1	CLTB	clathrin light chain B
LNC_000211	XM_018053547.1	CELF6	CUGBP%2C Elav-like family member 6
LNC_000211	XM_018066114.1	TJP1	tight junction protein 1
LNC_000211	XM_018058329.1	KLF10	Kruppel like factor 10
LNC_000211	XM_018042844.1	PCNX3	pecanex homolog 3 (Drosophila)
LNC_000211	XM_018051360.1	MYO9B	myosin IXB
LNC_000211	XM_005681356.3	BDH2	3-hydroxybutyrate dehydrogenase%2C type 2
LNC_000211	XM_018059902.1	MSANTD4	Myb/SANT DNA binding domain containing 4 with coiled-coils
LNC_000211	XM_013972988.2	WDR93	WD repeat domain 93
LNC_000211	XM_018051787.1	PALLD	palladin%2C cytoskeletal associated protein
LNC_000211	XM_013970103.2	SDCCAG8	serologically defined colon cancer antigen 8
LNC_000211	XM_005683968.3	DOK2	docking protein 2
LNC_000211	XM_018043031.1	CDHR5	cadherin related family member 5
LNC_000211	XM_018061661.1	INHBB	inhibin beta B subunit
LNC_000211	XM_018061609.1	FHDC1	FH2 domain containing 1
LNC_000211	XM_018039339.1	CIDEA	cell death-inducing DFFA-like effector a
LNC_000211	XM_018043271.1	CCND1	cyclin D1
LNC_000211	XM_018038316.1	CAMK1	calcium/calmodulin dependent protein kinase I
LNC_000211	XM_018048651.1	KDM5A	lysine demethylase 5A
LNC_000211	XM_018042932.1	PACS1	phosphofurin acidic cluster sorting protein 1
LNC_000211	XM_018040402.1	TMEM120A	transmembrane protein 120A
LNC_000211	XM_005674963.3	POPDC2	popeye domain containing 2
LNC_000211	XM_018066102.1	MAN2A2	mannosidase alpha class 2A member 2
LNC_000211	XM_018053455.1	LOC108636749	NKG2D ligand 1-like
LNC_000211	XM_018052268.1	FAM160B2	family with sequence similarity 160 member B2
LNC_000211	XM_013964335.2	EIF3L	eukaryotic translation initiation factor 3 subunit L
LNC_000211	XM_005679328.2	DDX56	DEAD-box helicase 56
LNC_000211	XM_013975998.2	LOC102179921	RNA-binding protein 14
LNC_000211	XM_018044635.1	LOC102187765	tubulin alpha-3 chain
LNC_000211	XM_005694821.3	SLC45A2	solute carrier family 45 member 2
LNC_000211	XM_018040246.1	MYH11	myosin heavy chain 11
LNC_000211	XM_013972499.2	CBX8	chromobox 8
LNC_000211	XM_018047704.1	TNS2	tensin 2
LNC_000211	XM_018046269.1	RIT1	Ras like without CAAX 1
LNC_000211	XM_013975437.2	STAR	steroidogenic acute regulatory protein
LNC_000211	XM_018059615.1	USH1C	USH1 protein network component harmonin
LNC_000211	XM_005690167.3	NR1H3	nuclear receptor subfamily 1 group H member 3
LNC_000211	XM_005675863.3	ASNSD1	asparagine synthetase domain containing 1
LNC_000211	XM_018041054.1	C25H16orf54	chromosome 25 C16orf54 homolog
LNC_000211	XM_005687564.3	FGF9	fibroblast growth factor 9
LNC_000211	XM_005682116.3	IL12RB1	interleukin 12 receptor subunit beta 1
LNC_000211	XM_018057946.1	PCIF1	PDX1 C-terminal inhibiting factor 1
LNC_000211	XM_018061773.1	OSGIN1	oxidative stress induced growth inhibitor 1
LNC_000211	XM_005684854.3	VTA1	vesicle trafficking 1
LNC_000211	XM_018060810.1	C16H1orf53	chromosome 16 C1orf53 homolog
LNC_000211	XM_018041783.1	ZC3H12A	zinc finger CCCH-type containing 12A
LNC_000211	XM_018059863.1	ENDOD1	endonuclease domain containing 1
LNC_000211	XM_005689368.3	MMP7	matrix metallopeptidase 7
LNC_000211	XM_005689568.3	SCN3B	sodium voltage-gated channel beta subunit 3
LNC_000211	XM_018060874.1	LMOD1	leiomodin 1
LNC_000211	XM_018038626.1	VARS	valyl-tRNA synthetase
LNC_000211	XM_018064445.1	SMTNL2	smoothelin like 2
LNC_000211	XM_018049777.1	AFAP1	actin filament associated protein 1
LNC_000211	XM_018043264.1	AP2A2	adaptor related protein complex 2 alpha 2 subunit
LNC_000353	XM_018053069.1	ANKRD28	ankyrin repeat domain 28
LNC_000353	XM_018044877.1	SUV39H1	suppressor of variegation 3-9 homolog 1
LNC_000353	XM_005676617.3	FAM124B	family with sequence similarity 124 member B
LNC_000353	XM_018057162.1	EPC1	enhancer of polycomb homolog 1
LNC_000353	XM_018059814.1	RDX	radixin
LNC_000353	XM_018062025.1	HERPUD1	homocysteine inducible ER protein with ubiquitin like domain 1
LNC_000353	XM_018065488.1	FBXW11	F-box and WD repeat domain containing 11
LNC_000353	XM_018042184.1	ANK3	ankyrin 3
LNC_000353	XM_005676409.3	NRP2	neuropilin 2
LNC_000353	XM_018050076.1	MAT2B	methionine adenosyltransferase 2B
LNC_000353	XM_018062636.1	MBD5	methyl-CpG binding domain protein 5
LNC_000353	XM_018045478.1	CTH	cystathionine gamma-lyase
LNC_000353	XM_005686917.3	ABHD1	abhydrolase domain containing 1
LNC_000353	XM_018050413.1	TCF3	transcription factor 3
LNC_000353	XM_005686072.3	LIN52	lin-52 DREAM MuvB core complex component
LNC_000353	XM_005681881.3	NUDT9	nudix hydrolase 9
LNC_000353	XM_018049161.1	NAF1	nuclear assembly factor 1 ribonucleoprotein
LNC_000353	XM_018043416.1	DAGLA	diacylglycerol lipase alpha
LNC_000353	XM_018061630.1	TMEM192	transmembrane protein 192
LNC_000353	XM_018058331.1	BAALC	brain and acute leukemia%2C cytoplasmic
LNC_000353	XM_005688471.3	PXMP4	peroxisomal membrane protein 4
LNC_000353	XM_018051762.1	OGN	osteoglycin
LNC_000353	XM_018041988.1	GSR	glutathione-disulfide reductase
LNC_000353	XM_005680159.3	PDZRN4	PDZ domain containing ring finger 4
LNC_000353	XM_018046441.1	IFNGR2	interferon gamma receptor 2 (interferon gamma transducer 1)
LNC_000353	XM_018042637.1	SLC35F3	solute carrier family 35 member F3
LNC_000353	XM_018056773.1	TSC22D1	TSC22 domain family member 1
LNC_000353	XM_018060148.1	TROVE2	TROVE domain family member 2
LNC_000353	XM_018045509.1	CRELD2	cysteine rich with EGF like domains 2
LNC_000353	XM_018045891.1	SLC6A17	solute carrier family 6 member 17
LNC_000353	XM_018049085.1	ALX1	ALX homeobox 1
LNC_000353	XM_018057090.1	MSRB2	methionine sulfoxide reductase B2
LNC_000353	XM_018052948.1	CAPN7	calpain 7
LNC_000353	XM_005677838.3	CSDE1	cold shock domain containing E1
LNC_000353	XM_005680981.3	RAD51AP1	RAD51 associated protein 1
LNC_000353	XM_018062442.1	COQ8B	coenzyme Q8B
LNC_000353	XM_013974329.2	TAF4B	TATA-box binding protein associated factor 4b
LNC_000353	XM_013966888.2	SLC7A7	solute carrier family 7 member 7
LNC_000353	XM_005697515.3	PARN	poly(A)-specific ribonuclease
LNC_000353	XM_005687944.3	GPR158	G protein-coupled receptor 158
LNC_000353	XM_018063308.1	PKP4	plakophilin 4
LNC_000353	XM_005697060.3	ROCK1	Rho associated coiled-coil containing protein kinase 1
LNC_000353	XM_005683502.3	MFSD14B	major facilitator superfamily domain containing 14B
LNC_000353	XM_018059701.1	DDX6	DEAD-box helicase 6
LNC_000353	XM_013976217.2	LOC102184887	putative bifunctional UDP-N-acetylglucosamine transferase and deubiquitinase ALG13
LNC_000353	XM_018044015.1	PPEF1	protein phosphatase with EF-hand domain 1
LNC_000353	XM_018047174.1	IFRD1	interferon related developmental regulator 1
LNC_000353	XM_018064821.1	OLA1	Obg like ATPase 1
LNC_000353	XM_005679359.3	HIBADH	3-hydroxyisobutyrate dehydrogenase
LNC_000353	XM_018053060.1	REV3L	REV3 like%2C DNA directed polymerase zeta catalytic subunit
LNC_000353	XM_018055614.1	E2F2	E2F transcription factor 2
LNC_000353	NM_001314281.1	LTBR	lymphotoxin beta receptor
LNC_000353	XM_018053022.1	GOPC	golgi associated PDZ and coiled-coil motif containing
LNC_000353	XM_018058524.1	SNTG1	syntrophin gamma 1
LNC_000353	XM_018041054.1	C25H16orf54	chromosome 25 C16orf54 homolog
LNC_000353	XM_005684492.3	RNF217	ring finger protein 217
LNC_000353	XM_005695322.3	TRIP11	thyroid hormone receptor interactor 11
LNC_000353	XM_018042827.1	DLG2	discs large MAGUK scaffold protein 2
LNC_000353	XM_018047164.1	THAP5	THAP domain containing 5
LNC_000353	XM_005685056.3	POLK	DNA polymerase kappa
LNC_000353	XM_018043714.1	EGFL6	EGF like domain multiple 6
LNC_000353	XM_005680162.3	CNTN1	contactin 1
LNC_000353	XM_005691270.2	SLC25A31	solute carrier family 25 member 31
LNC_000353	XM_005685408.3	APEX1	apurinic/apyrimidinic endodeoxyribonuclease 1
LNC_000353	XM_018060418.1	ZBTB48	zinc finger and BTB domain containing 48
LNC_000353	XM_018050097.1	RNF145	ring finger protein 145
LNC_000353	XM_018049185.1	NDST3	N-deacetylase and N-sulfotransferase 3
LNC_000353	XM_005681282.3	LOC102174373	N-deacetylase and N-sulfotransferase 4
LNC_000353	XM_005676186.2	CXCR4	C-X-C motif chemokine receptor 4
LNC_000353	XM_018060410.1	CAMTA1	calmodulin binding transcription activator 1
LNC_000353	XM_018059335.1	MAP6	microtubule associated protein 6
LNC_000353	XM_013965507.2	CDC34	cell division cycle 34
LNC_000353	XM_005698524.3	RAB11FIP2	RAB11 family interacting protein 2
LNC_000353	XM_018045817.1	LOC102173333	kalirin
LNC_000353	XM_005691549.3	TRAFD1	TRAF-type zinc finger domain containing 1
LNC_000353	XM_018059247.1	CD44	CD44 molecule (Indian blood group)
LNC_000353	XM_018038374.1	MYRIP	myosin VIIA and Rab interacting protein
LNC_000353	XM_018045739.1	SEC22A	SEC22 homolog A%2C vesicle trafficking protein
LNC_000353	XM_005682944.3	SAR1B	secretion associated Ras related GTPase 1B
LNC_000353	XM_005682686.3	MEGF10	multiple EGF like domains 10
LNC_000353	XM_005679774.3	TMTC2	transmembrane and tetratricopeptide repeat containing 2
LNC_000353	XM_005698230.3	LGI1	leucine rich glioma inactivated 1
LNC_000353	XM_013964480.2	NPNT	nephronectin
LNC_000353	XM_018058811.1	ADGRB3	adhesion G protein-coupled receptor B3
LNC_000353	XM_005700339.3	LAMP2	lysosomal associated membrane protein 2
LNC_000353	XM_018061271.1	HSPD1	heat shock protein family D (Hsp60) member 1
LNC_000353	XM_018056502.1	UCHL3	ubiquitin C-terminal hydrolase L3
LNC_000353	XM_005699311.3	WAPL	WAPL cohesin release factor
LNC_000353	XM_018052249.1	SLC18A1	solute carrier family 18 member A1
LNC_000353	XM_018065412.1	CSNK1D	casein kinase 1 delta
LNC_000353	NM_001291973.1	FGF5	fibroblast growth factor 5
LNC_000353	XM_018039173.1	ANKRD66	ankyrin repeat domain 66
LNC_000353	XM_005683370.3	NUDCD2	NudC domain containing 2
LNC_000353	XM_005699458.3	TMEM126B	transmembrane protein 126B
LNC_000353	XM_018055157.1	TMEM178A	transmembrane protein 178A
LNC_000353	XM_018055439.1	PPP3R1	protein phosphatase 3 regulatory subunit B%2C alpha
LNC_000353	XM_005684776.2	EYA4	EYA transcriptional coactivator and phosphatase 4
LNC_000353	XM_018044739.1	44080	septin 6
LNC_000353	XM_018041287.1	TACC2	transforming acidic coiled-coil containing protein 2
LNC_000353	XM_018038903.1	TAP2	transporter 2%2C ATP binding cassette subfamily B member
LNC_000353	XM_005675968.3	DYNC1I2	dynein cytoplasmic 1 intermediate chain 2
LNC_000353	XM_018050364.1	PCBD2	pterin-4 alpha-carbinolamine dehydratase 2
LNC_000353	XM_018055443.1	APLF	aprataxin and PNKP like factor
LNC_000353	NM_001285602.1	MYF6	myogenic factor 6
LNC_000353	XM_018039727.1	MEX3C	mex-3 RNA binding family member C
LNC_000353	XM_018060570.1	PARD3B	par-3 family cell polarity regulator beta
LNC_000353	XM_018041223.1	TCF7L2	transcription factor 7 like 2
LNC_000353	XM_018048214.1	RIC8B	RIC8 guanine nucleotide exchange factor B
LNC_000353	XM_018049738.1	CPEB2	cytoplasmic polyadenylation element binding protein 2
LNC_000353	XM_018061469.1	ZNF26	zinc finger protein 26
LNC_000353	XM_018040864.1	RHBDD2	rhomboid domain containing 2
LNC_000353	XM_005697523.3	NDE1	nudE neurodevelopment protein 1
LNC_000353	XR_310266.2	TUBE1	tubulin epsilon 1
LNC_000353	XM_005689128.2	LOC102180330	myelin P2 protein
LNC_000353	XM_018053695.1	F2R	coagulation factor II thrombin receptor
LNC_000353	XM_013968319.2	TGDS	TDP-glucose 4%2C6-dehydratase
LNC_000353	XM_018064521.1	TLK1	tousled like kinase 1
LNC_000353	XM_013967282.2	HEATR4	HEAT repeat containing 4
LNC_000353	XM_005684921.3	ARMT1	acidic residue methyltransferase 1
LNC_000353	XM_018056764.1	COG3	component of oligomeric golgi complex 3
LNC_000353	XM_018046982.1	FAM3C	family with sequence similarity 3 member C
LNC_000353	XM_005691951.3	ITFG1	integrin alpha FG-GAP repeat containing 1
LNC_000353	XM_018052030.1	VLDLR	very low density lipoprotein receptor
LNC_000353	XM_005689417.3	RAB39A	RAB39A%2C member RAS oncogene family
LNC_000353	XM_005684756.2	ENPP3	ectonucleotide pyrophosphatase/phosphodiesterase 3
LNC_000353	XM_018045687.1	MCOLN3	mucolipin 3
LNC_000353	XM_013969972.2	FAM111B	family with sequence similarity 111 member B
LNC_000353	XM_018062956.1	LOC102174471	myeloid cell surface antigen CD33
LNC_000353	XM_018043552.1	LOC102174470	HRAS-like suppressor 3
LNC_000353	XM_018057797.1	EPB41L1	erythrocyte membrane protein band 4.1 like 1
LNC_000353	XM_018045432.1	LOC108635164	GTPase IMAP family member 1-like
LNC_000353	XM_013967465.2	IL1RL2	interleukin 1 receptor like 2
LNC_000353	XM_013967703.2	NAB1	NGFI-A binding protein 1
LNC_000353	XM_018050800.1	GNA11	G protein subunit alpha 11
LNC_000353	XM_018040141.1	HDAC4	histone deacetylase 4
LNC_000353	XM_018039517.1	ZNF532	zinc finger protein 532
LNC_000353	XM_018047972.1	MDM1	Mdm1 nuclear protein
LNC_000353	XM_018050107.1	THG1L	tRNA-histidine guanylyltransferase 1 like
LNC_000353	XM_018039676.1	CTDP1	CTD phosphatase subunit 1
LNC_000353	XM_018042255.1	PPIF	peptidylprolyl isomerase F
LNC_000353	XM_005685418.3	TTC5	tetratricopeptide repeat domain 5
LNC_000353	XM_005682875.3	SH3BP5L	SH3 binding domain protein 5 like
LNC_000353	XM_018059402.1	ACAD8	acyl-CoA dehydrogenase family member 8
LNC_000353	XM_005692019.3	LOC102169211	C-C motif chemokine 17
LNC_000353	XM_018066345.1	EML1	echinoderm microtubule associated protein like 1
LNC_000353	XM_018051180.1	PKN1	protein kinase N1
LNC_000353	XM_018046690.1	PRKAG2	protein kinase AMP-activated non-catalytic subunit gamma 2
LNC_000353	XM_018041421.1	PLEKHA1	pleckstrin homology domain containing A1
LNC_000353	XM_018043636.1	FGF16	fibroblast growth factor 16
LNC_000353	XM_018041434.1	FGFR2	fibroblast growth factor receptor 2
LNC_000353	XM_018057367.1	GPCPD1	glycerophosphocholine phosphodiesterase 1
LNC_000353	XM_013968434.2	DHTKD1	dehydrogenase E1 and transketolase domain containing 1
LNC_000353	XR_001917501.1	TPCN2	two pore segment channel 2
LNC_000353	XM_005678712.2	PSMB2	proteasome subunit beta 2
LNC_000353	XM_018061772.1	MLYCD	malonyl-CoA decarboxylase
LNC_000353	XM_018043157.1	NAV2	neuron navigator 2
LNC_000353	XM_005681343.3	TET2	tet methylcytosine dioxygenase 2
LNC_000353	XM_005691488.3	LOC102190983	2'-5'-oligoadenylate synthase 1
LNC_000353	XM_018048454.1	SHOX2	short stature homeobox 2
LNC_000353	XM_018056811.1	FGR	FGR proto-oncogene%2C Src family tyrosine kinase
LNC_000353	XM_005680782.3	ABCC9	ATP binding cassette subfamily C member 9
LNC_000353	XM_018061571.1	OTUD4	OTU deubiquitinase 4
LNC_000353	XM_018056823.1	TDRD3	tudor domain containing 3
LNC_000353	XM_018046042.1	MCL1	BCL2 family apoptosis regulator
LNC_000353	XM_018047983.1	TBC1D30	TBC1 domain family member 30
LNC_000353	XM_005675713.2	METTL6	methyltransferase like 6
LNC_000353	XM_018055433.1	MEIS1	Meis homeobox 1
LNC_000353	XM_018049558.1	SLC4A4	solute carrier family 4 member 4
LNC_000353	XM_005678041.3	LOC102175177	vascular cell adhesion protein 1
LNC_000353	XM_018039368.1	PHLPP1	PH domain and leucine rich repeat protein phosphatase 1
LNC_000353	XM_018049166.1	TNIP3	TNFAIP3 interacting protein 3
LNC_000353	XM_005695886.3	ALAS1	5'-aminolevulinate synthase 1
LNC_000353	XM_005678463.3	LRRIQ3	leucine rich repeats and IQ motif containing 3
LNC_000353	XM_018051751.1	C1H21orf91	chromosome 1 C21orf91 homolog
LNC_000353	XM_005683753.3	ALDH1A1	aldehyde dehydrogenase 1 family member A1
LNC_000353	XM_018050734.1	KIF3A	kinesin family member 3A
LNC_000353	XM_018053231.1	SGK1	serum/glucocorticoid regulated kinase 1
LNC_000353	XM_018039673.1	LOC102180556	serpin B3
LNC_000353	XM_005693592.3	TRIM16	tripartite motif containing 16
LNC_000353	XM_018043449.1	ROBO4	roundabout guidance receptor 4
LNC_000353	XM_018039247.1	F13A1	coagulation factor XIII A chain
LNC_000353	XM_018066405.1	GOLGA5	golgin A5
LNC_000353	XM_018048378.1	STK38L	serine/threonine kinase 38 like
LNC_000353	XM_018048452.1	ATF7IP	activating transcription factor 7 interacting protein
LNC_000353	XM_018049473.1	EXOC1	exocyst complex component 1
LNC_000353	XM_005681252.3	NPY1R	neuropeptide Y receptor Y1
LNC_000353	XM_018058515.1	ST18	ST18%2C C2H2C-type zinc finger
LNC_000353	XM_018059656.1	NECTIN1	nectin cell adhesion molecule 1
LNC_000353	XM_013968409.2	PLCB4	phospholipase C beta 4
LNC_000353	XM_018042031.1	GOLGA7	golgin A7
LNC_000353	XM_018039810.1	CBLN2	cerebellin 2 precursor
LNC_000353	XM_018044061.1	EPS15	epidermal growth factor receptor pathway substrate 15
LNC_000353	XM_013968519.2	ITGA4	integrin subunit alpha 4
LNC_000353	XM_005683745.3	TMEM2	transmembrane protein 2
LNC_000353	XM_018046987.1	TSPAN12	tetraspanin 12
LNC_000353	XM_005700762.2	GRIPAP1	GRIP1 associated protein 1
LNC_000353	XM_018053844.1	CALM1	calmodulin 1
LNC_000353	XM_005680884.3	LOC102175560	alpha-2-macroglobulin
LNC_000353	XM_018055199.1	CALM2	calmodulin 2
LNC_000353	XM_013963137.2	AGR2	anterior gradient 2%2C protein disulphide isomerase family member
LNC_000353	XM_005699130.3	VPS26A	VPS26%2C retromer complex component A
LNC_000353	XM_018047980.1	MSRB3	methionine sulfoxide reductase B3
LNC_000353	XM_005699606.3	PUS3	pseudouridylate synthase 3
LNC_000353	XM_018047225.1	BCAP29	B-cell receptor associated protein 29
LNC_000353	XM_018060141.1	LOC102176524	plasma membrane calcium-transporting ATPase 4
LNC_000353	XM_005697536.3	GDE1	glycerophosphodiester phosphodiesterase 1
LNC_000353	XM_018047105.1	MTURN	maturin%2C neural progenitor differentiation regulator homolog
LNC_000353	XM_018054032.1	SRSF5	serine and arginine rich splicing factor 5
LNC_000353	XM_018053559.1	MYO9A	myosin IXA
LNC_000353	XM_018065150.1	OSBPL6	oxysterol binding protein like 6
LNC_000353	XM_005700455.3	FMR1	fragile X mental retardation 1
LNC_000353	XM_018065697.1	BTF3	basic transcription factor 3
LNC_000353	XM_018057345.1	LOC102191533	isopentenyl-diphosphate Delta-isomerase 1
LNC_000353	XM_005694539.3	STC2	stanniocalcin 2
LNC_000353	XM_018056799.1	NAA16	N(alpha)-acetyltransferase 16%2C NatA auxiliary subunit
LNC_000353	XM_005685483.2	BUB1B	BUB1 mitotic checkpoint serine/threonine kinase B
LNC_000353	XM_005676180.3	KYNU	kynureninase
LNC_000353	XM_018043998.1	APOO	apolipoprotein O
LNC_000353	XM_018065462.1	NCKAP1	NCK associated protein 1
LNC_000353	XM_005684547.2	HS3ST5	heparan sulfate-glucosamine 3-sulfotransferase 5
LNC_000353	XM_018064564.1	LOC100861136	cytochrome b reductase 1
LNC_000353	XM_005691202.2	TTC29	tetratricopeptide repeat domain 29
LNC_000353	XM_005689359.3	MMP13	matrix metallopeptidase 13
LNC_000353	XM_018046465.1	TIPRL	TOR signaling pathway regulator
LNC_000353	XM_018049300.1	PDLIM5	PDZ and LIM domain 5
LNC_000353	XM_018038472.1	NEK10	NIMA related kinase 10
LNC_000353	XM_018047962.1	CPSF6	cleavage and polyadenylation specific factor 6
LNC_000353	XM_018052040.1	DMRT2	doublesex and mab-3 related transcription factor 2
LNC_000353	XM_005681629.3	KDR	kinase insert domain receptor
LNC_000353	XM_018051814.1	GALNT7	polypeptide N-acetylgalactosaminyltransferase 7
LNC_000353	XM_013972491.2	LANCL1	LanC like 1
LNC_000353	XM_018063997.1	SCN2A	sodium voltage-gated channel alpha subunit 2
LNC_000353	XM_005689159.3	RSPO2	R-spondin 2
LNC_000353	XM_018064697.1	RAPGEF4	Rap guanine nucleotide exchange factor 4
LNC_000353	XM_005677081.3	RCSD1	RCSD domain containing 1
LNC_000353	XM_013974153.2	TBC1D7	TBC1 domain family member 7
LNC_000353	XM_018047904.1	ADAMTS20	ADAM metallopeptidase with thrombospondin type 1 motif 20
LNC_000353	XM_018066793.1	FOXP1	forkhead box P1
LNC_000353	XM_018047956.1	YEATS4	YEATS domain containing 4
LNC_000353	XM_018058447.1	LOC102172279	serine/threonine-protein kinase Sgk3
LNC_000353	XM_018047227.1	HBP1	HMG-box transcription factor 1
LNC_000353	XM_005685970.3	MTHFD1	methylenetetrahydrofolate dehydrogenase%2C cyclohydrolase and formyltetrahydrofolate synthetase 1
LNC_000353	XM_013966542.2	CCDC28A	coiled-coil domain containing 28A
LNC_000353	XM_018047611.1	POC1B	POC1 centriolar protein B
LNC_000353	XM_005697016.3	DSC1	desmocollin 1
LNC_000353	XM_018057450.1	PDYN	prodynorphin
LNC_000353	XM_018063717.1	44083	septin 9
LNC_000353	XM_018043752.1	TBL1X	transducin beta like 1X-linked
LNC_000353	XM_018045668.1	ADGRL2	adhesion G protein-coupled receptor L2
LNC_000353	XM_005684444.3	IRAK1BP1	interleukin 1 receptor associated kinase 1 binding protein 1
LNC_000353	XM_018054885.1	TMEM131	transmembrane protein 131
LNC_000353	XM_013970169.2	SUCO	SUN domain containing ossification factor
LNC_000353	XM_018058817.1	FAM135A	family with sequence similarity 135 member A
LNC_000353	XM_005675456.3	TM4SF4	transmembrane 4 L six family member 4
LNC_000353	XM_013973659.2	CHL1	cell adhesion molecule L1 like
LNC_000353	XM_005676390.3	LOC102176567	cytochrome P450 20A1
LNC_000353	XM_005689233.3	KIAA1429	KIAA1429 ortholog
LNC_000353	XM_018058430.1	NCOA2	nuclear receptor coactivator 2
LNC_000353	XM_018062660.1	KIF5C	kinesin family member 5C
LNC_000353	XM_013972499.2	CBX8	chromobox 8
LNC_000353	XM_018066561.1	C21H14orf28	chromosome 21 C14orf28 homolog
LNC_000353	XM_005674768.2	SAMSN1	SAM domain%2C SH3 domain and nuclear localization signals 1
LNC_000353	XM_013963312.2	CAV2	caveolin 2
LNC_000353	XM_005681738.3	DCK	deoxycytidine kinase
LNC_000353	XM_013966586.2	UTRN	utrophin
LNC_000353	XM_005690636.3	FMO1	flavin containing monooxygenase 1
LNC_000353	XM_005686772.3	LOC102168459	lithostathine
LNC_000353	XM_018065758.1	ELOVL7	ELOVL fatty acid elongase 7
LNC_000353	XM_005683496.3	WDR36	WD repeat domain 36
LNC_000353	XM_005690632.3	GORAB	golgin%2C RAB6 interacting
LNC_000353	XM_018065553.1	43896	membrane associated ring-CH-type finger 6
LNC_000353	XM_018058076.1	RNF19B	ring finger protein 19B
LNC_000353	XM_018041393.1	ZMYM4	zinc finger MYM-type containing 4
LNC_000353	XM_005681096.2	ADSL	adenylosuccinate lyase
LNC_000353	XM_018056507.1	TBC1D4	TBC1 domain family member 4
LNC_000353	XM_018053009.1	HACL1	2-hydroxyacyl-CoA lyase 1
LNC_000353	XM_018061559.1	TBC1D9	TBC1 domain family member 9
LNC_000353	XM_018056679.1	FREM2	FRAS1 related extracellular matrix protein 2
LNC_000353	XM_018043377.1	ST14	suppression of tumorigenicity 14
LNC_000353	XM_018049093.1	DBX2	developing brain homeobox 2
LNC_000353	XM_018049681.1	GPAT3	glycerol-3-phosphate acyltransferase 3
LNC_000353	XM_013963194.2	GPNMB	glycoprotein nmb
LNC_000353	XM_018038402.1	EOGT	EGF domain specific O-linked N-acetylglucosamine transferase
LNC_000353	XM_005686006.2	RDH12	retinol dehydrogenase 12 (all-trans/9-cis/11-cis)
LNC_000353	XM_005674919.3	BTLA	B and T lymphocyte associated
LNC_000353	XM_018059990.1	TMEM183A	transmembrane protein 183A
LNC_000353	XM_018045724.1	LOC108633177	guanylate-binding protein 6-like
LNC_000353	XM_018041892.1	SORBS2	sorbin and SH3 domain containing 2
LNC_000353	XM_005693463.3	PSMB6	proteasome subunit beta 6
LNC_000353	XM_005677889.3	FAM212B	family with sequence similarity 212 member B
LNC_000353	XM_018044266.1	ENOX2	ecto-NOX disulfide-thiol exchanger 2
LNC_000353	XM_018052559.1	KLF4	Kruppel like factor 4
LNC_000353	XM_018047901.1	TMEM117	transmembrane protein 117
LNC_000353	XM_018053006.1	TBC1D32	TBC1 domain family member 32
LNC_000353	XM_018060415.1	ADAM23	ADAM metallopeptidase domain 23
LNC_000353	XM_018059756.1	CADM1	cell adhesion molecule 1
LNC_000353	XM_005684754.3	MED23	mediator complex subunit 23
LNC_000353	XM_005679715.3	THAP2	THAP domain containing 2
LNC_000353	XM_005680485.3	LOC102189098	lys-63-specific deubiquitinase BRCC36
LNC_000353	XM_005684854.3	VTA1	vesicle trafficking 1
LNC_000353	XM_018049618.1	44085	septin 11
LNC_000353	XM_005694829.3	C20H5orf22	chromosome 20 C5orf22 homolog
LNC_000353	XM_018044184.1	SMARCA1	SWI/SNF related%2C matrix associated%2C actin dependent regulator of chromatin%2C subfamily a%2C member 1
LNC_000353	XM_018041176.1	DOCK1	dedicator of cytokinesis 1
LNC_000353	XM_018042015.1	TUSC3	tumor suppressor candidate 3
LNC_000353	XM_018061377.1	GTF3C3	general transcription factor IIIC subunit 3
LNC_000353	XM_018040779.1	EMP2	epithelial membrane protein 2
LNC_000353	XM_018048407.1	C2CD5	C2 calcium dependent domain containing 5
LNC_000353	XM_005684021.3	CDCA2	cell division cycle associated 2
LNC_000353	XM_018059329.1	UVRAG	UV radiation resistance associated
LNC_000353	XM_018048162.1	SLC5A8	solute carrier family 5 member 8
LNC_000353	XM_005699118.3	DNA2	DNA replication helicase/nuclease 2
LNC_000353	XM_018043637.1	KLF8	Kruppel like factor 8
LNC_000353	XM_018042542.1	DISC1	disrupted in schizophrenia 1
LNC_000353	XM_018058448.1	C14H8orf46	chromosome 14 C8orf46 homolog
LNC_000353	XM_005676735.3	SNRNP40	small nuclear ribonucleoprotein U5 subunit 40
LNC_000353	XM_018066307.1	UBR7	ubiquitin protein ligase E3 component n-recognin 7 (putative)
LNC_000353	XM_013963472.2	TFRC	transferrin receptor
LNC_000353	XM_013965444.2	SPARC	secreted protein acidic and cysteine rich
LNC_000353	XM_018050545.1	ZNF496	zinc finger protein 496
LNC_000353	XM_018061087.1	CORO1C	coronin 1C
LNC_000353	XM_018056424.1	IPO5	importin 5
LNC_000353	XM_018043324.1	FLI1	Fli-1 proto-oncogene%2C ETS transcription factor
LNC_000353	XM_018059680.1	HINFP	histone H4 transcription factor
LNC_000353	XM_018047634.1	NR2C1	nuclear receptor subfamily 2 group C member 1
LNC_000353	XM_018040566.1	LRRFIP1	LRR binding FLII interacting protein 1
LNC_000353	XM_018038720.1	ZFAND3	zinc finger AN1-type containing 3
LNC_000353	XM_018065674.1	NADK2	NAD kinase 2%2C mitochondrial
LNC_000353	XM_005701009.3	EIF1AX	eukaryotic translation initiation factor 1A%2C X-linked
LNC_000353	XM_005679413.3	GPR37	G protein-coupled receptor 37
LNC_000353	XM_005678965.3	GLCCI1	glucocorticoid induced 1
LNC_000353	XM_005676924.3	MREG	melanoregulin
LNC_000353	XM_018046269.1	RIT1	Ras like without CAAX 1
LNC_000353	XM_018047647.1	ECT2	epithelial cell transforming 2
LNC_000353	XM_005682618.3	RAD50	RAD50 double strand break repair protein
LNC_000353	XM_018046421.1	C3H1orf226	chromosome 3 C1orf226 homolog
LNC_000353	XM_018059254.1	EHF	ETS homologous factor
LNC_000353	NM_001314287.1	AKR1B1	aldo-keto reductase family 1 member B
LNC_000353	XM_018064149.1	USP32	ubiquitin specific peptidase 32
LNC_000353	XM_018044002.1	ZC4H2	zinc finger C4H2-type containing
LNC_000353	XM_005694540.3	CPEB4	cytoplasmic polyadenylation element binding protein 4
LNC_000353	XM_005692872.3	LOC102169618	sialic acid-binding Ig-like lectin 5
LNC_000353	XM_005684181.3	SPTLC1	serine palmitoyltransferase long chain base subunit 1
LNC_000353	XM_018058599.1	TRIP12	thyroid hormone receptor interactor 12
LNC_000353	XM_018056597.1	PAN3	PAN3 poly(A) specific ribonuclease subunit
LNC_000353	XM_005686498.3	QPCT	glutaminyl-peptide cyclotransferase
LNC_000353	XM_018053734.1	YTHDC2	YTH domain containing 2
LNC_000353	XM_018042112.1	CDKN2AIP	CDKN2A interacting protein
LNC_000353	XM_018066314.1	IREB2	iron responsive element binding protein 2
LNC_000353	XM_005684864.3	LTV1	LTV1 ribosome biogenesis factor
LNC_000353	NM_001285721.1	CXCL10	C-X-C motif chemokine ligand 10
LNC_000353	XM_018038478.1	CNTN3	contactin 3
LNC_000353	NM_001285567.1	HMOX1	heme oxygenase 1
LNC_000353	XM_005696316.3	GLTSCR1L	GLTSCR1 like
LNC_000353	XM_005699594.3	CHEK1	checkpoint kinase 1
LNC_000353	XM_018058329.1	KLF10	Kruppel like factor 10
LNC_000353	XM_005684719.3	CEP162	centrosomal protein 162
LNC_000353	XM_018046929.1	UBE2H	ubiquitin conjugating enzyme E2 H
LNC_000353	XM_018065797.1	DEPDC1B	DEP domain containing 1B
LNC_000353	XM_018057083.1	BMI1	BMI1 proto-oncogene%2C polycomb ring finger
LNC_000353	XM_005693465.3	VMO1	vitelline membrane outer layer 1 homolog
LNC_000353	XM_018061577.1	GLS	glutaminase
LNC_000353	XM_018053121.1	BVES	blood vessel epicardial substance
LNC_000353	XM_018065879.1	RLBP1	retinaldehyde binding protein 1
LNC_000353	XM_018055780.1	PBX3	PBX homeobox 3
LNC_000353	XM_018054367.1	L2HGDH	L-2-hydroxyglutarate dehydrogenase
LNC_000353	XM_005678304.3	PDE4B	phosphodiesterase 4B
LNC_000353	XM_018053732.1	TRIM36	tripartite motif containing 36
LNC_000353	XM_018047359.1	DGKB	diacylglycerol kinase beta
LNC_000353	XM_005699176.3	DNAJB12	DnaJ heat shock protein family (Hsp40) member B12
LNC_000353	XM_018056979.1	CELF2	CUGBP%2C Elav-like family member 2
LNC_000353	XM_018052034.1	SMARCA2	SWI/SNF related%2C matrix associated%2C actin dependent regulator of chromatin%2C subfamily a%2C member 2
LNC_000353	XM_018061979.1	MYLK3	myosin light chain kinase 3
LNC_000353	XM_005678683.3	DNALI1	dynein axonemal light intermediate chain 1
LNC_000353	XM_018053602.1	PIAS1	protein inhibitor of activated STAT 1
LNC_000353	XM_013969830.2	C15H11orf74	chromosome 15 C11orf74 homolog
LNC_000353	XM_005679720.3	TBC1D15	TBC1 domain family member 15
LNC_000353	XM_018047094.1	TAX1BP1	Tax1 binding protein 1
LNC_000353	XM_018054473.1	THBS1	thrombospondin 1
LNC_000353	XM_005688314.3	PCK1	phosphoenolpyruvate carboxykinase 1
LNC_000353	XM_005700281.2	CUNHXorf56	chromosome unknown CXorf56 homolog
LNC_000353	XM_005683420.3	MEF2C	myocyte enhancer factor 2C
LNC_000353	XM_005677116.3	RGS4	regulator of G-protein signaling 4
LNC_000353	XM_018057130.1	FAM107B	family with sequence similarity 107 member B
LNC_000353	XM_018057441.1	CLDND1	claudin domain containing 1
LNC_000353	XM_018047229.1	PSMD2	proteasome 26S subunit%2C non-ATPase 2
LNC_000353	XM_018066502.1	BCL11B	B-cell CLL/lymphoma 11B
LNC_000353	XM_018041249.1	UROS	uroporphyrinogen III synthase
LNC_000353	XM_005678056.3	PLPPR4	phospholipid phosphatase related 4
LNC_000353	XM_018040937.1	CDR2	cerebellar degeneration related protein 2
LNC_000353	XM_018058074.1	RAB2A	RAB2A%2C member RAS oncogene family
LNC_000353	XM_018058281.1	STK3	serine/threonine kinase 3
LNC_000353	XM_018044161.1	STAG2	stromal antigen 2
LNC_000353	XM_013965743.2	GABRA1	gamma-aminobutyric acid type A receptor alpha1 subunit
LNC_000353	XM_018060144.1	CDC73	cell division cycle 73
LNC_000353	XM_018066089.1	LOC102183007	cell surface glycoprotein CD200 receptor 1
LNC_000353	XM_018049627.1	ANXA3	annexin A3
LNC_000353	XM_005684164.3	OMD	osteomodulin
LNC_000353	XM_005709376.3	MYCT1	myc target 1
LNC_000353	XM_005681284.3	ARSJ	arylsulfatase family member J
LNC_000353	XM_018053452.1	C9H6orf118	chromosome 9 C6orf118 homolog
LNC_000353	XM_018050332.1	LOC102180430	uncharacterized LOC102180430
LNC_000353	XM_018043896.1	MSL3	male-specific lethal 3 homolog (Drosophila)
LNC_000353	XM_013977037.2	LOC100860813	HA25
LNC_000353	XM_018053124.1	GRIK2	glutamate ionotropic receptor kainate type subunit 2
LNC_000353	XM_018039330.1	GRAMD1C	GRAM domain containing 1C
LNC_000353	XM_005684162.2	ASPN	asporin
LNC_000353	XM_018051724.1	CHODL	chondrolectin
LNC_000353	XM_005675285.3	ACTL6A	actin like 6A
LNC_000353	XM_005684670.3	EPHA7	EPH receptor A7
LNC_000353	XM_018049266.1	SLC39A8	solute carrier family 39 member 8
LNC_000353	XM_005674776.3	ROBO2	roundabout guidance receptor 2
LNC_000353	XM_018047035.1	PPIA	peptidylprolyl isomerase A
LNC_000353	XM_018058393.1	GDAP1	ganglioside induced differentiation associated protein 1
LNC_000353	XM_018048197.1	SLC41A2	solute carrier family 41 member 2
LNC_000353	XM_018056300.1	LOC102181111	multidrug resistance-associated protein 4-like
LNC_000353	NM_001314321.1	LOC102174170	glutathione S-transferase A1
LNC_000353	XM_013966744.2	PDCD7	programmed cell death 7
LNC_000353	XM_005700665.3	NONO	non-POU domain containing%2C octamer-binding
LNC_000353	XM_018044699.1	LOC102173185	tripartite motif-containing protein 5
LNC_000353	XM_018052682.1	TNC	tenascin C
LNC_000353	XM_018053388.1	MTRF1L	mitochondrial translational release factor 1 like
LNC_000353	XM_018044743.1	SLC25A5	solute carrier family 25 member 5
LNC_000353	XM_018059609.1	PIK3C2A	phosphatidylinositol-4-phosphate 3-kinase catalytic subunit type 2 alpha
LNC_000353	XM_005698449.3	SORCS3	sortilin related VPS10 domain containing receptor 3
LNC_000353	XM_013966188.2	NOL8	nucleolar protein 8
LNC_000353	XM_005701415.3	LOC102173932	interferon-activable protein 203
LNC_000353	XM_005700184.3	PLP1	proteolipid protein 1
LNC_000353	XM_018061994.1	IRX3	iroquois homeobox 3
LNC_000353	XM_005676457.3	UNC80	unc-80 homolog%2C NALCN activator
LNC_000353	XM_005698421.3	INA	internexin neuronal intermediate filament protein alpha
LNC_000353	XM_005680173.2	PTPRR	protein tyrosine phosphatase%2C receptor type R
LNC_000353	XM_005677071.3	TBX19	T-box 19
LNC_000353	XM_013967657.2	CLHC1	clathrin heavy chain linker domain containing 1
LNC_000353	XM_018043947.1	ADGRG2	adhesion G protein-coupled receptor G2
LNC_000353	XM_005678194.3	PTGFR	prostaglandin F receptor
LNC_000353	XM_005698779.3	DLC1	DLC1 Rho GTPase activating protein
LNC_000353	XM_005694722.2	PELO	pelota homolog (Drosophila)
LNC_000353	XM_018058912.1	ACSL3	acyl-CoA synthetase long-chain family member 3
LNC_000353	XM_018044728.1	MYSM1	Myb like%2C SWIRM and MPN domains 1
LNC_000353	XM_013964641.2	CEP135	centrosomal protein 135
LNC_000353	XM_018042612.1	TMEM26	transmembrane protein 26
LNC_000353	XM_005701173.3	VSTM2A	V-set and transmembrane domain containing 2A
LNC_000353	XM_005680002.2	LOC102178700	tubulin alpha-1B chain
LNC_000353	XM_018044366.1	NDC1	NDC1 transmembrane nucleoporin
LNC_000353	XM_018043854.1	RLIM	ring finger protein%2C LIM domain interacting
LNC_000353	XM_013972914.2	LRRK1	leucine rich repeat kinase 1
LNC_000353	XM_018048435.1	EPS8	epidermal growth factor receptor pathway substrate 8
LNC_000353	XM_018056825.1	PCDH20	protocadherin 20
LNC_000353	XM_013967382.2	TTC8	tetratricopeptide repeat domain 8
LNC_000353	XM_005684474.3	ECHDC1	ethylmalonyl-CoA decarboxylase 1
LNC_000353	XM_018067086.1	PDZRN3	PDZ domain containing ring finger 3
LNC_000353	XM_018049210.1	ZGRF1	zinc finger GRF-type containing 1
LNC_000353	XM_018047175.1	TMEM168	transmembrane protein 168
LNC_000353	XM_005683104.3	TCERG1	transcription elongation regulator 1
LNC_000353	XM_018048182.1	B3GALNT1	beta-1%2C3-N-acetylgalactosaminyltransferase 1 (globoside blood group)
LNC_000353	XM_018038266.1	DAW1	dynein assembly factor with WD repeats 1
LNC_000353	XM_005681356.3	BDH2	3-hydroxybutyrate dehydrogenase%2C type 2
[truncated: 213,283+ more rows]
